# Supplementary material for: Synthesis and crystal structure of a disubstituted nickel(II) bis­[(di­methyl­amino­phenyl­imino)­eth­yl]pyridine chloride complex
Source: Acta Crystallogr E Crystallogr Commun. 2017 Jul 13;73(Pt 8):1167–71. doi: 10.1107/S2056989017010088 (PMC5598841; doi:10.1107/S2056989017010088)
Supplement: Supplementary file 1 [file e-73-01167-sup1.cif]

##############################################################################
#                                                                            #
# This CIF contains the data in a paper accepted for publication in          #
# Acta Crystallographica Section E. It conforms to the requirements of       #
# Notes for Authors for Acta Crystallographica Section E, and has been       #
# peer reviewed under the auspices of the IUCr Commission on Journals.       #
#                                                                            #
# Full details of the Crystallographic Information File format               #
# are given in the paper "The Crystallographic Information File (CIF):       #
# a New Standard Archive File for Crystallography" by S. R. Hall, F. H.      #
# Allen and I. D. Brown [Acta Cryst. (1991), A47, 655-685].                  #
#                                                                            #
# The current version of the core CIF dictionary is obtainable from          #
# ftp://ftp.iucr.org/pub/cif_core.dic.                                       #
#                                                                            #
# Software is freely available for graphical display of the structure(s)     #
# in this CIF. For information consult the CIF software page                 #
# http://www.iucr.org/resources/cif/software.                                #
#                                                                            #
# This file may be used for bona fide research purposes within the           #
# scientific community so long as proper attribution is given to the journal # 
# article from which it was obtained.                                        #
#                                                                            #
##############################################################################
data_I
_database_code_depnum_ccdc_archive 'CCDC 1560729'
_audit_creation_method     'SHELXL-2016/6'
_journal_date_recd_electronic     2017-06-30
_journal_date_accepted     2017-07-06
_journal_name_full     'Acta Crystallographica, Section E'
_journal_year     2017
_journal_volume     73
_journal_issue      8
_journal_page_first     1167
_journal_page_last     1171
_journal_paper_category     GM
_journal_paper_doi     10.1107/S2056989017010088
_journal_coeditor_code     WM5402
_publ_contact_author_name     'Dominic C. Babbini'
_publ_contact_author_address
;
Department of Chemistry and Physics,
Saint Mary's College,
Notre Dame, IN 46556,
USA
;
_publ_contact_author_email     dbabbini@saintmarys.edu
_publ_contact_author_fax     '+1 574 284 4000'
_publ_contact_author_phone     '+1 574 284 4536'
_publ_section_title
;
Synthesis and crystal structure of a disubstituted nickel(II)
bis[(dimethylaminophenylimino)ethyl]pyridine chloride complex
;
loop_
    _publ_author_name
    _publ_author_footnote
    _publ_author_address
    'Matthews, Morgan' .
;
Department of Chemistry and Physics,
Saint Mary's College,
Notre Dame, IN 46556,
USA
;
    'Sendzik, Madison' .
;
Department of Chemistry and Physics,
Saint Mary's College,
Notre Dame, IN 46556,
USA
;
    'Bruggeman, Adrienne' .
;
Department of Chemistry and Physics,
Saint Mary's College,
Notre Dame, IN 46556,
USA
;
    'Kearns, Claire' .
;
Department of Chemistry and Physics,
Saint Mary's College,
Notre Dame, IN 46556,
USA
;
    'Oliver, Allen G.' .
;
Department of Chemistry and Biochemistry,
University of Notre Dame,
Notre Dame, IN 46556-5670
USA.
;
    'Babbini, Dominic C.' .
;
Department of Chemistry and Physics,
Saint Mary's College,
Notre Dame, IN 46556,
USA
;
_publ_section_synopsis
;
The synthesis and structural determination of a nickel(II) complex where the two
nickel cations in the asymmetric unit each are coordinated by two tridentate,
potentially redox non-innocent bis-iminopyridyl ligands are reported.
;
_chemical_name_systematic
;\
Bis[2,6-bis(1-{[4-(dimethylamino)phenyl]imino-\k<i>N</i>}ethyl)pyridine-\
\k<i>N</i>]nickel dichloride--dichloromethane--water (1/2/2)
;
_chemical_name_common     ?
_chemical_formula_moiety     'C50 H58 N10 Ni 2+, 2(Cl -), 2(C H2 Cl2), 2(H2 O)'
_chemical_formula_sum     'C52 H66 Cl6 N10 Ni O2'
_chemical_formula_iupac     '[Ni (C25 H29 N5)2] Cl2, 2C H2 Cl2, 2H2 O'
_chemical_formula_weight     1134.55
_chemical_melting_point     ?
_shelx_space_group_comment
;
The symmetry employed for this shelxl refinement is uniquely defined
by the following loop, which should always be used as a source of
symmetry information in preference to the above space-group names.
They are only intended as comments.
;
_space_group_crystal_system     triclinic
_space_group_name_H-M_alt     'P -1'
_space_group_name_Hall     '-P 1'
loop_
    _space_group_symop_operation_xyz
    'x, y, z'
    '-x, -y, -z'
_cell_length_a     13.2227(5)
_cell_length_b     17.7311(6)
_cell_length_c     24.0242(9)
_cell_angle_alpha     79.6276(12)
_cell_angle_beta     81.2551(12)
_cell_angle_gamma     89.3481(12)
_cell_volume     5475.4(3)
_cell_formula_units_Z     4
_cell_measurement_reflns_used     9951
_cell_measurement_theta_min     2.27
_cell_measurement_theta_max     27.13
_cell_measurement_temperature     120(2)
_exptl_crystal_description     block
_exptl_crystal_colour     red-brown
_exptl_crystal_size_max     0.300
_exptl_crystal_size_mid     0.216
_exptl_crystal_size_min     0.152
_exptl_crystal_density_diffrn     1.376
_exptl_crystal_density_meas     ?
_exptl_crystal_density_method     ?
_exptl_crystal_F_000     2376
_exptl_absorpt_coefficient_mu     0.697
_exptl_absorpt_correction_type     numerical
_exptl_absorpt_process_details
;
(SADABS; Krause <i>et al.</i>, 2015)
;
_shelx_estimated_absorpt_T_min     0.818
_shelx_estimated_absorpt_T_max     0.901
_exptl_absorpt_correction_T_min     0.8231
_exptl_absorpt_correction_T_max     0.9173
_diffrn_ambient_temperature     120(2)
_diffrn_radiation_type     MoK\a
_diffrn_radiation_wavelength     0.71073
_diffrn_radiation_source     'fine-focus sealed tube'
_diffrn_radiation_monochromator     graphite
_diffrn_measurement_device_type     'Bruker Kappa X8 APEXII'
_diffrn_measurement_method     'combination of \w and \f-scans '
_diffrn_detector_area_resol_mean     8.33
_diffrn_reflns_number     69305
_diffrn_reflns_av_R_equivalents     0.0335
_diffrn_reflns_theta_min     0.872
_diffrn_reflns_theta_max     27.190
_diffrn_reflns_theta_full     25.242
_diffrn_measured_fraction_theta_max     0.996
_diffrn_measured_fraction_theta_full     1.000
_diffrn_reflns_limit_h_min     -16
_diffrn_reflns_limit_h_max     17
_diffrn_reflns_limit_k_min     -22
_diffrn_reflns_limit_k_max     17
_diffrn_reflns_limit_l_min     -30
_diffrn_reflns_limit_l_max     30
_refine_special_details     ?
_reflns_number_total     24260
_reflns_number_gt     17532
_reflns_threshold_expression     'I > 2\s(I)'
_refine_ls_structure_factor_coef     Fsqd
_refine_ls_matrix_type     full
_refine_ls_R_factor_all     0.0717
_refine_ls_R_factor_gt     0.0446
_refine_ls_wR_factor_gt     0.1042
_refine_ls_wR_factor_ref     0.1149
_refine_ls_goodness_of_fit_ref     1.039
_refine_ls_restrained_S_all     1.039
_refine_ls_number_reflns     24260
_refine_ls_number_parameters     1315
_refine_ls_number_restraints     0
_refine_ls_hydrogen_treatment     mixed
_refine_ls_weighting_scheme     calc
_refine_ls_weighting_details
              'w=1/[\s^2^(Fo^2^)+(0.0506P)^2^+2.6902P] where P=(Fo^2^+2Fc^2^)/3'
_atom_sites_solution_hydrogens     mixed
_atom_sites_solution_primary     dual
_atom_sites_solution_secondary     difmap
_refine_ls_shift/su_max     0.001
_refine_ls_shift/su_mean     0.000
_refine_diff_density_max     1.188
_refine_diff_density_min     -1.002
_refine_ls_extinction_method     none
_refine_ls_extinction_coef     .
loop_
    _atom_type_symbol
    _atom_type_description
    _atom_type_scat_dispersion_real
    _atom_type_scat_dispersion_imag
    _atom_type_scat_source
    'C' 'C' 0.0033 0.0016
                         'International Tables Vol C Tables 4.2.6.8 and 6.1.1.4'
    'H' 'H' 0.0000 0.0000
                         'International Tables Vol C Tables 4.2.6.8 and 6.1.1.4'
    'N' 'N' 0.0061 0.0033
                         'International Tables Vol C Tables 4.2.6.8 and 6.1.1.4'
    'O' 'O' 0.0106 0.0060
                         'International Tables Vol C Tables 4.2.6.8 and 6.1.1.4'
    'Cl' 'Cl' 0.1484 0.1585
                         'International Tables Vol C Tables 4.2.6.8 and 6.1.1.4'
    'Ni' 'Ni' 0.3393 1.1124
                         'International Tables Vol C Tables 4.2.6.8 and 6.1.1.4'
_computing_data_collection
;
APEX3 (Bruker, 2016)
;
_computing_cell_refinement
;
SAINT (Bruker, 2016)
;
_computing_data_reduction
;
SAINT (Bruker, 2016)
;
_computing_structure_solution
;
SHELXT (Sheldrick, 2015a)
;
_computing_structure_refinement
;
SHELXL2014 (Sheldrick, 2015b)
;
_computing_molecular_graphics
;
Mercury (Macrae <i>et al.</i>,  2006) and POV-Ray (Cason, 2003)
;
_computing_publication_material
;
publCIF (Westrip, 2010)
;
loop_
    _atom_site_type_symbol
    _atom_site_label
    _atom_site_fract_x
    _atom_site_fract_y
    _atom_site_fract_z
    _atom_site_U_iso_or_equiv
    _atom_site_adp_type
    _atom_site_calc_flag
    _atom_site_occupancy
    _atom_site_disorder_assembly
    _atom_site_disorder_group
    Ni Ni1 0.94318(2) 0.75736(2) 0.49692(2) 0.01340(7) Uani d 1 . .
    N N1 1.05673(14) 0.67220(11) 0.49125(8) 0.0166(4) Uani d 1 . .
    N N2 0.95646(14) 0.71811(10) 0.57750(8) 0.0144(4) Uani d 1 . .
    N N3 0.82707(14) 0.81477(10) 0.54041(8) 0.0144(4) Uani d 1 . .
    N N4 0.83769(14) 0.69100(11) 0.46895(8) 0.0159(4) Uani d 1 . .
    N N5 0.96256(14) 0.79725(11) 0.41383(8) 0.0160(4) Uani d 1 . .
    N N6 1.05128(14) 0.84927(11) 0.48658(8) 0.0175(4) Uani d 1 . .
    N N7 1.1429(2) 0.59662(16) 0.27296(10) 0.0457(7) Uani d 1 . .
    N N8 0.52711(16) 0.97392(12) 0.42701(9) 0.0280(5) Uani d 1 . .
    N N9 0.55000(15) 0.49107(12) 0.61881(8) 0.0227(5) Uani d 1 . .
    N N10 1.15686(17) 0.90581(13) 0.69285(9) 0.0296(5) Uani d 1 . .
    C C1 1.16227(19) 0.57935(14) 0.54579(11) 0.0233(5) Uani d 1 . .
    H H1A 1.136317 0.539445 0.578538 0.035 Uiso calc 1 . .
    H H1B 1.225916 0.601482 0.552529 0.035 Uiso calc 1 . .
    H H1C 1.175557 0.556835 0.511047 0.035 Uiso calc 1 . .
    C C2 1.08458(17) 0.64073(13) 0.53853(10) 0.0168(5) Uani d 1 . .
    C C3 1.03387(17) 0.67150(13) 0.58929(10) 0.0167(5) Uani d 1 . .
    C C4 1.06214(18) 0.65800(13) 0.64315(10) 0.0194(5) Uani d 1 . .
    H H4 1.116034 0.624052 0.651682 0.023 Uiso calc 1 . .
    C C5 1.00967(19) 0.69538(14) 0.68448(10) 0.0228(5) Uani d 1 . .
    H H5 1.028500 0.687638 0.721684 0.027 Uiso calc 1 . .
    C C6 0.93018(18) 0.74383(13) 0.67207(9) 0.0194(5) Uani d 1 . .
    H H6 0.893902 0.769471 0.700257 0.023 Uiso calc 1 . .
    C C7 0.90505(17) 0.75385(13) 0.61731(9) 0.0161(5) Uani d 1 . .
    C C8 0.82490(17) 0.80492(13) 0.59496(9) 0.0173(5) Uani d 1 . .
    C C9 0.7536(2) 0.84156(15) 0.63575(10) 0.0260(6) Uani d 1 . .
    H H9A 0.721265 0.885380 0.614604 0.039 Uiso calc 1 . .
    H H9B 0.791610 0.859229 0.663071 0.039 Uiso calc 1 . .
    H H9C 0.700707 0.804227 0.656481 0.039 Uiso calc 1 . .
    C C10 0.7904(2) 0.65176(15) 0.38197(10) 0.0257(6) Uani d 1 . .
    H H10A 0.841203 0.632636 0.353884 0.039 Uiso calc 1 . .
    H H10B 0.740456 0.682801 0.362100 0.039 Uiso calc 1 . .
    H H10C 0.755211 0.608311 0.408634 0.039 Uiso calc 1 . .
    C C11 0.84277(17) 0.69971(13) 0.41435(9) 0.0168(5) Uani d 1 . .
    C C12 0.91471(18) 0.76121(13) 0.38117(9) 0.0186(5) Uani d 1 . .
    C C13 0.9351(2) 0.78081(15) 0.32215(10) 0.0248(6) Uani d 1 . .
    H H13 0.900143 0.755688 0.298739 0.030 Uiso calc 1 . .
    C C14 1.0075(2) 0.83771(15) 0.29787(10) 0.0289(6) Uani d 1 . .
    H H14 1.021311 0.852980 0.257442 0.035 Uiso calc 1 . .
    C C15 1.05953(19) 0.87230(14) 0.33243(10) 0.0238(5) Uani d 1 . .
    H H15 1.110914 0.910294 0.316229 0.029 Uiso calc 1 . .
    C C16 1.03522(18) 0.85042(13) 0.39117(10) 0.0185(5) Uani d 1 . .
    C C17 1.08515(17) 0.87935(13) 0.43460(10) 0.0184(5) Uani d 1 . .
    C C18 1.17011(19) 0.93686(15) 0.41517(11) 0.0261(6) Uani d 1 . .
    H H18A 1.228120 0.913848 0.394099 0.039 Uiso calc 1 . .
    H H18B 1.191450 0.953266 0.448513 0.039 Uiso calc 1 . .
    H H18C 1.146690 0.981332 0.390108 0.039 Uiso calc 1 . .
    C C19 1.08983(17) 0.64669(13) 0.43826(10) 0.0178(5) Uani d 1 . .
    C C20 1.16176(18) 0.68909(14) 0.39652(10) 0.0230(5) Uani d 1 . .
    H H20 1.198077 0.730099 0.405527 0.028 Uiso calc 1 . .
    C C21 1.18083(19) 0.67215(15) 0.34221(11) 0.0251(6) Uani d 1 . .
    H H21 1.230742 0.701307 0.314221 0.030 Uiso calc 1 . .
    C C22 1.1274(2) 0.61228(15) 0.32767(10) 0.0271(6) Uani d 1 . .
    C C23 1.05641(19) 0.56951(14) 0.37042(10) 0.0225(5) Uani d 1 . .
    H H23 1.020520 0.527833 0.362044 0.027 Uiso calc 1 . .
    C C24 1.03783(18) 0.58720(13) 0.42482(10) 0.0193(5) Uani d 1 . .
    H H24 0.988637 0.557966 0.453214 0.023 Uiso calc 1 . .
    C C25 1.0827(3) 0.53817(19) 0.25846(13) 0.0521(9) Uani d 1 . .
    H H25A 1.094887 0.540549 0.216909 0.078 Uiso calc 1 . .
    H H25B 1.009999 0.546380 0.270993 0.078 Uiso calc 1 . .
    H H25C 1.102091 0.487698 0.277596 0.078 Uiso calc 1 . .
    C C26 1.2234(3) 0.6350(2) 0.23073(12) 0.0498(9) Uani d 1 . .
    H H26A 1.220798 0.619096 0.193961 0.075 Uiso calc 1 . .
    H H26B 1.289751 0.621567 0.242902 0.075 Uiso calc 1 . .
    H H26C 1.214523 0.690610 0.226508 0.075 Uiso calc 1 . .
    C C27 0.74965(17) 0.85605(13) 0.51336(9) 0.0157(5) Uani d 1 . .
    C C28 0.64669(18) 0.83715(13) 0.53030(10) 0.0187(5) Uani d 1 . .
    H H28 0.626768 0.797287 0.562145 0.022 Uiso calc 1 . .
    C C29 0.57299(18) 0.87494(14) 0.50192(10) 0.0203(5) Uani d 1 . .
    H H29 0.503067 0.860425 0.514036 0.024 Uiso calc 1 . .
    C C30 0.59985(18) 0.93470(13) 0.45527(10) 0.0196(5) Uani d 1 . .
    C C31 0.70425(18) 0.95273(14) 0.43811(10) 0.0208(5) Uani d 1 . .
    H H31 0.724853 0.992756 0.406481 0.025 Uiso calc 1 . .
    C C32 0.77730(18) 0.91340(13) 0.46633(10) 0.0189(5) Uani d 1 . .
    H H32 0.847651 0.925789 0.453346 0.023 Uiso calc 1 . .
    C C33 0.42161(19) 0.94824(15) 0.43961(12) 0.0300(6) Uani d 1 . .
    H H33A 0.381030 0.982107 0.414958 0.045 Uiso calc 1 . .
    H H33B 0.395252 0.949451 0.479827 0.045 Uiso calc 1 . .
    H H33C 0.416874 0.895724 0.432598 0.045 Uiso calc 1 . .
    C C34 0.5576(2) 1.03030(16) 0.37651(12) 0.0341(7) Uani d 1 . .
    H H34A 0.601731 1.006618 0.348058 0.051 Uiso calc 1 . .
    H H34B 0.595234 1.072150 0.386326 0.051 Uiso calc 1 . .
    H H34C 0.496755 1.050668 0.360655 0.051 Uiso calc 1 . .
    C C35 0.76478(17) 0.63922(13) 0.50586(9) 0.0166(5) Uani d 1 . .
    C C36 0.79552(18) 0.58544(13) 0.54891(10) 0.0190(5) Uani d 1 . .
    H H36 0.865580 0.583262 0.553655 0.023 Uiso calc 1 . .
    C C37 0.72591(18) 0.53484(14) 0.58508(10) 0.0204(5) Uani d 1 . .
    H H37 0.749218 0.497177 0.613513 0.024 Uiso calc 1 . .
    C C38 0.62107(18) 0.53799(14) 0.58066(10) 0.0195(5) Uani d 1 . .
    C C39 0.59132(18) 0.59409(14) 0.53729(10) 0.0217(5) Uani d 1 . .
    H H39 0.521086 0.597914 0.533023 0.026 Uiso calc 1 . .
    C C40 0.66142(18) 0.64363(14) 0.50083(10) 0.0207(5) Uani d 1 . .
    H H40 0.639019 0.681147 0.471984 0.025 Uiso calc 1 . .
    C C41 0.5864(2) 0.42651(15) 0.65642(11) 0.0318(6) Uani d 1 . .
    H H41A 0.621322 0.390774 0.633483 0.048 Uiso calc 1 . .
    H H41B 0.528145 0.400196 0.682571 0.048 Uiso calc 1 . .
    H H41C 0.634161 0.444938 0.678609 0.048 Uiso calc 1 . .
    C C42 0.4508(2) 0.47877(16) 0.60241(11) 0.0310(6) Uani d 1 . .
    H H42A 0.460600 0.459291 0.566317 0.047 Uiso calc 1 . .
    H H42B 0.414337 0.527378 0.597468 0.047 Uiso calc 1 . .
    H H42C 0.410640 0.441354 0.632386 0.047 Uiso calc 1 . .
    C C43 1.08716(17) 0.87102(13) 0.53470(10) 0.0176(5) Uani d 1 . .
    C C44 1.16933(18) 0.83543(14) 0.55673(11) 0.0223(5) Uani d 1 . .
    H H44 1.210560 0.802641 0.535813 0.027 Uiso calc 1 . .
    C C45 1.19257(18) 0.84671(14) 0.60863(11) 0.0228(5) Uani d 1 . .
    H H45 1.249412 0.821234 0.622969 0.027 Uiso calc 1 . .
    C C46 1.13421(19) 0.89493(14) 0.64076(10) 0.0213(5) Uani d 1 . .
    C C47 1.05252(19) 0.93204(14) 0.61710(10) 0.0221(5) Uani d 1 . .
    H H47 1.012341 0.966345 0.637060 0.026 Uiso calc 1 . .
    C C48 1.02924(18) 0.91978(13) 0.56543(10) 0.0207(5) Uani d 1 . .
    H H48 0.972696 0.945109 0.550648 0.025 Uiso calc 1 . .
    C C49 1.2292(2) 0.85579(16) 0.72049(11) 0.0301(6) Uani d 1 . .
    H H49A 1.297161 0.863652 0.697296 0.045 Uiso calc 1 . .
    H H49B 1.207223 0.802256 0.724323 0.045 Uiso calc 1 . .
    H H49C 1.232031 0.867663 0.758518 0.045 Uiso calc 1 . .
    C C50 1.0876(3) 0.94759(19) 0.72748(12) 0.0452(8) Uani d 1 . .
    H H50A 1.084052 1.000644 0.707531 0.068 Uiso calc 1 . .
    H H50B 1.111921 0.947165 0.764081 0.068 Uiso calc 1 . .
    H H50C 1.019373 0.923509 0.734519 0.068 Uiso calc 1 . .
    Ni Ni2 0.56947(2) 0.24363(2) 0.00835(2) 0.01385(7) Uani d 1 . .
    N N11 0.68705(14) 0.18659(10) -0.03550(8) 0.0155(4) Uani d 1 . .
    N N12 0.55080(14) 0.27763(10) -0.07190(8) 0.0151(4) Uani d 1 . .
    N N13 0.45280(14) 0.32605(11) 0.01389(8) 0.0171(4) Uani d 1 . .
    N N14 0.67462(14) 0.31505(11) 0.03144(8) 0.0161(4) Uani d 1 . .
    N N15 0.55654(14) 0.20771(11) 0.09172(8) 0.0150(4) Uani d 1 . .
    N N16 0.46245(14) 0.14972(11) 0.02362(8) 0.0182(4) Uani d 1 . .
    N N17 0.99169(15) 0.04118(12) 0.08291(9) 0.0242(5) Uani d 1 . .
    N N18 0.37685(19) 0.41271(14) 0.22925(9) 0.0357(6) Uani d 1 . .
    N N19 0.94578(16) 0.51957(12) -0.12614(8) 0.0237(5) Uani d 1 . .
    N N20 0.31106(17) 0.09062(12) -0.17089(9) 0.0262(5) Uani d 1 . .
    C C51 0.7577(2) 0.15726(15) -0.13050(10) 0.0269(6) Uani d 1 . .
    H H51A 0.718818 0.137060 -0.156353 0.040 Uiso calc 1 . .
    H H51B 0.792933 0.115188 -0.109264 0.040 Uiso calc 1 . .
    H H51C 0.808292 0.195271 -0.152867 0.040 Uiso calc 1 . .
    C C52 0.68663(17) 0.19410(13) -0.08951(10) 0.0171(5) Uani d 1 . .
    C C53 0.60277(17) 0.24198(13) -0.11123(9) 0.0166(5) Uani d 1 . .
    C C54 0.57646(19) 0.24980(14) -0.16545(10) 0.0213(5) Uani d 1 . .
    H H54 0.613553 0.224199 -0.193412 0.026 Uiso calc 1 . .
    C C55 0.49485(19) 0.29578(15) -0.17801(10) 0.0238(5) Uani d 1 . .
    H H55 0.475471 0.302140 -0.215040 0.029 Uiso calc 1 . .
    C C56 0.44113(18) 0.33270(14) -0.13672(10) 0.0206(5) Uani d 1 . .
    H H56 0.385370 0.364835 -0.145040 0.025 Uiso calc 1 . .
    C C57 0.47085(17) 0.32147(13) -0.08330(10) 0.0167(5) Uani d 1 . .
    C C58 0.41979(17) 0.35308(13) -0.03301(10) 0.0166(5) Uani d 1 . .
    C C59 0.33651(19) 0.40976(14) -0.03978(11) 0.0241(6) Uani d 1 . .
    H H59A 0.358257 0.450045 -0.073032 0.036 Uiso calc 1 . .
    H H59B 0.321669 0.432684 -0.005289 0.036 Uiso calc 1 . .
    H H59C 0.274825 0.383835 -0.045475 0.036 Uiso calc 1 . .
    C C60 0.72346(19) 0.36265(15) 0.11472(10) 0.0250(6) Uani d 1 . .
    H H60A 0.779031 0.336004 0.132491 0.037 Uiso calc 1 . .
    H H60B 0.673451 0.379628 0.144231 0.037 Uiso calc 1 . .
    H H60C 0.751460 0.407272 0.086472 0.037 Uiso calc 1 . .
    C C61 0.67234(17) 0.30942(13) 0.08571(9) 0.0172(5) Uani d 1 . .
    C C62 0.60561(18) 0.24702(13) 0.12198(10) 0.0185(5) Uani d 1 . .
    C C63 0.59120(19) 0.22916(15) 0.18118(10) 0.0236(5) Uani d 1 . .
    H H63 0.626434 0.256967 0.202846 0.028 Uiso calc 1 . .
    C C64 0.5243(2) 0.16992(15) 0.20789(10) 0.0275(6) Uani d 1 . .
    H H64 0.514948 0.155467 0.248399 0.033 Uiso calc 1 . .
    C C65 0.47086(19) 0.13146(15) 0.17613(10) 0.0242(6) Uani d 1 . .
    H H65 0.423395 0.091485 0.194332 0.029 Uiso calc 1 . .
    C C66 0.48824(17) 0.15267(13) 0.11720(10) 0.0179(5) Uani d 1 . .
    C C67 0.43353(17) 0.12126(13) 0.07645(10) 0.0176(5) Uani d 1 . .
    C C68 0.34921(18) 0.06396(14) 0.09959(10) 0.0237(5) Uani d 1 . .
    H H68A 0.292197 0.088299 0.120406 0.036 Uiso calc 1 . .
    H H68B 0.374153 0.021270 0.125654 0.036 Uiso calc 1 . .
    H H68C 0.325786 0.044606 0.067920 0.036 Uiso calc 1 . .
    C C69 0.76642(17) 0.14784(13) -0.00836(9) 0.0157(5) Uani d 1 . .
    C C70 0.86890(18) 0.16776(14) -0.02611(10) 0.0197(5) Uani d 1 . .
    H H70 0.888006 0.206212 -0.059009 0.024 Uiso calc 1 . .
    C C71 0.94330(18) 0.13256(14) 0.00329(10) 0.0198(5) Uani d 1 . .
    H H71 1.013015 0.147165 -0.009612 0.024 Uiso calc 1 . .
    C C72 0.91799(18) 0.07570(13) 0.05183(10) 0.0187(5) Uani d 1 . .
    C C73 0.81430(17) 0.05617(13) 0.06959(10) 0.0186(5) Uani d 1 . .
    H H73 0.794696 0.017490 0.102280 0.022 Uiso calc 1 . .
    C C74 0.74035(18) 0.09244(13) 0.04017(9) 0.0181(5) Uani d 1 . .
    H H74 0.670321 0.079178 0.053433 0.022 Uiso calc 1 . .
    C C75 1.09837(18) 0.04733(15) 0.05675(12) 0.0283(6) Uani d 1 . .
    H H75A 1.107647 0.022214 0.023212 0.042 Uiso calc 1 . .
    H H75B 1.141015 0.022376 0.084491 0.042 Uiso calc 1 . .
    H H75C 1.118476 0.101550 0.044875 0.042 Uiso calc 1 . .
    C C76 0.9646(2) -0.02654(15) 0.12591(11) 0.0296(6) Uani d 1 . .
    H H76A 0.904829 -0.016017 0.152782 0.044 Uiso calc 1 . .
    H H76B 1.022231 -0.040681 0.146707 0.044 Uiso calc 1 . .
    H H76C 0.948218 -0.068858 0.107401 0.044 Uiso calc 1 . .
    C C77 0.42147(17) 0.35379(13) 0.06615(9) 0.0173(5) Uani d 1 . .
    C C78 0.47223(18) 0.41554(14) 0.07687(10) 0.0197(5) Uani d 1 . .
    H H78 0.518429 0.445066 0.046939 0.024 Uiso calc 1 . .
    C C79 0.45709(19) 0.43536(14) 0.13060(10) 0.0228(5) Uani d 1 . .
    H H79 0.492865 0.478365 0.137058 0.027 Uiso calc 1 . .
    C C80 0.3896(2) 0.39279(15) 0.17561(10) 0.0239(5) Uani d 1 . .
    C C81 0.33736(19) 0.33057(15) 0.16367(11) 0.0251(6) Uani d 1 . .
    H H81 0.290104 0.301186 0.193112 0.030 Uiso calc 1 . .
    C C82 0.35333(18) 0.31143(14) 0.11014(10) 0.0213(5) Uani d 1 . .
    H H82 0.317470 0.268829 0.103109 0.026 Uiso calc 1 . .
    C C83 0.4592(3) 0.4527(2) 0.24455(13) 0.0533(9) Uani d 1 . .
    H H83A 0.523400 0.426066 0.235860 0.080 Uiso calc 1 . .
    H H83B 0.445762 0.454245 0.285587 0.080 Uiso calc 1 . .
    H H83C 0.464636 0.505161 0.222671 0.080 Uiso calc 1 . .
    C C84 0.3087(3) 0.3664(2) 0.27473(12) 0.0478(8) Uani d 1 . .
    H H84A 0.241338 0.363136 0.262939 0.072 Uiso calc 1 . .
    H H84B 0.301969 0.389675 0.309104 0.072 Uiso calc 1 . .
    H H84C 0.336403 0.314761 0.283087 0.072 Uiso calc 1 . .
    C C85 0.74349(17) 0.36746(13) -0.00769(10) 0.0172(5) Uani d 1 . .
    C C86 0.84744(18) 0.36710(14) -0.00498(10) 0.0214(5) Uani d 1 . .
    H H86 0.873301 0.331411 0.023720 0.026 Uiso calc 1 . .
    C C87 0.91370(19) 0.41760(14) -0.04322(10) 0.0225(5) Uani d 1 . .
    H H87 0.984552 0.416525 -0.040252 0.027 Uiso calc 1 . .
    C C88 0.87861(18) 0.47075(14) -0.08657(10) 0.0196(5) Uani d 1 . .
    C C89 0.77311(18) 0.47017(14) -0.08890(10) 0.0203(5) Uani d 1 . .
    H H89 0.746454 0.506014 -0.117197 0.024 Uiso calc 1 . .
    C C90 0.70755(18) 0.41854(14) -0.05086(10) 0.0191(5) Uani d 1 . .
    H H90 0.636926 0.417942 -0.054258 0.023 Uiso calc 1 . .
    C C91 1.04661(19) 0.53340(16) -0.11291(11) 0.0295(6) Uani d 1 . .
    H H91A 1.085777 0.568007 -0.145205 0.044 Uiso calc 1 . .
    H H91B 1.082341 0.484664 -0.105975 0.044 Uiso calc 1 . .
    H H91C 1.039846 0.556860 -0.078608 0.044 Uiso calc 1 . .
    C C92 0.9038(2) 0.58500(16) -0.16033(11) 0.0312(6) Uani d 1 . .
    H H92A 0.958874 0.612516 -0.188309 0.047 Uiso calc 1 . .
    H H92B 0.872168 0.619454 -0.135292 0.047 Uiso calc 1 . .
    H H92C 0.852204 0.567199 -0.180471 0.047 Uiso calc 1 . .
    C C93 0.41735(17) 0.12778(13) -0.02151(9) 0.0175(5) Uani d 1 . .
    C C94 0.32708(18) 0.15923(14) -0.03611(11) 0.0237(5) Uani d 1 . .
    H H94 0.288481 0.189838 -0.012175 0.028 Uiso calc 1 . .
    C C95 0.29206(19) 0.14689(14) -0.08494(11) 0.0257(6) Uani d 1 . .
    H H95 0.229322 0.168900 -0.093819 0.031 Uiso calc 1 . .
    C C96 0.34662(19) 0.10272(13) -0.12180(10) 0.0208(5) Uani d 1 . .
    C C97 0.43628(19) 0.06970(14) -0.10535(11) 0.0236(5) Uani d 1 . .
    H H97 0.474148 0.037587 -0.128340 0.028 Uiso calc 1 . .
    C C98 0.47125(18) 0.08247(13) -0.05667(10) 0.0207(5) Uani d 1 . .
    H H98 0.533245 0.059857 -0.047081 0.025 Uiso calc 1 . .
    C C99 0.2497(2) 0.15044(16) -0.19891(11) 0.0339(7) Uani d 1 . .
    H H99A 0.228728 0.134516 -0.232516 0.051 Uiso calc 1 . .
    H H99B 0.290311 0.198064 -0.210936 0.051 Uiso calc 1 . .
    H H99C 0.188793 0.158934 -0.172099 0.051 Uiso calc 1 . .
    C C100 0.3762(2) 0.05017(18) -0.20938(12) 0.0392(7) Uani d 1 . .
    H H10D 0.341524 0.044890 -0.241766 0.059 Uiso calc 1 . .
    H H10E 0.390724 -0.000810 -0.188909 0.059 Uiso calc 1 . .
    H H10F 0.440548 0.079042 -0.223531 0.059 Uiso calc 1 . .
    Cl Cl1 0.32592(6) -0.13439(4) 0.27016(3) 0.03678(17) Uani d 1 . .
    Cl Cl2 0.20244(5) 0.14063(4) 0.22310(3) 0.02772(14) Uani d 1 . .
    Cl Cl3 0.78142(5) 0.36539(4) 0.24816(3) 0.02773(15) Uani d 1 . .
    Cl Cl4 0.68265(5) 0.64160(4) 0.26307(3) 0.02594(14) Uani d 1 . .
    C C1S 0.5820(2) 0.32718(17) 0.35855(12) 0.0371(7) Uani d 1 . .
    H H1SA 0.531364 0.368201 0.362327 0.045 Uiso calc 1 . .
    H H1SB 0.641193 0.348995 0.330020 0.045 Uiso calc 1 . .
    Cl Cl5 0.52651(6) 0.25141(5) 0.33470(4) 0.0515(2) Uani d 1 . .
    Cl Cl6 0.62287(6) 0.29465(5) 0.42512(3) 0.04281(19) Uani d 1 . .
    C C2S 0.5202(3) 0.76821(19) 0.34787(13) 0.0475(9) Uani d 1 . .
    H H2SA 0.545927 0.724886 0.329145 0.057 Uiso calc 1 . .
    H H2SB 0.475215 0.799167 0.323530 0.057 Uiso calc 1 . .
    Cl Cl7 0.44865(7) 0.73200(5) 0.41754(4) 0.0514(2) Uani d 1 . .
    Cl Cl8 0.62339(7) 0.82496(5) 0.35527(3) 0.0502(2) Uani d 1 . .
    C C3S 0.0469(2) 0.20879(16) 0.12292(12) 0.0352(7) Uani d 1 . .
    H H3SA 0.025519 0.159576 0.113933 0.042 Uiso calc 1 . .
    H H3SB 0.101700 0.197948 0.146971 0.042 Uiso calc 1 . .
    Cl Cl9 0.09611(6) 0.27075(4) 0.05845(3) 0.04107(18) Uani d 1 . .
    Cl Cl10 -0.05734(6) 0.24757(5) 0.16151(4) 0.0514(2) Uani d 1 . .
    C C4S 0.9087(2) 0.65869(17) 0.16231(12) 0.0381(7) Uani d 1 . .
    H H4SA 0.844761 0.651571 0.190230 0.046 Uiso calc 1 . .
    H H4SB 0.941460 0.608152 0.162716 0.046 Uiso calc 1 . .
    Cl Cl11 0.87950(6) 0.69424(4) 0.09336(3) 0.04264(19) Uani d 1 . .
    Cl Cl12 0.99139(6) 0.72231(5) 0.18242(4) 0.0502(2) Uani d 1 . .
    O O1 0.15979(14) -0.03002(11) 0.20668(7) 0.0298(4) Uani d 1 . .
    H H1OA 0.208421 -0.057922 0.223474 0.049(10) Uiso d 1 . .
    H H1OB 0.173321 0.016378 0.211974 0.061(11) Uiso d 1 . .
    O O2 0.35472(14) 0.03293(11) 0.29766(7) 0.0331(4) Uani d 1 . .
    H H2OA 0.349578 -0.019509 0.287110 0.074(12) Uiso d 1 . .
    H H2OB 0.310178 0.065391 0.277110 0.082(13) Uiso d 1 . .
    O O3 0.70769(17) 0.52151(11) 0.17747(8) 0.0409(5) Uani d 1 . .
    H H3OA 0.702136 0.555309 0.201415 0.068(12) Uiso d 1 . .
    H H3OB 0.732136 0.479689 0.194895 0.087(14) Uiso d 1 . .
    O O4 0.8157(2) 0.50164(12) 0.31347(10) 0.0597(7) Uani d 1 . .
    H H4OA 0.774772 0.541506 0.298367 0.067(11) Uiso d 1 . .
    H H4OB 0.799392 0.461176 0.287497 0.16(2) Uiso d 1 . .
loop_
    _atom_site_aniso_label
    _atom_site_aniso_U_11
    _atom_site_aniso_U_22
    _atom_site_aniso_U_33
    _atom_site_aniso_U_12
    _atom_site_aniso_U_13
    _atom_site_aniso_U_23
    Ni1 0.01361(15) 0.01447(15) 0.01276(14) 0.00145(12) -0.00309(11)
                                                                    -0.00332(11)
    N1 0.0149(10) 0.0183(10) 0.0183(10) 0.0020(8) -0.0039(8) -0.0069(8)
    N2 0.0146(10) 0.0134(10) 0.0162(9) -0.0004(8) -0.0040(7) -0.0042(8)
    N3 0.0144(10) 0.0126(10) 0.0163(10) 0.0001(8) -0.0020(7) -0.0027(8)
    N4 0.0154(10) 0.0153(10) 0.0189(10) 0.0027(8) -0.0056(8) -0.0061(8)
    N5 0.0150(10) 0.0156(10) 0.0171(10) 0.0045(8) -0.0023(8) -0.0027(8)
    N6 0.0136(10) 0.0166(10) 0.0228(10) 0.0009(8) -0.0020(8) -0.0053(8)
    N7 0.0616(18) 0.0553(18) 0.0196(12) -0.0070(14) 0.0054(11) -0.0146(12)
    N8 0.0188(11) 0.0269(12) 0.0361(13) 0.0039(9) -0.0085(9) 0.0036(10)
    N9 0.0185(11) 0.0253(12) 0.0244(11) -0.0042(9) -0.0017(8) -0.0054(9)
    N10 0.0341(13) 0.0290(13) 0.0323(12) 0.0119(10) -0.0155(10) -0.0152(10)
    C1 0.0219(13) 0.0217(13) 0.0276(13) 0.0070(11) -0.0080(10) -0.0044(11)
    C2 0.0134(11) 0.0156(12) 0.0227(12) -0.0015(9) -0.0051(9) -0.0049(9)
    C3 0.0165(12) 0.0135(12) 0.0210(12) -0.0017(9) -0.0066(9) -0.0021(9)
    C4 0.0214(13) 0.0173(12) 0.0200(12) 0.0027(10) -0.0083(10) -0.0007(10)
    C5 0.0276(14) 0.0259(14) 0.0152(12) -0.0025(11) -0.0075(10) -0.0005(10)
    C6 0.0241(13) 0.0195(13) 0.0148(11) -0.0025(10) -0.0023(9) -0.0048(9)
    C7 0.0173(12) 0.0150(12) 0.0158(11) -0.0027(9) -0.0032(9) -0.0018(9)
    C8 0.0171(12) 0.0168(12) 0.0190(12) 0.0001(10) -0.0022(9) -0.0060(9)
    C9 0.0288(14) 0.0313(15) 0.0197(12) 0.0084(12) -0.0045(10) -0.0089(11)
    C10 0.0263(14) 0.0323(15) 0.0231(13) 0.0001(12) -0.0089(11) -0.0130(11)
    C11 0.0162(12) 0.0177(12) 0.0185(12) 0.0055(10) -0.0061(9) -0.0059(9)
    C12 0.0215(13) 0.0194(12) 0.0170(11) 0.0075(10) -0.0059(9) -0.0069(10)
    C13 0.0325(15) 0.0266(14) 0.0172(12) 0.0061(12) -0.0072(10) -0.0065(10)
    C14 0.0403(16) 0.0309(15) 0.0133(12) 0.0062(13) 0.0000(11) -0.0016(11)
    C15 0.0259(14) 0.0217(13) 0.0201(12) 0.0034(11) 0.0039(10) -0.0004(10)
    C16 0.0173(12) 0.0169(12) 0.0196(12) 0.0059(10) 0.0016(9) -0.0023(9)
    C17 0.0134(12) 0.0149(12) 0.0251(13) 0.0037(9) 0.0001(9) -0.0020(10)
    C18 0.0179(13) 0.0268(14) 0.0315(14) -0.0017(11) 0.0002(11) -0.0029(11)
    C19 0.0167(12) 0.0189(12) 0.0187(12) 0.0073(10) -0.0039(9) -0.0052(10)
    C20 0.0160(12) 0.0214(13) 0.0315(14) 0.0038(10) -0.0018(10) -0.0063(11)
    C21 0.0204(13) 0.0248(14) 0.0258(13) 0.0041(11) 0.0043(10) -0.0001(11)
    C22 0.0315(15) 0.0288(15) 0.0203(13) 0.0084(12) 0.0010(11) -0.0069(11)
    C23 0.0267(14) 0.0200(13) 0.0228(13) 0.0012(11) -0.0042(10) -0.0089(10)
    C24 0.0205(13) 0.0160(12) 0.0208(12) 0.0026(10) -0.0020(10) -0.0024(10)
    C25 0.089(3) 0.045(2) 0.0248(16) 0.0015(19) -0.0071(16) -0.0143(14)
    C26 0.051(2) 0.069(2) 0.0218(15) 0.0097(18) 0.0086(14) -0.0023(15)
    C27 0.0177(12) 0.0152(12) 0.0159(11) 0.0033(9) -0.0041(9) -0.0061(9)
    C28 0.0187(12) 0.0181(12) 0.0184(12) -0.0005(10) -0.0003(9) -0.0027(9)
    C29 0.0137(12) 0.0223(13) 0.0257(13) -0.0003(10) -0.0014(10) -0.0075(10)
    C30 0.0166(12) 0.0178(12) 0.0251(13) 0.0025(10) -0.0044(10) -0.0052(10)
    C31 0.0194(13) 0.0185(13) 0.0228(12) 0.0002(10) -0.0034(10) 0.0006(10)
    C32 0.0141(12) 0.0184(12) 0.0227(12) -0.0012(10) 0.0002(9) -0.0024(10)
    C33 0.0181(13) 0.0281(15) 0.0461(17) 0.0025(11) -0.0130(12) -0.0063(12)
    C34 0.0282(15) 0.0335(16) 0.0377(16) 0.0062(13) -0.0125(12) 0.0069(13)
    C35 0.0160(12) 0.0174(12) 0.0180(11) 0.0004(9) -0.0039(9) -0.0067(9)
    C36 0.0150(12) 0.0209(13) 0.0233(12) 0.0023(10) -0.0066(10) -0.0071(10)
    C37 0.0216(13) 0.0198(13) 0.0200(12) 0.0014(10) -0.0044(10) -0.0035(10)
    C38 0.0183(12) 0.0208(13) 0.0218(12) 0.0003(10) -0.0021(10) -0.0110(10)
    C39 0.0142(12) 0.0293(14) 0.0235(13) 0.0013(10) -0.0040(10) -0.0092(11)
    C40 0.0204(13) 0.0209(13) 0.0227(12) 0.0033(10) -0.0072(10) -0.0059(10)
    C41 0.0326(16) 0.0252(15) 0.0342(15) -0.0025(12) -0.0014(12) 0.0004(12)
    C42 0.0250(14) 0.0355(16) 0.0325(15) -0.0094(12) -0.0036(11) -0.0063(12)
    C43 0.0146(12) 0.0171(12) 0.0212(12) -0.0031(10) -0.0024(9) -0.0038(9)
    C44 0.0176(13) 0.0209(13) 0.0311(14) 0.0012(10) -0.0041(10) -0.0115(11)
    C45 0.0165(12) 0.0219(13) 0.0325(14) 0.0037(10) -0.0083(10) -0.0081(11)
    C46 0.0214(13) 0.0195(13) 0.0249(13) -0.0016(10) -0.0063(10) -0.0069(10)
    C47 0.0224(13) 0.0183(13) 0.0272(13) 0.0029(10) -0.0043(10) -0.0083(10)
    C48 0.0181(12) 0.0177(12) 0.0274(13) 0.0008(10) -0.0061(10) -0.0046(10)
    C49 0.0318(15) 0.0338(16) 0.0254(14) 0.0011(12) -0.0087(11) -0.0034(12)
    C50 0.057(2) 0.055(2) 0.0333(16) 0.0227(17) -0.0205(15) -0.0239(15)
    Ni2 0.01312(15) 0.01556(15) 0.01360(14) 0.00094(12) -0.00360(11)
                                                                    -0.00327(11)
    N11 0.0140(10) 0.0143(10) 0.0187(10) -0.0005(8) -0.0050(8) -0.0027(8)
    N12 0.0142(10) 0.0142(10) 0.0172(10) 0.0002(8) -0.0041(8) -0.0024(8)
    N13 0.0147(10) 0.0192(10) 0.0187(10) 0.0014(8) -0.0032(8) -0.0068(8)
    N14 0.0130(10) 0.0167(10) 0.0196(10) 0.0016(8) -0.0053(8) -0.0035(8)
    N15 0.0124(10) 0.0175(10) 0.0159(9) 0.0040(8) -0.0032(7) -0.0044(8)
    N16 0.0159(10) 0.0173(10) 0.0222(10) 0.0014(8) -0.0026(8) -0.0061(8)
    N17 0.0173(11) 0.0253(12) 0.0309(12) 0.0039(9) -0.0101(9) -0.0022(9)
    N18 0.0465(15) 0.0418(15) 0.0183(11) -0.0026(12) 0.0030(10) -0.0106(10)
    N19 0.0212(11) 0.0263(12) 0.0224(11) -0.0051(9) 0.0002(9) -0.0041(9)
    N20 0.0332(13) 0.0223(12) 0.0254(11) 0.0000(10) -0.0118(9) -0.0038(9)
    C51 0.0314(15) 0.0311(15) 0.0215(13) 0.0138(12) -0.0076(11) -0.0112(11)
    C52 0.0172(12) 0.0156(12) 0.0194(12) 0.0002(10) -0.0040(9) -0.0046(9)
    C53 0.0178(12) 0.0147(12) 0.0181(11) -0.0019(9) -0.0048(9) -0.0033(9)
    C54 0.0244(13) 0.0229(13) 0.0171(12) 0.0028(11) -0.0044(10) -0.0039(10)
    C55 0.0278(14) 0.0286(14) 0.0163(12) 0.0024(11) -0.0099(10) -0.0023(10)
    C56 0.0199(13) 0.0195(13) 0.0236(13) 0.0042(10) -0.0094(10) -0.0022(10)
    C57 0.0146(12) 0.0144(12) 0.0218(12) 0.0002(9) -0.0051(9) -0.0030(9)
    C58 0.0132(11) 0.0157(12) 0.0221(12) -0.0005(9) -0.0055(9) -0.0038(9)
    C59 0.0224(13) 0.0250(14) 0.0263(13) 0.0071(11) -0.0072(10) -0.0057(11)
    C60 0.0246(14) 0.0296(14) 0.0243(13) -0.0021(11) -0.0082(10) -0.0105(11)
    C61 0.0133(12) 0.0210(13) 0.0196(12) 0.0026(10) -0.0077(9) -0.0053(10)
    C62 0.0175(12) 0.0194(12) 0.0199(12) 0.0052(10) -0.0061(9) -0.0044(10)
    C63 0.0255(14) 0.0281(14) 0.0187(12) 0.0050(11) -0.0085(10) -0.0043(10)
    C64 0.0323(15) 0.0339(15) 0.0150(12) 0.0057(12) -0.0032(11) -0.0017(11)
    C65 0.0219(13) 0.0254(14) 0.0219(13) 0.0015(11) 0.0013(10) 0.0007(10)
    C66 0.0149(12) 0.0174(12) 0.0209(12) 0.0051(10) -0.0014(9) -0.0036(10)
    C67 0.0125(11) 0.0160(12) 0.0235(12) 0.0023(9) -0.0007(9) -0.0036(10)
    C68 0.0175(13) 0.0248(14) 0.0265(13) -0.0025(11) 0.0027(10) -0.0036(11)
    C69 0.0157(12) 0.0174(12) 0.0155(11) 0.0028(9) -0.0042(9) -0.0059(9)
    C70 0.0191(12) 0.0196(13) 0.0199(12) -0.0006(10) -0.0031(10) -0.0015(10)
    C71 0.0128(12) 0.0221(13) 0.0246(13) 0.0006(10) -0.0006(9) -0.0064(10)
    C72 0.0186(12) 0.0182(12) 0.0217(12) 0.0012(10) -0.0059(10) -0.0080(10)
    C73 0.0169(12) 0.0183(12) 0.0199(12) -0.0001(10) -0.0032(9) -0.0012(10)
    C74 0.0147(12) 0.0197(12) 0.0196(12) -0.0004(10) -0.0016(9) -0.0036(10)
    C75 0.0180(13) 0.0260(14) 0.0443(16) 0.0040(11) -0.0097(12) -0.0114(12)
    C76 0.0277(15) 0.0309(15) 0.0306(14) 0.0078(12) -0.0118(11) -0.0010(12)
    C77 0.0144(12) 0.0205(13) 0.0183(11) 0.0063(10) -0.0051(9) -0.0057(10)
    C78 0.0187(12) 0.0189(13) 0.0205(12) 0.0023(10) -0.0018(10) -0.0023(10)
    C79 0.0259(14) 0.0205(13) 0.0236(13) 0.0008(11) -0.0045(10) -0.0080(10)
    C80 0.0276(14) 0.0248(14) 0.0192(12) 0.0072(11) -0.0022(10) -0.0057(10)
    C81 0.0210(13) 0.0257(14) 0.0250(13) 0.0022(11) 0.0047(10) -0.0019(11)
    C82 0.0142(12) 0.0212(13) 0.0294(13) 0.0007(10) -0.0027(10) -0.0074(10)
    C83 0.075(3) 0.063(2) 0.0260(16) -0.014(2) -0.0068(16) -0.0183(15)
    C84 0.061(2) 0.055(2) 0.0230(15) 0.0020(18) 0.0058(14) -0.0063(14)
    C85 0.0156(12) 0.0180(12) 0.0193(12) -0.0011(10) -0.0029(9) -0.0061(9)
    C86 0.0200(13) 0.0224(13) 0.0229(12) 0.0021(10) -0.0066(10) -0.0040(10)
    C87 0.0156(12) 0.0271(14) 0.0255(13) -0.0014(10) -0.0031(10) -0.0066(11)
    C88 0.0205(13) 0.0217(13) 0.0182(12) -0.0034(10) 0.0006(9) -0.0104(10)
    C89 0.0216(13) 0.0206(13) 0.0192(12) -0.0001(10) -0.0054(10) -0.0029(10)
    C90 0.0145(12) 0.0232(13) 0.0218(12) 0.0004(10) -0.0064(9) -0.0069(10)
    C91 0.0217(14) 0.0330(16) 0.0327(15) -0.0094(12) 0.0023(11) -0.0077(12)
    C92 0.0334(16) 0.0322(16) 0.0245(14) -0.0057(13) 0.0006(11) 0.0001(11)
    C93 0.0154(12) 0.0170(12) 0.0196(12) -0.0051(10) -0.0014(9) -0.0029(9)
    C94 0.0178(13) 0.0235(14) 0.0324(14) 0.0021(10) -0.0033(10) -0.0128(11)
    C95 0.0180(13) 0.0249(14) 0.0369(15) 0.0049(11) -0.0104(11) -0.0077(11)
    C96 0.0221(13) 0.0166(12) 0.0230(12) -0.0057(10) -0.0046(10) -0.0009(10)
    C97 0.0247(14) 0.0196(13) 0.0280(13) 0.0013(11) -0.0025(11) -0.0093(10)
    C98 0.0176(12) 0.0185(13) 0.0280(13) 0.0036(10) -0.0052(10) -0.0078(10)
    C99 0.0399(17) 0.0326(16) 0.0302(15) 0.0022(13) -0.0150(13) 0.0001(12)
    C100 0.0505(19) 0.0433(18) 0.0288(15) 0.0067(15) -0.0130(13) -0.0142(13)
    Cl1 0.0372(4) 0.0388(4) 0.0420(4) 0.0156(3) -0.0163(3) -0.0197(3)
    Cl2 0.0301(3) 0.0307(4) 0.0248(3) 0.0085(3) -0.0075(3) -0.0091(3)
    Cl3 0.0377(4) 0.0244(3) 0.0230(3) 0.0058(3) -0.0118(3) -0.0037(3)
    Cl4 0.0318(3) 0.0256(3) 0.0227(3) 0.0056(3) -0.0119(3) -0.0043(2)
    C1S 0.0398(17) 0.0360(17) 0.0377(16) 0.0043(14) -0.0036(13) -0.0143(13)
    Cl5 0.0444(5) 0.0626(6) 0.0497(5) -0.0157(4) 0.0080(4) -0.0278(4)
    Cl6 0.0417(4) 0.0436(4) 0.0466(4) 0.0194(4) -0.0126(3) -0.0136(4)
    C2S 0.065(2) 0.0424(19) 0.0442(18) 0.0049(17) -0.0361(17) -0.0097(15)
    Cl7 0.0575(5) 0.0495(5) 0.0516(5) 0.0051(4) -0.0162(4) -0.0146(4)
    Cl8 0.0694(6) 0.0399(5) 0.0447(5) 0.0032(4) -0.0117(4) -0.0145(4)
    C3S 0.0442(18) 0.0299(16) 0.0341(15) 0.0086(13) -0.0093(13) -0.0107(12)
    Cl9 0.0470(5) 0.0439(4) 0.0336(4) -0.0046(4) -0.0058(3) -0.0104(3)
    Cl10 0.0378(4) 0.0386(5) 0.0687(6) 0.0053(4) 0.0097(4) -0.0011(4)
    C4S 0.0419(18) 0.0387(18) 0.0351(16) -0.0035(14) -0.0025(13) -0.0130(13)
    Cl11 0.0483(5) 0.0393(4) 0.0457(4) 0.0161(4) -0.0162(4) -0.0152(3)
    Cl12 0.0410(5) 0.0649(6) 0.0500(5) -0.0092(4) -0.0063(4) -0.0249(4)
    O1 0.0311(11) 0.0299(11) 0.0288(10) 0.0007(9) -0.0081(8) -0.0037(8)
    O2 0.0390(12) 0.0301(11) 0.0309(10) 0.0060(9) -0.0106(9) -0.0035(8)
    O3 0.0683(15) 0.0297(11) 0.0323(11) 0.0198(11) -0.0264(10) -0.0110(9)
    O4 0.0944(19) 0.0404(13) 0.0651(15) 0.0388(13) -0.0599(15) -0.0272(12)
_geom_special_details
;
 All esds (except the esd in the dihedral angle between two l.s. planes)
 are estimated using the full covariance matrix.  The cell esds are taken
 into account individually in the estimation of esds in distances, angles
 and torsion angles; correlations between esds in cell parameters are only
 used when they are defined by crystal symmetry.  An approximate (isotropic)
 treatment of cell esds is used for estimating esds involving l.s. planes.
;
loop_
    _geom_bond_atom_site_label_1
    _geom_bond_atom_site_label_2
    _geom_bond_site_symmetry_2
    _geom_bond_distance
    _geom_bond_publ_flag
    Ni1 N2 . 1.9694(18) y
    Ni1 N5 . 1.9725(18) y
    Ni1 N3 . 2.0844(18) y
    Ni1 N4 . 2.0948(19) y
    Ni1 N1 . 2.1243(19) y
    Ni1 N6 . 2.1354(19) y
    N1 C2 . 1.277(3) ?
    N1 C19 . 1.432(3) ?
    N2 C7 . 1.338(3) ?
    N2 C3 . 1.340(3) ?
    N3 C8 . 1.286(3) ?
    N3 C27 . 1.421(3) ?
    N4 C11 . 1.284(3) ?
    N4 C35 . 1.423(3) ?
    N5 C12 . 1.328(3) ?
    N5 C16 . 1.336(3) ?
    N6 C17 . 1.281(3) ?
    N6 C43 . 1.429(3) ?
    N7 C22 . 1.376(3) ?
    N7 C25 . 1.436(4) ?
    N7 C26 . 1.437(4) ?
    N8 C30 . 1.372(3) ?
    N8 C34 . 1.434(3) ?
    N8 C33 . 1.443(3) ?
    N9 C38 . 1.377(3) ?
    N9 C41 . 1.451(3) ?
    N9 C42 . 1.456(3) ?
    N10 C46 . 1.376(3) ?
    N10 C50 . 1.434(3) ?
    N10 C49 . 1.450(3) ?
    C1 C2 . 1.494(3) ?
    C1 H1A . 0.9800 ?
    C1 H1B . 0.9800 ?
    C1 H1C . 0.9800 ?
    C2 C3 . 1.489(3) ?
    C3 C4 . 1.380(3) ?
    C4 C5 . 1.387(3) ?
    C4 H4 . 0.9500 ?
    C5 C6 . 1.384(3) ?
    C5 H5 . 0.9500 ?
    C6 C7 . 1.386(3) ?
    C6 H6 . 0.9500 ?
    C7 C8 . 1.486(3) ?
    C8 C9 . 1.485(3) ?
    C9 H9A . 0.9800 ?
    C9 H9B . 0.9800 ?
    C9 H9C . 0.9800 ?
    C10 C11 . 1.491(3) ?
    C10 H10A . 0.9800 ?
    C10 H10B . 0.9800 ?
    C10 H10C . 0.9800 ?
    C11 C12 . 1.486(3) ?
    C12 C13 . 1.383(3) ?
    C13 C14 . 1.383(4) ?
    C13 H13 . 0.9500 ?
    C14 C15 . 1.381(4) ?
    C14 H14 . 0.9500 ?
    C15 C16 . 1.383(3) ?
    C15 H15 . 0.9500 ?
    C16 C17 . 1.482(3) ?
    C17 C18 . 1.488(3) ?
    C18 H18A . 0.9800 ?
    C18 H18B . 0.9800 ?
    C18 H18C . 0.9800 ?
    C19 C24 . 1.377(3) ?
    C19 C20 . 1.389(3) ?
    C20 C21 . 1.377(3) ?
    C20 H20 . 0.9500 ?
    C21 C22 . 1.405(4) ?
    C21 H21 . 0.9500 ?
    C22 C23 . 1.398(3) ?
    C23 C24 . 1.384(3) ?
    C23 H23 . 0.9500 ?
    C24 H24 . 0.9500 ?
    C25 H25A . 0.9800 ?
    C25 H25B . 0.9800 ?
    C25 H25C . 0.9800 ?
    C26 H26A . 0.9800 ?
    C26 H26B . 0.9800 ?
    C26 H26C . 0.9800 ?
    C27 C32 . 1.383(3) ?
    C27 C28 . 1.387(3) ?
    C28 C29 . 1.373(3) ?
    C28 H28 . 0.9500 ?
    C29 C30 . 1.402(3) ?
    C29 H29 . 0.9500 ?
    C30 C31 . 1.403(3) ?
    C31 C32 . 1.376(3) ?
    C31 H31 . 0.9500 ?
    C32 H32 . 0.9500 ?
    C33 H33A . 0.9800 ?
    C33 H33B . 0.9800 ?
    C33 H33C . 0.9800 ?
    C34 H34A . 0.9800 ?
    C34 H34B . 0.9800 ?
    C34 H34C . 0.9800 ?
    C35 C36 . 1.381(3) ?
    C35 C40 . 1.390(3) ?
    C36 C37 . 1.379(3) ?
    C36 H36 . 0.9500 ?
    C37 C38 . 1.406(3) ?
    C37 H37 . 0.9500 ?
    C38 C39 . 1.404(3) ?
    C39 C40 . 1.376(3) ?
    C39 H39 . 0.9500 ?
    C40 H40 . 0.9500 ?
    C41 H41A . 0.9800 ?
    C41 H41B . 0.9800 ?
    C41 H41C . 0.9800 ?
    C42 H42A . 0.9800 ?
    C42 H42B . 0.9800 ?
    C42 H42C . 0.9800 ?
    C43 C44 . 1.378(3) ?
    C43 C48 . 1.386(3) ?
    C44 C45 . 1.377(3) ?
    C44 H44 . 0.9500 ?
    C45 C46 . 1.401(3) ?
    C45 H45 . 0.9500 ?
    C46 C47 . 1.400(3) ?
    C47 C48 . 1.377(3) ?
    C47 H47 . 0.9500 ?
    C48 H48 . 0.9500 ?
    C49 H49A . 0.9800 ?
    C49 H49B . 0.9800 ?
    C49 H49C . 0.9800 ?
    C50 H50A . 0.9800 ?
    C50 H50B . 0.9800 ?
    C50 H50C . 0.9800 ?
    Ni2 N12 . 1.9658(18) y
    Ni2 N15 . 1.9711(18) y
    Ni2 N14 . 2.0909(19) y
    Ni2 N11 . 2.0977(19) y
    Ni2 N13 . 2.1188(19) y
    Ni2 N16 . 2.141(2) y
    N11 C52 . 1.281(3) ?
    N11 C69 . 1.424(3) ?
    N12 C53 . 1.331(3) ?
    N12 C57 . 1.338(3) ?
    N13 C58 . 1.281(3) ?
    N13 C77 . 1.432(3) ?
    N14 C61 . 1.285(3) ?
    N14 C85 . 1.422(3) ?
    N15 C62 . 1.331(3) ?
    N15 C66 . 1.334(3) ?
    N16 C67 . 1.280(3) ?
    N16 C93 . 1.427(3) ?
    N17 C72 . 1.388(3) ?
    N17 C76 . 1.445(3) ?
    N17 C75 . 1.451(3) ?
    N18 C80 . 1.382(3) ?
    N18 C83 . 1.434(4) ?
    N18 C84 . 1.441(4) ?
    N19 C88 . 1.381(3) ?
    N19 C91 . 1.450(3) ?
    N19 C92 . 1.452(3) ?
    N20 C96 . 1.386(3) ?
    N20 C100 . 1.447(3) ?
    N20 C99 . 1.458(3) ?
    C51 C52 . 1.489(3) ?
    C51 H51A . 0.9800 ?
    C51 H51B . 0.9800 ?
    C51 H51C . 0.9800 ?
    C52 C53 . 1.489(3) ?
    C53 C54 . 1.382(3) ?
    C54 C55 . 1.382(3) ?
    C54 H54 . 0.9500 ?
    C55 C56 . 1.388(3) ?
    C55 H55 . 0.9500 ?
    C56 C57 . 1.379(3) ?
    C56 H56 . 0.9500 ?
    C57 C58 . 1.489(3) ?
    C58 C59 . 1.490(3) ?
    C59 H59A . 0.9800 ?
    C59 H59B . 0.9800 ?
    C59 H59C . 0.9800 ?
    C60 C61 . 1.493(3) ?
    C60 H60A . 0.9800 ?
    C60 H60B . 0.9800 ?
    C60 H60C . 0.9800 ?
    C61 C62 . 1.484(3) ?
    C62 C63 . 1.384(3) ?
    C63 C64 . 1.379(4) ?
    C63 H63 . 0.9500 ?
    C64 C65 . 1.382(4) ?
    C64 H64 . 0.9500 ?
    C65 C66 . 1.382(3) ?
    C65 H65 . 0.9500 ?
    C66 C67 . 1.488(3) ?
    C67 C68 . 1.489(3) ?
    C68 H68A . 0.9800 ?
    C68 H68B . 0.9800 ?
    C68 H68C . 0.9800 ?
    C69 C74 . 1.384(3) ?
    C69 C70 . 1.387(3) ?
    C70 C71 . 1.377(3) ?
    C70 H70 . 0.9500 ?
    C71 C72 . 1.398(3) ?
    C71 H71 . 0.9500 ?
    C72 C73 . 1.400(3) ?
    C73 C74 . 1.379(3) ?
    C73 H73 . 0.9500 ?
    C74 H74 . 0.9500 ?
    C75 H75A . 0.9800 ?
    C75 H75B . 0.9800 ?
    C75 H75C . 0.9800 ?
    C76 H76A . 0.9800 ?
    C76 H76B . 0.9800 ?
    C76 H76C . 0.9800 ?
    C77 C78 . 1.373(3) ?
    C77 C82 . 1.390(3) ?
    C78 C79 . 1.383(3) ?
    C78 H78 . 0.9500 ?
    C79 C80 . 1.401(3) ?
    C79 H79 . 0.9500 ?
    C80 C81 . 1.403(4) ?
    C81 C82 . 1.373(3) ?
    C81 H81 . 0.9500 ?
    C82 H82 . 0.9500 ?
    C83 H83A . 0.9800 ?
    C83 H83B . 0.9800 ?
    C83 H83C . 0.9800 ?
    C84 H84A . 0.9800 ?
    C84 H84B . 0.9800 ?
    C84 H84C . 0.9800 ?
    C85 C86 . 1.386(3) ?
    C85 C90 . 1.387(3) ?
    C86 C87 . 1.375(3) ?
    C86 H86 . 0.9500 ?
    C87 C88 . 1.404(3) ?
    C87 H87 . 0.9500 ?
    C88 C89 . 1.405(3) ?
    C89 C90 . 1.379(3) ?
    C89 H89 . 0.9500 ?
    C90 H90 . 0.9500 ?
    C91 H91A . 0.9800 ?
    C91 H91B . 0.9800 ?
    C91 H91C . 0.9800 ?
    C92 H92A . 0.9800 ?
    C92 H92B . 0.9800 ?
    C92 H92C . 0.9800 ?
    C93 C94 . 1.379(3) ?
    C93 C98 . 1.384(3) ?
    C94 C95 . 1.378(3) ?
    C94 H94 . 0.9500 ?
    C95 C96 . 1.400(3) ?
    C95 H95 . 0.9500 ?
    C96 C97 . 1.396(3) ?
    C97 C98 . 1.377(3) ?
    C97 H97 . 0.9500 ?
    C98 H98 . 0.9500 ?
    C99 H99A . 0.9800 ?
    C99 H99B . 0.9800 ?
    C99 H99C . 0.9800 ?
    C100 H10D . 0.9800 ?
    C100 H10E . 0.9800 ?
    C100 H10F . 0.9800 ?
    C1S Cl5 . 1.761(3) ?
    C1S Cl6 . 1.762(3) ?
    C1S H1SA . 0.9900 ?
    C1S H1SB . 0.9900 ?
    C2S Cl8 . 1.754(3) ?
    C2S Cl7 . 1.804(3) ?
    C2S H2SA . 0.9900 ?
    C2S H2SB . 0.9900 ?
    C3S Cl10 . 1.747(3) ?
    C3S Cl9 . 1.768(3) ?
    C3S H3SA . 0.9900 ?
    C3S H3SB . 0.9900 ?
    C4S Cl12 . 1.757(3) ?
    C4S Cl11 . 1.762(3) ?
    C4S H4SA . 0.9900 ?
    C4S H4SB . 0.9900 ?
    O1 H1OA . 0.9059 ?
    O1 H1OB . 0.8792 ?
    O2 H2OA . 1.0124 ?
    O2 H2OB . 0.9488 ?
    O3 H3OA . 0.8977 ?
    O3 H3OB . 0.8681 ?
    O4 H4OA . 0.9400 ?
    O4 H4OB . 1.0754 ?
loop_
    _geom_angle_atom_site_label_1
    _geom_angle_atom_site_label_2
    _geom_angle_atom_site_label_3
    _geom_angle_site_symmetry_1
    _geom_angle_site_symmetry_3
    _geom_angle
    _geom_angle_publ_flag
    N2 Ni1 N5 . . 167.57(8) y
    N2 Ni1 N3 . . 77.92(7) y
    N5 Ni1 N3 . . 111.32(7) y
    N2 Ni1 N4 . . 110.91(7) y
    N5 Ni1 N4 . . 77.83(8) y
    N3 Ni1 N4 . . 92.14(7) y
    N2 Ni1 N1 . . 76.66(7) y
    N5 Ni1 N1 . . 94.65(7) y
    N3 Ni1 N1 . . 153.98(7) y
    N4 Ni1 N1 . . 91.75(7) y
    N2 Ni1 N6 . . 94.89(7) y
    N5 Ni1 N6 . . 76.68(8) y
    N3 Ni1 N6 . . 93.36(7) y
    N4 Ni1 N6 . . 154.19(7) y
    N1 Ni1 N6 . . 94.25(7) y
    C2 N1 C19 . . 123.0(2) ?
    C2 N1 Ni1 . . 115.82(15) ?
    C19 N1 Ni1 . . 120.76(14) ?
    C7 N2 C3 . . 121.08(19) ?
    C7 N2 Ni1 . . 117.70(15) ?
    C3 N2 Ni1 . . 118.99(15) ?
    C8 N3 C27 . . 121.54(19) ?
    C8 N3 Ni1 . . 115.05(15) ?
    C27 N3 Ni1 . . 123.16(14) ?
    C11 N4 C35 . . 120.56(19) ?
    C11 N4 Ni1 . . 114.91(16) ?
    C35 N4 Ni1 . . 124.53(14) ?
    C12 N5 C16 . . 121.6(2) ?
    C12 N5 Ni1 . . 118.15(16) ?
    C16 N5 Ni1 . . 119.28(16) ?
    C17 N6 C43 . . 123.4(2) ?
    C17 N6 Ni1 . . 115.06(16) ?
    C43 N6 Ni1 . . 121.40(14) ?
    C22 N7 C25 . . 120.1(2) ?
    C22 N7 C26 . . 120.6(3) ?
    C25 N7 C26 . . 119.2(2) ?
    C30 N8 C34 . . 120.0(2) ?
    C30 N8 C33 . . 120.6(2) ?
    C34 N8 C33 . . 118.1(2) ?
    C38 N9 C41 . . 118.4(2) ?
    C38 N9 C42 . . 118.8(2) ?
    C41 N9 C42 . . 114.8(2) ?
    C46 N10 C50 . . 119.4(2) ?
    C46 N10 C49 . . 119.4(2) ?
    C50 N10 C49 . . 118.1(2) ?
    C2 C1 H1A . . 109.5 ?
    C2 C1 H1B . . 109.5 ?
    H1A C1 H1B . . 109.5 ?
    C2 C1 H1C . . 109.5 ?
    H1A C1 H1C . . 109.5 ?
    H1B C1 H1C . . 109.5 ?
    N1 C2 C3 . . 114.3(2) ?
    N1 C2 C1 . . 125.9(2) ?
    C3 C2 C1 . . 119.8(2) ?
    N2 C3 C4 . . 121.0(2) ?
    N2 C3 C2 . . 112.76(19) ?
    C4 C3 C2 . . 126.2(2) ?
    C3 C4 C5 . . 118.1(2) ?
    C3 C4 H4 . . 120.9 ?
    C5 C4 H4 . . 120.9 ?
    C6 C5 C4 . . 120.7(2) ?
    C6 C5 H5 . . 119.7 ?
    C4 C5 H5 . . 119.7 ?
    C5 C6 C7 . . 118.0(2) ?
    C5 C6 H6 . . 121.0 ?
    C7 C6 H6 . . 121.0 ?
    N2 C7 C6 . . 121.0(2) ?
    N2 C7 C8 . . 112.55(19) ?
    C6 C7 C8 . . 126.4(2) ?
    N3 C8 C9 . . 126.2(2) ?
    N3 C8 C7 . . 115.0(2) ?
    C9 C8 C7 . . 118.7(2) ?
    C8 C9 H9A . . 109.5 ?
    C8 C9 H9B . . 109.5 ?
    H9A C9 H9B . . 109.5 ?
    C8 C9 H9C . . 109.5 ?
    H9A C9 H9C . . 109.5 ?
    H9B C9 H9C . . 109.5 ?
    C11 C10 H10A . . 109.5 ?
    C11 C10 H10B . . 109.5 ?
    H10A C10 H10B . . 109.5 ?
    C11 C10 H10C . . 109.5 ?
    H10A C10 H10C . . 109.5 ?
    H10B C10 H10C . . 109.5 ?
    N4 C11 C12 . . 114.9(2) ?
    N4 C11 C10 . . 126.9(2) ?
    C12 C11 C10 . . 118.1(2) ?
    N5 C12 C13 . . 120.5(2) ?
    N5 C12 C11 . . 113.50(19) ?
    C13 C12 C11 . . 126.0(2) ?
    C12 C13 C14 . . 118.7(2) ?
    C12 C13 H13 . . 120.7 ?
    C14 C13 H13 . . 120.7 ?
    C15 C14 C13 . . 120.0(2) ?
    C15 C14 H14 . . 120.0 ?
    C13 C14 H14 . . 120.0 ?
    C14 C15 C16 . . 118.5(2) ?
    C14 C15 H15 . . 120.7 ?
    C16 C15 H15 . . 120.7 ?
    N5 C16 C15 . . 120.6(2) ?
    N5 C16 C17 . . 113.43(19) ?
    C15 C16 C17 . . 126.0(2) ?
    N6 C17 C16 . . 114.8(2) ?
    N6 C17 C18 . . 126.1(2) ?
    C16 C17 C18 . . 119.1(2) ?
    C17 C18 H18A . . 109.5 ?
    C17 C18 H18B . . 109.5 ?
    H18A C18 H18B . . 109.5 ?
    C17 C18 H18C . . 109.5 ?
    H18A C18 H18C . . 109.5 ?
    H18B C18 H18C . . 109.5 ?
    C24 C19 C20 . . 119.3(2) ?
    C24 C19 N1 . . 119.3(2) ?
    C20 C19 N1 . . 120.5(2) ?
    C21 C20 C19 . . 120.5(2) ?
    C21 C20 H20 . . 119.7 ?
    C19 C20 H20 . . 119.7 ?
    C20 C21 C22 . . 120.8(2) ?
    C20 C21 H21 . . 119.6 ?
    C22 C21 H21 . . 119.6 ?
    N7 C22 C23 . . 120.7(2) ?
    N7 C22 C21 . . 121.4(2) ?
    C23 C22 C21 . . 117.9(2) ?
    C24 C23 C22 . . 120.7(2) ?
    C24 C23 H23 . . 119.6 ?
    C22 C23 H23 . . 119.6 ?
    C19 C24 C23 . . 120.7(2) ?
    C19 C24 H24 . . 119.6 ?
    C23 C24 H24 . . 119.6 ?
    N7 C25 H25A . . 109.5 ?
    N7 C25 H25B . . 109.5 ?
    H25A C25 H25B . . 109.5 ?
    N7 C25 H25C . . 109.5 ?
    H25A C25 H25C . . 109.5 ?
    H25B C25 H25C . . 109.5 ?
    N7 C26 H26A . . 109.5 ?
    N7 C26 H26B . . 109.5 ?
    H26A C26 H26B . . 109.5 ?
    N7 C26 H26C . . 109.5 ?
    H26A C26 H26C . . 109.5 ?
    H26B C26 H26C . . 109.5 ?
    C32 C27 C28 . . 118.5(2) ?
    C32 C27 N3 . . 119.5(2) ?
    C28 C27 N3 . . 121.9(2) ?
    C29 C28 C27 . . 121.3(2) ?
    C29 C28 H28 . . 119.4 ?
    C27 C28 H28 . . 119.4 ?
    C28 C29 C30 . . 120.7(2) ?
    C28 C29 H29 . . 119.6 ?
    C30 C29 H29 . . 119.6 ?
    N8 C30 C29 . . 121.5(2) ?
    N8 C30 C31 . . 121.0(2) ?
    C29 C30 C31 . . 117.5(2) ?
    C32 C31 C30 . . 121.1(2) ?
    C32 C31 H31 . . 119.5 ?
    C30 C31 H31 . . 119.5 ?
    C31 C32 C27 . . 120.8(2) ?
    C31 C32 H32 . . 119.6 ?
    C27 C32 H32 . . 119.6 ?
    N8 C33 H33A . . 109.5 ?
    N8 C33 H33B . . 109.5 ?
    H33A C33 H33B . . 109.5 ?
    N8 C33 H33C . . 109.5 ?
    H33A C33 H33C . . 109.5 ?
    H33B C33 H33C . . 109.5 ?
    N8 C34 H34A . . 109.5 ?
    N8 C34 H34B . . 109.5 ?
    H34A C34 H34B . . 109.5 ?
    N8 C34 H34C . . 109.5 ?
    H34A C34 H34C . . 109.5 ?
    H34B C34 H34C . . 109.5 ?
    C36 C35 C40 . . 118.9(2) ?
    C36 C35 N4 . . 120.1(2) ?
    C40 C35 N4 . . 121.0(2) ?
    C37 C36 C35 . . 120.9(2) ?
    C37 C36 H36 . . 119.5 ?
    C35 C36 H36 . . 119.5 ?
    C36 C37 C38 . . 121.2(2) ?
    C36 C37 H37 . . 119.4 ?
    C38 C37 H37 . . 119.4 ?
    N9 C38 C39 . . 121.3(2) ?
    N9 C38 C37 . . 121.7(2) ?
    C39 C38 C37 . . 116.9(2) ?
    C40 C39 C38 . . 121.6(2) ?
    C40 C39 H39 . . 119.2 ?
    C38 C39 H39 . . 119.2 ?
    C39 C40 C35 . . 120.5(2) ?
    C39 C40 H40 . . 119.7 ?
    C35 C40 H40 . . 119.7 ?
    N9 C41 H41A . . 109.5 ?
    N9 C41 H41B . . 109.5 ?
    H41A C41 H41B . . 109.5 ?
    N9 C41 H41C . . 109.5 ?
    H41A C41 H41C . . 109.5 ?
    H41B C41 H41C . . 109.5 ?
    N9 C42 H42A . . 109.5 ?
    N9 C42 H42B . . 109.5 ?
    H42A C42 H42B . . 109.5 ?
    N9 C42 H42C . . 109.5 ?
    H42A C42 H42C . . 109.5 ?
    H42B C42 H42C . . 109.5 ?
    C44 C43 C48 . . 118.5(2) ?
    C44 C43 N6 . . 121.2(2) ?
    C48 C43 N6 . . 119.5(2) ?
    C45 C44 C43 . . 121.0(2) ?
    C45 C44 H44 . . 119.5 ?
    C43 C44 H44 . . 119.5 ?
    C44 C45 C46 . . 121.4(2) ?
    C44 C45 H45 . . 119.3 ?
    C46 C45 H45 . . 119.3 ?
    N10 C46 C47 . . 121.7(2) ?
    N10 C46 C45 . . 121.5(2) ?
    C47 C46 C45 . . 116.8(2) ?
    C48 C47 C46 . . 121.3(2) ?
    C48 C47 H47 . . 119.4 ?
    C46 C47 H47 . . 119.4 ?
    C47 C48 C43 . . 120.9(2) ?
    C47 C48 H48 . . 119.5 ?
    C43 C48 H48 . . 119.5 ?
    N10 C49 H49A . . 109.5 ?
    N10 C49 H49B . . 109.5 ?
    H49A C49 H49B . . 109.5 ?
    N10 C49 H49C . . 109.5 ?
    H49A C49 H49C . . 109.5 ?
    H49B C49 H49C . . 109.5 ?
    N10 C50 H50A . . 109.5 ?
    N10 C50 H50B . . 109.5 ?
    H50A C50 H50B . . 109.5 ?
    N10 C50 H50C . . 109.5 ?
    H50A C50 H50C . . 109.5 ?
    H50B C50 H50C . . 109.5 ?
    N12 Ni2 N15 . . 167.94(8) y
    N12 Ni2 N14 . . 110.67(7) y
    N15 Ni2 N14 . . 78.01(7) y
    N12 Ni2 N11 . . 77.79(7) y
    N15 Ni2 N11 . . 111.03(7) y
    N14 Ni2 N11 . . 91.70(7) y
    N12 Ni2 N13 . . 76.89(7) y
    N15 Ni2 N13 . . 94.86(7) y
    N14 Ni2 N13 . . 91.88(7) y
    N11 Ni2 N13 . . 154.04(7) y
    N12 Ni2 N16 . . 94.74(7) y
    N15 Ni2 N16 . . 76.75(8) y
    N14 Ni2 N16 . . 154.58(7) y
    N11 Ni2 N16 . . 94.50(7) y
    N13 Ni2 N16 . . 93.21(7) y
    C52 N11 C69 . . 122.23(19) ?
    C52 N11 Ni2 . . 114.90(15) ?
    C69 N11 Ni2 . . 122.67(14) ?
    C53 N12 C57 . . 121.22(19) ?
    C53 N12 Ni2 . . 117.99(15) ?
    C57 N12 Ni2 . . 118.85(15) ?
    C58 N13 C77 . . 123.3(2) ?
    C58 N13 Ni2 . . 115.75(15) ?
    C77 N13 Ni2 . . 120.70(14) ?
    C61 N14 C85 . . 120.50(19) ?
    C61 N14 Ni2 . . 114.47(15) ?
    C85 N14 Ni2 . . 125.02(14) ?
    C62 N15 C66 . . 121.43(19) ?
    C62 N15 Ni2 . . 118.25(16) ?
    C66 N15 Ni2 . . 119.56(15) ?
    C67 N16 C93 . . 122.8(2) ?
    C67 N16 Ni2 . . 114.91(16) ?
    C93 N16 Ni2 . . 121.82(14) ?
    C72 N17 C76 . . 119.4(2) ?
    C72 N17 C75 . . 119.1(2) ?
    C76 N17 C75 . . 115.2(2) ?
    C80 N18 C83 . . 118.1(2) ?
    C80 N18 C84 . . 118.2(2) ?
    C83 N18 C84 . . 117.8(2) ?
    C88 N19 C91 . . 118.9(2) ?
    C88 N19 C92 . . 118.0(2) ?
    C91 N19 C92 . . 114.2(2) ?
    C96 N20 C100 . . 118.0(2) ?
    C96 N20 C99 . . 117.7(2) ?
    C100 N20 C99 . . 114.8(2) ?
    C52 C51 H51A . . 109.5 ?
    C52 C51 H51B . . 109.5 ?
    H51A C51 H51B . . 109.5 ?
    C52 C51 H51C . . 109.5 ?
    H51A C51 H51C . . 109.5 ?
    H51B C51 H51C . . 109.5 ?
    N11 C52 C51 . . 126.4(2) ?
    N11 C52 C53 . . 114.9(2) ?
    C51 C52 C53 . . 118.7(2) ?
    N12 C53 C54 . . 121.0(2) ?
    N12 C53 C52 . . 112.90(19) ?
    C54 C53 C52 . . 126.1(2) ?
    C53 C54 C55 . . 118.4(2) ?
    C53 C54 H54 . . 120.8 ?
    C55 C54 H54 . . 120.8 ?
    C54 C55 C56 . . 120.2(2) ?
    C54 C55 H55 . . 119.9 ?
    C56 C55 H55 . . 119.9 ?
    C57 C56 C55 . . 118.2(2) ?
    C57 C56 H56 . . 120.9 ?
    C55 C56 H56 . . 120.9 ?
    N12 C57 C56 . . 121.0(2) ?
    N12 C57 C58 . . 113.09(19) ?
    C56 C57 C58 . . 125.9(2) ?
    N13 C58 C57 . . 114.1(2) ?
    N13 C58 C59 . . 125.8(2) ?
    C57 C58 C59 . . 120.1(2) ?
    C58 C59 H59A . . 109.5 ?
    C58 C59 H59B . . 109.5 ?
    H59A C59 H59B . . 109.5 ?
    C58 C59 H59C . . 109.5 ?
    H59A C59 H59C . . 109.5 ?
    H59B C59 H59C . . 109.5 ?
    C61 C60 H60A . . 109.5 ?
    C61 C60 H60B . . 109.5 ?
    H60A C60 H60B . . 109.5 ?
    C61 C60 H60C . . 109.5 ?
    H60A C60 H60C . . 109.5 ?
    H60B C60 H60C . . 109.5 ?
    N14 C61 C62 . . 115.5(2) ?
    N14 C61 C60 . . 126.2(2) ?
    C62 C61 C60 . . 118.2(2) ?
    N15 C62 C63 . . 120.7(2) ?
    N15 C62 C61 . . 113.01(19) ?
    C63 C62 C61 . . 126.2(2) ?
    C64 C63 C62 . . 118.3(2) ?
    C64 C63 H63 . . 120.9 ?
    C62 C63 H63 . . 120.9 ?
    C63 C64 C65 . . 120.5(2) ?
    C63 C64 H64 . . 119.8 ?
    C65 C64 H64 . . 119.8 ?
    C64 C65 C66 . . 118.3(2) ?
    C64 C65 H65 . . 120.9 ?
    C66 C65 H65 . . 120.9 ?
    N15 C66 C65 . . 120.7(2) ?
    N15 C66 C67 . . 113.43(19) ?
    C65 C66 C67 . . 125.8(2) ?
    N16 C67 C66 . . 114.8(2) ?
    N16 C67 C68 . . 126.2(2) ?
    C66 C67 C68 . . 118.9(2) ?
    C67 C68 H68A . . 109.5 ?
    C67 C68 H68B . . 109.5 ?
    H68A C68 H68B . . 109.5 ?
    C67 C68 H68C . . 109.5 ?
    H68A C68 H68C . . 109.5 ?
    H68B C68 H68C . . 109.5 ?
    C74 C69 C70 . . 118.5(2) ?
    C74 C69 N11 . . 119.0(2) ?
    C70 C69 N11 . . 122.3(2) ?
    C71 C70 C69 . . 120.9(2) ?
    C71 C70 H70 . . 119.6 ?
    C69 C70 H70 . . 119.6 ?
    C70 C71 C72 . . 121.1(2) ?
    C70 C71 H71 . . 119.4 ?
    C72 C71 H71 . . 119.4 ?
    N17 C72 C71 . . 121.9(2) ?
    N17 C72 C73 . . 120.5(2) ?
    C71 C72 C73 . . 117.6(2) ?
    C74 C73 C72 . . 120.8(2) ?
    C74 C73 H73 . . 119.6 ?
    C72 C73 H73 . . 119.6 ?
    C73 C74 C69 . . 121.1(2) ?
    C73 C74 H74 . . 119.4 ?
    C69 C74 H74 . . 119.4 ?
    N17 C75 H75A . . 109.5 ?
    N17 C75 H75B . . 109.5 ?
    H75A C75 H75B . . 109.5 ?
    N17 C75 H75C . . 109.5 ?
    H75A C75 H75C . . 109.5 ?
    H75B C75 H75C . . 109.5 ?
    N17 C76 H76A . . 109.5 ?
    N17 C76 H76B . . 109.5 ?
    H76A C76 H76B . . 109.5 ?
    N17 C76 H76C . . 109.5 ?
    H76A C76 H76C . . 109.5 ?
    H76B C76 H76C . . 109.5 ?
    C78 C77 C82 . . 119.0(2) ?
    C78 C77 N13 . . 119.4(2) ?
    C82 C77 N13 . . 120.6(2) ?
    C77 C78 C79 . . 121.0(2) ?
    C77 C78 H78 . . 119.5 ?
    C79 C78 H78 . . 119.5 ?
    C78 C79 C80 . . 120.8(2) ?
    C78 C79 H79 . . 119.6 ?
    C80 C79 H79 . . 119.6 ?
    N18 C80 C79 . . 120.0(2) ?
    N18 C80 C81 . . 122.6(2) ?
    C79 C80 C81 . . 117.4(2) ?
    C82 C81 C80 . . 121.1(2) ?
    C82 C81 H81 . . 119.4 ?
    C80 C81 H81 . . 119.4 ?
    C81 C82 C77 . . 120.7(2) ?
    C81 C82 H82 . . 119.7 ?
    C77 C82 H82 . . 119.7 ?
    N18 C83 H83A . . 109.5 ?
    N18 C83 H83B . . 109.5 ?
    H83A C83 H83B . . 109.5 ?
    N18 C83 H83C . . 109.5 ?
    H83A C83 H83C . . 109.5 ?
    H83B C83 H83C . . 109.5 ?
    N18 C84 H84A . . 109.5 ?
    N18 C84 H84B . . 109.5 ?
    H84A C84 H84B . . 109.5 ?
    N18 C84 H84C . . 109.5 ?
    H84A C84 H84C . . 109.5 ?
    H84B C84 H84C . . 109.5 ?
    C86 C85 C90 . . 118.7(2) ?
    C86 C85 N14 . . 121.3(2) ?
    C90 C85 N14 . . 120.0(2) ?
    C87 C86 C85 . . 121.0(2) ?
    C87 C86 H86 . . 119.5 ?
    C85 C86 H86 . . 119.5 ?
    C86 C87 C88 . . 121.2(2) ?
    C86 C87 H87 . . 119.4 ?
    C88 C87 H87 . . 119.4 ?
    N19 C88 C87 . . 121.1(2) ?
    N19 C88 C89 . . 121.8(2) ?
    C87 C88 C89 . . 117.1(2) ?
    C90 C89 C88 . . 121.2(2) ?
    C90 C89 H89 . . 119.4 ?
    C88 C89 H89 . . 119.4 ?
    C89 C90 C85 . . 120.8(2) ?
    C89 C90 H90 . . 119.6 ?
    C85 C90 H90 . . 119.6 ?
    N19 C91 H91A . . 109.5 ?
    N19 C91 H91B . . 109.5 ?
    H91A C91 H91B . . 109.5 ?
    N19 C91 H91C . . 109.5 ?
    H91A C91 H91C . . 109.5 ?
    H91B C91 H91C . . 109.5 ?
    N19 C92 H92A . . 109.5 ?
    N19 C92 H92B . . 109.5 ?
    H92A C92 H92B . . 109.5 ?
    N19 C92 H92C . . 109.5 ?
    H92A C92 H92C . . 109.5 ?
    H92B C92 H92C . . 109.5 ?
    C94 C93 C98 . . 118.3(2) ?
    C94 C93 N16 . . 121.3(2) ?
    C98 C93 N16 . . 119.8(2) ?
    C95 C94 C93 . . 120.9(2) ?
    C95 C94 H94 . . 119.5 ?
    C93 C94 H94 . . 119.5 ?
    C94 C95 C96 . . 121.7(2) ?
    C94 C95 H95 . . 119.2 ?
    C96 C95 H95 . . 119.2 ?
    N20 C96 C97 . . 122.2(2) ?
    N20 C96 C95 . . 121.4(2) ?
    C97 C96 C95 . . 116.4(2) ?
    C98 C97 C96 . . 121.7(2) ?
    C98 C97 H97 . . 119.2 ?
    C96 C97 H97 . . 119.2 ?
    C97 C98 C93 . . 120.9(2) ?
    C97 C98 H98 . . 119.5 ?
    C93 C98 H98 . . 119.5 ?
    N20 C99 H99A . . 109.5 ?
    N20 C99 H99B . . 109.5 ?
    H99A C99 H99B . . 109.5 ?
    N20 C99 H99C . . 109.5 ?
    H99A C99 H99C . . 109.5 ?
    H99B C99 H99C . . 109.5 ?
    N20 C100 H10D . . 109.5 ?
    N20 C100 H10E . . 109.5 ?
    H10D C100 H10E . . 109.5 ?
    N20 C100 H10F . . 109.5 ?
    H10D C100 H10F . . 109.5 ?
    H10E C100 H10F . . 109.5 ?
    Cl5 C1S Cl6 . . 110.65(16) ?
    Cl5 C1S H1SA . . 109.5 ?
    Cl6 C1S H1SA . . 109.5 ?
    Cl5 C1S H1SB . . 109.5 ?
    Cl6 C1S H1SB . . 109.5 ?
    H1SA C1S H1SB . . 108.1 ?
    Cl8 C2S Cl7 . . 109.50(16) ?
    Cl8 C2S H2SA . . 109.8 ?
    Cl7 C2S H2SA . . 109.8 ?
    Cl8 C2S H2SB . . 109.8 ?
    Cl7 C2S H2SB . . 109.8 ?
    H2SA C2S H2SB . . 108.2 ?
    Cl10 C3S Cl9 . . 112.50(15) ?
    Cl10 C3S H3SA . . 109.1 ?
    Cl9 C3S H3SA . . 109.1 ?
    Cl10 C3S H3SB . . 109.1 ?
    Cl9 C3S H3SB . . 109.1 ?
    H3SA C3S H3SB . . 107.8 ?
    Cl12 C4S Cl11 . . 110.70(16) ?
    Cl12 C4S H4SA . . 109.5 ?
    Cl11 C4S H4SA . . 109.5 ?
    Cl12 C4S H4SB . . 109.5 ?
    Cl11 C4S H4SB . . 109.5 ?
    H4SA C4S H4SB . . 108.1 ?
    H1OA O1 H1OB . . 101.9 ?
    H2OA O2 H2OB . . 106.9 ?
    H3OA O3 H3OB . . 107.3 ?
    H4OA O4 H4OB . . 97.4 ?
loop_
    _geom_torsion_atom_site_label_1
    _geom_torsion_atom_site_label_2
    _geom_torsion_atom_site_label_3
    _geom_torsion_atom_site_label_4
    _geom_torsion_site_symmetry_1
    _geom_torsion_site_symmetry_2
    _geom_torsion_site_symmetry_3
    _geom_torsion_site_symmetry_4
    _geom_torsion
    _geom_torsion_publ_flag
    C19 N1 C2 C3 . . . . -174.7(2) ?
    Ni1 N1 C2 C3 . . . . -1.7(3) ?
    C19 N1 C2 C1 . . . . 6.6(4) ?
    Ni1 N1 C2 C1 . . . . 179.59(18) ?
    C7 N2 C3 C4 . . . . 0.9(3) ?
    Ni1 N2 C3 C4 . . . . 163.54(17) ?
    C7 N2 C3 C2 . . . . -176.91(19) ?
    Ni1 N2 C3 C2 . . . . -14.3(2) ?
    N1 C2 C3 N2 . . . . 9.9(3) ?
    C1 C2 C3 N2 . . . . -171.3(2) ?
    N1 C2 C3 C4 . . . . -167.8(2) ?
    C1 C2 C3 C4 . . . . 11.0(4) ?
    N2 C3 C4 C5 . . . . -1.4(3) ?
    C2 C3 C4 C5 . . . . 176.1(2) ?
    C3 C4 C5 C6 . . . . 1.0(4) ?
    C4 C5 C6 C7 . . . . -0.1(4) ?
    C3 N2 C7 C6 . . . . 0.0(3) ?
    Ni1 N2 C7 C6 . . . . -162.83(17) ?
    C3 N2 C7 C8 . . . . 177.9(2) ?
    Ni1 N2 C7 C8 . . . . 15.1(2) ?
    C5 C6 C7 N2 . . . . -0.4(3) ?
    C5 C6 C7 C8 . . . . -178.0(2) ?
    C27 N3 C8 C9 . . . . -8.4(4) ?
    Ni1 N3 C8 C9 . . . . 177.17(19) ?
    C27 N3 C8 C7 . . . . 173.92(19) ?
    Ni1 N3 C8 C7 . . . . -0.5(3) ?
    N2 C7 C8 N3 . . . . -9.1(3) ?
    C6 C7 C8 N3 . . . . 168.6(2) ?
    N2 C7 C8 C9 . . . . 173.1(2) ?
    C6 C7 C8 C9 . . . . -9.2(4) ?
    C35 N4 C11 C12 . . . . 173.98(19) ?
    Ni1 N4 C11 C12 . . . . -6.3(2) ?
    C35 N4 C11 C10 . . . . -10.6(3) ?
    Ni1 N4 C11 C10 . . . . 169.21(19) ?
    C16 N5 C12 C13 . . . . -3.5(3) ?
    Ni1 N5 C12 C13 . . . . -172.13(17) ?
    C16 N5 C12 C11 . . . . 175.21(19) ?
    Ni1 N5 C12 C11 . . . . 6.6(3) ?
    N4 C11 C12 N5 . . . . 0.2(3) ?
    C10 C11 C12 N5 . . . . -175.7(2) ?
    N4 C11 C12 C13 . . . . 178.8(2) ?
    C10 C11 C12 C13 . . . . 2.9(3) ?
    N5 C12 C13 C14 . . . . 1.1(4) ?
    C11 C12 C13 C14 . . . . -177.5(2) ?
    C12 C13 C14 C15 . . . . 1.7(4) ?
    C13 C14 C15 C16 . . . . -2.0(4) ?
    C12 N5 C16 C15 . . . . 3.1(3) ?
    Ni1 N5 C16 C15 . . . . 171.65(17) ?
    C12 N5 C16 C17 . . . . -175.3(2) ?
    Ni1 N5 C16 C17 . . . . -6.8(3) ?
    C14 C15 C16 N5 . . . . -0.3(3) ?
    C14 C15 C16 C17 . . . . 177.9(2) ?
    C43 N6 C17 C16 . . . . -178.06(19) ?
    Ni1 N6 C17 C16 . . . . 6.1(2) ?
    C43 N6 C17 C18 . . . . 4.2(4) ?
    Ni1 N6 C17 C18 . . . . -171.64(19) ?
    N5 C16 C17 N6 . . . . 0.0(3) ?
    C15 C16 C17 N6 . . . . -178.4(2) ?
    N5 C16 C17 C18 . . . . 177.9(2) ?
    C15 C16 C17 C18 . . . . -0.5(4) ?
    C2 N1 C19 C24 . . . . 84.7(3) ?
    Ni1 N1 C19 C24 . . . . -87.9(2) ?
    C2 N1 C19 C20 . . . . -106.2(3) ?
    Ni1 N1 C19 C20 . . . . 81.2(2) ?
    C24 C19 C20 C21 . . . . 0.2(3) ?
    N1 C19 C20 C21 . . . . -168.9(2) ?
    C19 C20 C21 C22 . . . . 0.6(4) ?
    C25 N7 C22 C23 . . . . 2.9(4) ?
    C26 N7 C22 C23 . . . . -173.3(3) ?
    C25 N7 C22 C21 . . . . -176.1(3) ?
    C26 N7 C22 C21 . . . . 7.6(4) ?
    C20 C21 C22 N7 . . . . 177.5(3) ?
    C20 C21 C22 C23 . . . . -1.5(4) ?
    N7 C22 C23 C24 . . . . -177.4(2) ?
    C21 C22 C23 C24 . . . . 1.7(4) ?
    C20 C19 C24 C23 . . . . -0.1(3) ?
    N1 C19 C24 C23 . . . . 169.1(2) ?
    C22 C23 C24 C19 . . . . -0.9(4) ?
    C8 N3 C27 C32 . . . . 130.6(2) ?
    Ni1 N3 C27 C32 . . . . -55.5(3) ?
    C8 N3 C27 C28 . . . . -53.9(3) ?
    Ni1 N3 C27 C28 . . . . 120.1(2) ?
    C32 C27 C28 C29 . . . . -1.0(3) ?
    N3 C27 C28 C29 . . . . -176.6(2) ?
    C27 C28 C29 C30 . . . . -0.9(4) ?
    C34 N8 C30 C29 . . . . -174.7(2) ?
    C33 N8 C30 C29 . . . . -8.3(4) ?
    C34 N8 C30 C31 . . . . 4.8(4) ?
    C33 N8 C30 C31 . . . . 171.2(2) ?
    C28 C29 C30 N8 . . . . -178.9(2) ?
    C28 C29 C30 C31 . . . . 1.6(3) ?
    N8 C30 C31 C32 . . . . -179.9(2) ?
    C29 C30 C31 C32 . . . . -0.4(4) ?
    C30 C31 C32 C27 . . . . -1.5(4) ?
    C28 C27 C32 C31 . . . . 2.2(3) ?
    N3 C27 C32 C31 . . . . 177.9(2) ?
    C11 N4 C35 C36 . . . . 129.5(2) ?
    Ni1 N4 C35 C36 . . . . -50.3(3) ?
    C11 N4 C35 C40 . . . . -53.0(3) ?
    Ni1 N4 C35 C40 . . . . 127.2(2) ?
    C40 C35 C36 C37 . . . . 2.4(3) ?
    N4 C35 C36 C37 . . . . 180.0(2) ?
    C35 C36 C37 C38 . . . . -2.2(4) ?
    C41 N9 C38 C39 . . . . 170.1(2) ?
    C42 N9 C38 C39 . . . . 23.0(3) ?
    C41 N9 C38 C37 . . . . -13.3(3) ?
    C42 N9 C38 C37 . . . . -160.4(2) ?
    C36 C37 C38 N9 . . . . -175.8(2) ?
    C36 C37 C38 C39 . . . . 0.9(3) ?
    N9 C38 C39 C40 . . . . 176.7(2) ?
    C37 C38 C39 C40 . . . . 0.0(3) ?
    C38 C39 C40 C35 . . . . 0.3(4) ?
    C36 C35 C40 C39 . . . . -1.5(3) ?
    N4 C35 C40 C39 . . . . -179.0(2) ?
    C17 N6 C43 C44 . . . . -89.2(3) ?
    Ni1 N6 C43 C44 . . . . 86.4(2) ?
    C17 N6 C43 C48 . . . . 101.2(3) ?
    Ni1 N6 C43 C48 . . . . -83.2(2) ?
    C48 C43 C44 C45 . . . . 1.2(4) ?
    N6 C43 C44 C45 . . . . -168.5(2) ?
    C43 C44 C45 C46 . . . . -0.4(4) ?
    C50 N10 C46 C47 . . . . 8.6(4) ?
    C49 N10 C46 C47 . . . . 168.5(2) ?
    C50 N10 C46 C45 . . . . -172.0(3) ?
    C49 N10 C46 C45 . . . . -12.1(4) ?
    C44 C45 C46 N10 . . . . 179.5(2) ?
    C44 C45 C46 C47 . . . . -1.1(4) ?
    N10 C46 C47 C48 . . . . -178.8(2) ?
    C45 C46 C47 C48 . . . . 1.8(4) ?
    C46 C47 C48 C43 . . . . -1.0(4) ?
    C44 C43 C48 C47 . . . . -0.6(4) ?
    N6 C43 C48 C47 . . . . 169.4(2) ?
    C69 N11 C52 C51 . . . . 8.0(4) ?
    Ni2 N11 C52 C51 . . . . -177.1(2) ?
    C69 N11 C52 C53 . . . . -174.92(19) ?
    Ni2 N11 C52 C53 . . . . 0.0(3) ?
    C57 N12 C53 C54 . . . . 0.7(3) ?
    Ni2 N12 C53 C54 . . . . 164.72(18) ?
    C57 N12 C53 C52 . . . . -178.1(2) ?
    Ni2 N12 C53 C52 . . . . -14.1(2) ?
    N11 C52 C53 N12 . . . . 8.8(3) ?
    C51 C52 C53 N12 . . . . -173.9(2) ?
    N11 C52 C53 C54 . . . . -170.0(2) ?
    C51 C52 C53 C54 . . . . 7.4(4) ?
    N12 C53 C54 C55 . . . . 0.2(4) ?
    C52 C53 C54 C55 . . . . 178.8(2) ?
    C53 C54 C55 C56 . . . . -0.2(4) ?
    C54 C55 C56 C57 . . . . -0.6(4) ?
    C53 N12 C57 C56 . . . . -1.6(3) ?
    Ni2 N12 C57 C56 . . . . -165.45(17) ?
    C53 N12 C57 C58 . . . . 177.1(2) ?
    Ni2 N12 C57 C58 . . . . 13.2(3) ?
    C55 C56 C57 N12 . . . . 1.5(3) ?
    C55 C56 C57 C58 . . . . -177.0(2) ?
    C77 N13 C58 C57 . . . . 173.8(2) ?
    Ni2 N13 C58 C57 . . . . -0.4(3) ?
    C77 N13 C58 C59 . . . . -7.6(4) ?
    Ni2 N13 C58 C59 . . . . 178.22(18) ?
    N12 C57 C58 N13 . . . . -7.8(3) ?
    C56 C57 C58 N13 . . . . 170.8(2) ?
    N12 C57 C58 C59 . . . . 173.4(2) ?
    C56 C57 C58 C59 . . . . -8.0(4) ?
    C85 N14 C61 C62 . . . . -173.63(19) ?
    Ni2 N14 C61 C62 . . . . 7.3(2) ?
    C85 N14 C61 C60 . . . . 11.3(3) ?
    Ni2 N14 C61 C60 . . . . -167.74(19) ?
    C66 N15 C62 C63 . . . . 3.5(3) ?
    Ni2 N15 C62 C63 . . . . 173.47(17) ?
    C66 N15 C62 C61 . . . . -175.69(19) ?
    Ni2 N15 C62 C61 . . . . -5.7(3) ?
    N14 C61 C62 N15 . . . . -1.5(3) ?
    C60 C61 C62 N15 . . . . 174.0(2) ?
    N14 C61 C62 C63 . . . . 179.4(2) ?
    C60 C61 C62 C63 . . . . -5.1(3) ?
    N15 C62 C63 C64 . . . . -0.3(4) ?
    C61 C62 C63 C64 . . . . 178.7(2) ?
    C62 C63 C64 C65 . . . . -2.1(4) ?
    C63 C64 C65 C66 . . . . 1.6(4) ?
    C62 N15 C66 C65 . . . . -4.0(3) ?
    Ni2 N15 C66 C65 . . . . -173.90(17) ?
    C62 N15 C66 C67 . . . . 173.76(19) ?
    Ni2 N15 C66 C67 . . . . 3.9(3) ?
    C64 C65 C66 N15 . . . . 1.4(3) ?
    C64 C65 C66 C67 . . . . -176.0(2) ?
    C93 N16 C67 C66 . . . . -178.7(2) ?
    Ni2 N16 C67 C66 . . . . -6.6(2) ?
    C93 N16 C67 C68 . . . . -1.7(4) ?
    Ni2 N16 C67 C68 . . . . 170.43(18) ?
    N15 C66 C67 N16 . . . . 2.2(3) ?
    C65 C66 C67 N16 . . . . 179.8(2) ?
    N15 C66 C67 C68 . . . . -175.1(2) ?
    C65 C66 C67 C68 . . . . 2.6(3) ?
    C52 N11 C69 C74 . . . . -130.9(2) ?
    Ni2 N11 C69 C74 . . . . 54.5(3) ?
    C52 N11 C69 C70 . . . . 54.3(3) ?
    Ni2 N11 C69 C70 . . . . -120.3(2) ?
    C74 C69 C70 C71 . . . . 0.9(3) ?
    N11 C69 C70 C71 . . . . 175.7(2) ?
    C69 C70 C71 C72 . . . . 0.1(4) ?
    C76 N17 C72 C71 . . . . -168.5(2) ?
    C75 N17 C72 C71 . . . . -17.6(3) ?
    C76 N17 C72 C73 . . . . 13.7(3) ?
    C75 N17 C72 C73 . . . . 164.6(2) ?
    C70 C71 C72 N17 . . . . -178.1(2) ?
    C70 C71 C72 C73 . . . . -0.3(3) ?
    N17 C72 C73 C74 . . . . 177.4(2) ?
    C71 C72 C73 C74 . . . . -0.4(3) ?
    C72 C73 C74 C69 . . . . 1.4(4) ?
    C70 C69 C74 C73 . . . . -1.7(3) ?
    N11 C69 C74 C73 . . . . -176.7(2) ?
    C58 N13 C77 C78 . . . . -86.4(3) ?
    Ni2 N13 C77 C78 . . . . 87.6(2) ?
    C58 N13 C77 C82 . . . . 105.1(3) ?
    Ni2 N13 C77 C82 . . . . -81.0(2) ?
    C82 C77 C78 C79 . . . . 0.6(3) ?
    N13 C77 C78 C79 . . . . -168.2(2) ?
    C77 C78 C79 C80 . . . . 0.2(4) ?
    C83 N18 C80 C79 . . . . -25.9(4) ?
    C84 N18 C80 C79 . . . . -178.5(3) ?
    C83 N18 C80 C81 . . . . 154.1(3) ?
    C84 N18 C80 C81 . . . . 1.4(4) ?
    C78 C79 C80 N18 . . . . 178.9(2) ?
    C78 C79 C80 C81 . . . . -1.0(4) ?
    N18 C80 C81 C82 . . . . -178.7(2) ?
    C79 C80 C81 C82 . . . . 1.2(4) ?
    C80 C81 C82 C77 . . . . -0.5(4) ?
    C78 C77 C82 C81 . . . . -0.4(3) ?
    N13 C77 C82 C81 . . . . 168.2(2) ?
    C61 N14 C85 C86 . . . . 53.4(3) ?
    Ni2 N14 C85 C86 . . . . -127.7(2) ?
    C61 N14 C85 C90 . . . . -128.8(2) ?
    Ni2 N14 C85 C90 . . . . 50.1(3) ?
    C90 C85 C86 C87 . . . . 1.8(4) ?
    N14 C85 C86 C87 . . . . 179.5(2) ?
    C85 C86 C87 C88 . . . . -0.6(4) ?
    C91 N19 C88 C87 . . . . -19.4(3) ?
    C92 N19 C88 C87 . . . . -164.9(2) ?
    C91 N19 C88 C89 . . . . 162.7(2) ?
    C92 N19 C88 C89 . . . . 17.2(3) ?
    C86 C87 C88 N19 . . . . -177.7(2) ?
    C86 C87 C88 C89 . . . . 0.3(3) ?
    N19 C88 C89 C90 . . . . 176.7(2) ?
    C87 C88 C89 C90 . . . . -1.2(3) ?
    C88 C89 C90 C85 . . . . 2.5(4) ?
    C86 C85 C90 C89 . . . . -2.7(3) ?
    N14 C85 C90 C89 . . . . 179.5(2) ?
    C67 N16 C93 C94 . . . . 81.9(3) ?
    Ni2 N16 C93 C94 . . . . -89.7(2) ?
    C67 N16 C93 C98 . . . . -107.3(3) ?
    Ni2 N16 C93 C98 . . . . 81.2(2) ?
    C98 C93 C94 C95 . . . . -1.0(4) ?
    N16 C93 C94 C95 . . . . 170.0(2) ?
    C93 C94 C95 C96 . . . . -0.5(4) ?
    C100 N20 C96 C97 . . . . -7.7(4) ?
    C99 N20 C96 C97 . . . . -152.2(2) ?
    C100 N20 C96 C95 . . . . 174.5(2) ?
    C99 N20 C96 C95 . . . . 30.0(3) ?
    C94 C95 C96 N20 . . . . -179.9(2) ?
    C94 C95 C96 C97 . . . . 2.2(4) ?
    N20 C96 C97 C98 . . . . 179.6(2) ?
    C95 C96 C97 C98 . . . . -2.5(4) ?
    C96 C97 C98 C93 . . . . 1.2(4) ?
    C94 C93 C98 C97 . . . . 0.7(4) ?
    N16 C93 C98 C97 . . . . -170.5(2) ?
loop_
    _geom_hbond_atom_site_label_D
    _geom_hbond_atom_site_label_H
    _geom_hbond_atom_site_label_A
    _geom_hbond_site_symmetry_A
    _geom_hbond_distance_DH
    _geom_hbond_distance_HA
    _geom_hbond_distance_DA
    _geom_hbond_angle_DHA
    O1 H1OA Cl1 . 0.91 2.33 3.2381(19) 176.6
    O1 H1OB Cl2 . 0.88 2.31 3.188(2) 177.1
    O2 H2OA Cl1 . 1.01 2.18 3.192(2) 174.8
    O2 H2OB Cl2 . 0.95 2.32 3.2691(19) 176.9
    O3 H3OA Cl4 . 0.90 2.30 3.198(2) 178.3
    O3 H3OB Cl3 . 0.87 2.34 3.201(2) 174.0
    O4 H4OB Cl3 . 1.08 2.12 3.180(2) 168.4
    O4 H4OA Cl4 . 0.94 2.25 3.192(2) 176.9
    C1S H1SB Cl3 . 0.99 2.47 3.422(3) 161.9
    C2S H2SA Cl4 . 0.99 2.81 3.743(4) 157.9
    C2S H2SB Cl1 1_565 0.99 2.66 3.642(3) 169.2
    C3S H3SA N17 1_455 0.99 2.42 3.403(4) 172.9
    C3S H3SB Cl2 . 0.99 2.49 3.447(3) 163.0
    C4S H4SA Cl4 . 0.99 2.54 3.527(3) 176.4
_shelx_hkl_file
;
  -1   0   0    0.13    0.03
  -1   0   0    0.14    0.03
  -1   0   0    0.05    0.02
  -1   0   0    0.10    0.03
   1   0   0    0.02    0.02
   1   0   0    0.07    0.03
   1   0   0    0.11    0.03
   1   0   0    0.13    0.03
   1   0   0    0.13    0.02
  -2   0   0  195.67    3.38
  -2   0   0  182.00    3.37
  -2   0   0  195.54    3.38
  -2   0   0  189.91    3.38
   2   0   0  187.43    3.38
   2   0   0  193.30    3.38
   2   0   0  199.39    3.38
   2   0   0  194.57    3.38
  -3   0   0    0.38    0.10
  -3   0   0    0.40    0.09
   3   0   0    0.58    0.11
   3   0   0    0.46    0.06
  -4   0   0    2.79    0.18
  -4   0   0    3.34    0.20
   4   0   0    3.17    0.14
   4   0   0    2.71    0.18
  -5   0   0    0.46    0.13
  -5   0   0    0.63    0.13
   5   0   0    0.50    0.13
  -6   0   0   19.01    0.52
  -6   0   0   19.14    0.54
   6   0   0   17.96    0.52
  -7   0   0    7.92    0.34
  -7   0   0    7.23    0.33
   7   0   0    7.34    0.34
  -8   0   0   89.55    1.84
  -8   0   0   89.33    1.81
   8   0   0   88.81    1.83
  -9   0   0    2.27    0.26
  -9   0   0    2.48    0.26
   9   0   0    2.49    0.27
 -10   0   0   15.24    0.56
 -10   0   0   15.16    0.59
  10   0   0   15.08    0.58
 -11   0   0    2.73    0.34
 -11   0   0    2.39    0.30
  11   0   0    2.10    0.29
 -12   0   0   -0.13    0.24
 -12   0   0    0.14    0.21
  12   0   0    0.16    0.20
 -13   0   0    0.78    0.27
 -13   0   0    0.37    0.29
  13   0   0    0.33    0.24
 -14   0   0   -0.14    0.26
 -14   0   0    0.49    0.26
  14   0   0   -0.19    0.22
 -15   0   0    0.06    0.26
 -15   0   0   -0.05    0.32
  15   0   0    0.15    0.28
 -16   0   0    0.73    0.31
 -16   0   0    0.44    0.38
  16   0   0    0.91    0.34
  16  -1   0   -0.01    0.31
 -16   1   0    0.35    0.37
 -16   1   0    0.11    0.29
  15  -1   0    0.45    0.30
 -15   1   0    0.25    0.33
 -15   1   0    0.27    0.26
  14  -1   0    1.43    0.34
 -14   1   0    2.09    0.38
 -14   1   0    1.71    0.32
  13  -1   0    0.31    0.24
 -13   1   0    0.27    0.23
 -13   1   0   -0.11    0.24
  12  -1   0    1.84    0.31
 -12   1   0    1.71    0.27
 -12   1   0    2.14    0.33
  11  -1   0    3.95    0.38
 -11   1   0    4.43    0.37
 -11   1   0    4.63    0.41
  10  -1   0    4.80    0.39
 -10   1   0    4.65    0.34
 -10   1   0    4.73    0.38
   9  -1   0    0.35    0.18
  -9   1   0    0.26    0.18
  -9   1   0    0.26    0.16
   8  -1   0    7.78    0.38
  -8   1   0    7.59    0.36
  -8   1   0    7.03    0.37
   7  -1   0    0.88    0.16
  -7   1   0    0.96    0.16
  -7   1   0    0.98    0.18
   6  -1   0    9.85    0.38
  -6   1   0    9.90    0.36
  -6   1   0   10.59    0.38
   5  -1   0    2.49    0.19
  -5   1   0    2.27    0.18
  -5   1   0    2.35    0.19
   4  -1   0   47.09    0.97
  -4   1   0   46.80    0.95
  -4   1   0   46.26    0.94
   3  -1   0    0.41    0.10
  -3   1   0    0.49    0.10
  -3   1   0    0.55    0.10
   2  -1   0    2.86    0.14
   2  -1   0    2.90    0.13
  -2   1   0    2.92    0.13
  -2   1   0    2.90    0.13
  -2   1   0    2.99    0.11
   1  -1   0    0.06    0.04
   1  -1   0    0.09    0.04
   1  -1   0    0.13    0.04
  -1   1   0    0.06    0.02
  -1   1   0    0.07    0.04
  -1   1   0    0.07    0.04
   0  -1   0    0.00    0.01
   0  -1   0   -0.01    0.01
   0  -1   0    0.01    0.01
   0   1   0    0.00    0.01
  -1  -1   0    0.23    0.04
  -1  -1   0    0.26    0.03
  -1  -1   0    0.22    0.04
  -1  -1   0    0.21    0.03
   1   1   0    0.22    0.03
   1   1   0    0.24    0.03
   1   1   0    0.27    0.04
   1   1   0    0.24    0.04
  -2  -1   0    0.22    0.05
  -2  -1   0    0.15    0.04
  -2  -1   0    0.20    0.06
  -2  -1   0    0.11    0.07
   2   1   0    0.09    0.06
   2   1   0    0.14    0.04
   2   1   0   -0.01    0.05
  -3  -1   0    3.74    0.18
  -3  -1   0    3.77    0.13
  -3  -1   0    3.99    0.19
   3   1   0    3.38    0.17
   3   1   0    3.44    0.13
  -4  -1   0   27.42    0.54
  -4  -1   0   26.56    0.62
  -4  -1   0   26.28    0.60
   4   1   0   27.28    0.54
   4   1   0   27.56    0.60
  -5  -1   0   29.35    0.67
  -5  -1   0   28.51    0.68
  -5  -1   0   28.30    0.58
   5   1   0   28.53    0.66
  -6  -1   0    2.20    0.21
  -6  -1   0    2.58    0.21
   6   1   0    1.97    0.19
  -7  -1   0    0.15    0.13
  -7  -1   0    0.16    0.14
   7   1   0    0.31    0.13
  -8  -1   0    4.22    0.29
  -8  -1   0    4.16    0.29
   8   1   0    3.95    0.28
  -9  -1   0    1.71    0.24
  -9  -1   0    2.16    0.26
   9   1   0    1.92    0.23
 -10  -1   0    3.51    0.32
 -10  -1   0    3.43    0.35
  10   1   0    3.12    0.29
 -11  -1   0    1.75    0.27
 -11  -1   0    1.72    0.27
  11   1   0    1.68    0.26
 -12  -1   0    1.50    0.27
 -12  -1   0    1.70    0.32
  12   1   0    0.84    0.25
 -13  -1   0    1.77    0.34
 -13  -1   0    1.30    0.30
  13   1   0    1.62    0.30
 -14  -1   0    1.45    0.35
 -14  -1   0    1.76    0.34
  14   1   0    1.87    0.34
 -15  -1   0    0.28    0.26
 -15  -1   0   -0.18    0.33
  15   1   0    0.07    0.26
 -16  -1   0    1.53    0.36
 -16  -1   0    1.38    0.41
  16  -2   0    8.22    0.65
 -16   2   0    7.68    0.66
 -16   2   0    9.04    0.64
  15  -2   0    0.79    0.33
 -15   2   0    0.90    0.37
 -15   2   0    0.89    0.31
  14  -2   0    0.20    0.28
 -14   2   0    0.55    0.31
 -14   2   0    0.76    0.28
  13  -2   0    2.57    0.36
 -13   2   0    2.51    0.34
 -13   2   0    1.82    0.35
  12  -2   0    0.08    0.22
 -12   2   0    0.33    0.21
 -12   2   0    0.19    0.24
  11  -2   0    6.60    0.46
 -11   2   0    5.89    0.44
 -11   2   0    5.59    0.39
  10  -2   0    0.32    0.20
 -10   2   0    0.43    0.20
 -10   2   0    0.80    0.20
   9  -2   0    0.42    0.17
  -9   2   0    0.86    0.19
  -9   2   0    0.55    0.19
   8  -2   0   18.04    0.60
  -8   2   0   18.73    0.57
  -8   2   0   18.00    0.58
   7  -2   0    0.46    0.15
   6  -2   0   37.70    0.91
  -6   2   0   39.30    0.89
  -6   2   0   39.52    0.88
   5  -2   0    3.02    0.22
  -5   2   0    2.96    0.21
  -5   2   0    2.98    0.21
   4  -2   0    7.75    0.30
  -4   2   0    8.42    0.28
  -4   2   0    9.22    0.30
   3  -2   0   15.70    0.41
  -3   2   0   15.83    0.39
  -3   2   0   15.91    0.40
  -3   2   0   15.39    0.35
  -2   2   0  123.71    2.22
  -2   2   0  123.88    2.17
   1  -2   0    0.41    0.06
   1  -2   0    0.45    0.07
   1  -2   0    0.31    0.06
  -1   2   0    0.39    0.06
  -1   2   0    0.30    0.06
   0  -2   0  299.09    5.22
   0  -2   0  299.66    5.25
   0  -2   0  291.09    5.28
   0   2   0  291.51    5.23
   0   2   0  300.02    5.32
  -1  -2   0    1.58    0.09
  -1  -2   0    1.55    0.10
  -1  -2   0    1.80    0.11
   1   2   0    1.51    0.10
   1   2   0    1.59    0.09
  -2  -2   0   90.27    1.62
  -2  -2   0   92.95    1.64
  -2  -2   0   93.81    1.67
   2   2   0   89.84    1.62
   2   2   0   91.13    1.64
  -3  -2   0    2.06    0.16
  -3  -2   0    2.22    0.17
  -3  -2   0    2.06    0.12
   3   2   0    1.92    0.13
   3   2   0    2.13    0.12
  -4  -2   0    9.93    0.31
  -4  -2   0    9.31    0.32
  -4  -2   0    9.73    0.25
   4   2   0    9.35    0.28
  -5  -2   0    4.40    0.23
  -5  -2   0    4.33    0.17
  -5  -2   0    4.47    0.26
   5   2   0    4.49    0.21
  -6  -2   0    0.93    0.17
  -6  -2   0    0.66    0.14
  -6  -2   0    0.76    0.10
   6   2   0    0.55    0.12
  -7  -2   0    7.75    0.33
  -7  -2   0    8.93    0.39
  -7  -2   0    7.87    0.25
   7   2   0    7.94    0.33
  -8  -2   0   16.69    0.54
  -8  -2   0   15.88    0.56
   8   2   0   15.89    0.50
  -9  -2   0    1.11    0.20
  -9  -2   0    1.08    0.22
   9   2   0    1.04    0.19
 -10  -2   0   12.00    0.54
 -10  -2   0   11.18    0.49
  10   2   0   11.95    0.50
 -11  -2   0    0.30    0.20
 -11  -2   0   -0.13    0.21
  11   2   0    0.32    0.19
 -12  -2   0    1.64    0.31
 -12  -2   0    1.88    0.28
  12   2   0    1.75    0.28
 -13  -2   0    3.05    0.40
 -13  -2   0    3.13    0.36
  13   2   0    3.21    0.37
 -14  -2   0   -0.05    0.24
 -14  -2   0    0.19    0.31
  14   2   0    0.33    0.25
 -15  -2   0    0.97    0.38
 -15  -2   0    1.29    0.33
  15   2   0    0.86    0.35
 -16  -2   0    2.45    0.42
 -16  -2   0    2.06    0.46
  16  -3   0    0.90    0.36
 -16   3   0    1.04    0.40
 -16   3   0    1.14    0.35
  15  -3   0    0.28    0.30
 -15   3   0    0.57    0.29
 -15   3   0    0.02    0.31
  14  -3   0    0.71    0.31
 -14   3   0    0.61    0.26
 -14   3   0    0.55    0.31
  13  -3   0    0.06    0.25
 -13   3   0    0.21    0.26
 -13   3   0   -0.14    0.21
  12  -3   0    6.02    0.50
 -12   3   0    3.87    0.40
 -12   3   0    4.62    0.40
  11  -3   0    2.81    0.36
 -11   3   0    2.79    0.32
 -11   3   0    2.99    0.34
  10  -3   0    6.68    0.44
 -10   3   0    7.85    0.44
 -10   3   0    7.43    0.41
   9  -3   0    0.89    0.22
  -9   3   0    1.27    0.21
  -9   3   0    1.04    0.22
   8  -3   0    0.13    0.16
  -8   3   0   -0.04    0.13
  -8   3   0    0.05    0.13
   7  -3   0    5.43    0.32
  -7   3   0    5.45    0.30
  -7   3   0    5.59    0.32
   6  -3   0    9.09    0.39
  -6   3   0    8.00    0.33
  -6   3   0    8.26    0.35
   5  -3   0    0.57    0.15
  -5   3   0    0.58    0.13
   4  -3   0  338.63    6.07
  -4   3   0  343.66    6.03
   3  -3   0    2.88    0.20
  -3   3   0    2.55    0.12
  -3   3   0    3.03    0.18
   2  -3   0  723.87   12.69
  -2   3   0  719.03   12.35
  -2   3   0  692.52   12.56
   1  -3   0    1.75    0.12
   1  -3   0    1.42    0.11
   1  -3   0    1.48    0.06
  -1   3   0    1.37    0.12
   0  -3   0    0.54    0.09
   0  -3   0    0.57    0.06
   0  -3   0    0.60    0.06
   0   3   0    0.77    0.07
  -1  -3   0    0.09    0.08
  -1  -3   0    0.10    0.07
  -1  -3   0    0.06    0.04
  -2  -3   0  920.26   16.60
  -2  -3   0  959.66   16.67
  -2  -3   0  936.83   16.35
  -3  -3   0   -0.03    0.06
  -3  -3   0    0.12    0.07
  -3  -3   0    0.02    0.09
   3   3   0    0.04    0.06
  -4  -3   0   54.45    1.15
  -4  -3   0   57.49    1.13
  -4  -3   0   57.16    1.07
   4   3   0   55.20    1.07
  -5  -3   0    1.06    0.15
  -5  -3   0    1.15    0.15
  -5  -3   0    1.70    0.13
   5   3   0    0.98    0.12
  -6  -3   0   51.44    0.99
  -6  -3   0   50.40    1.13
  -6  -3   0   50.53    1.09
   6   3   0   50.28    1.04
  -8  -3   0   13.20    0.47
  -8  -3   0   12.91    0.36
  -8  -3   0   13.80    0.52
   8   3   0   13.34    0.45
  -9  -3   0    8.13    0.41
  -9  -3   0    8.15    0.42
   9   3   0    8.57    0.38
 -10  -3   0    1.34    0.27
 -10  -3   0    0.99    0.24
  10   3   0    1.27    0.22
 -11  -3   0    0.46    0.21
 -11  -3   0    0.44    0.24
  11   3   0    0.32    0.19
 -12  -3   0    0.32    0.25
 -12  -3   0    0.16    0.21
  12   3   0    0.05    0.18
 -13  -3   0    0.43    0.24
 -13  -3   0    0.91    0.31
  13   3   0    1.05    0.26
 -14  -3   0    0.25    0.32
 -14  -3   0   -0.03    0.24
  14   3   0    0.23    0.27
 -15  -3   0    0.09    0.26
 -15  -3   0    0.73    0.37
 -16  -3   0    1.94    0.47
 -16  -3   0    2.26    0.40
  16  -4   0    0.33    0.34
 -16   4   0    0.50    0.38
  15  -4   0    0.19    0.29
 -15   4   0    0.51    0.34
  14  -4   0    0.60    0.32
 -14   4   0    0.80    0.32
  13  -4   0    0.46    0.29
 -13   4   0    0.26    0.23
 -13   4   0    0.44    0.28
  12  -4   0    2.37    0.35
 -12   4   0    2.70    0.34
 -12   4   0    2.94    0.37
  11  -4   0    6.13    0.48
 -11   4   0    5.88    0.44
 -11   4   0    6.51    0.42
  10  -4   0    2.43    0.30
 -10   4   0    3.21    0.34
 -10   4   0    2.90    0.26
 -10   4   0    3.36    0.32
   9  -4   0   10.52    0.50
  -9   4   0   10.43    0.46
  -9   4   0   10.49    0.47
   8  -4   0   13.89    0.54
  -8   4   0   12.87    0.48
  -8   4   0   12.60    0.49
   7  -4   0    4.08    0.32
  -7   4   0    4.24    0.29
  -7   4   0    4.35    0.28
   6  -4   0   79.57    1.65
  -6   4   0   79.08    1.60
   5  -4   0    0.41    0.14
  -5   4   0    0.83    0.15
   4  -4   0    0.23    0.13
  -4   4   0    0.17    0.12
  -4   4   0    0.01    0.07
   3  -4   0    0.24    0.11
  -3   4   0    0.16    0.10
  -3   4   0   -0.03    0.05
   2  -4   0  363.83    6.41
   2  -4   0  373.28    6.42
  -2   4   0  356.37    6.40
   1  -4   0    0.00    0.04
   1  -4   0    0.15    0.09
   1  -4   0    0.05    0.03
   1  -4   0    0.05    0.07
  -1   4   0    0.14    0.10
   0  -4   0   22.75    0.47
   0  -4   0   22.61    0.45
   0  -4   0   22.55    0.51
   0   4   0   22.74    0.46
  -1  -4   0    0.51    0.11
  -1  -4   0    0.59    0.06
  -1  -4   0    0.64    0.10
  -2  -4   0  341.04    6.05
  -2  -4   0  349.01    6.08
  -3  -4   0    0.99    0.11
  -3  -4   0    0.94    0.08
  -3  -4   0    0.86    0.13
  -4  -4   0   10.51    0.35
  -4  -4   0   10.37    0.30
  -4  -4   0   10.42    0.37
   4   4   0   10.32    0.27
  -5  -4   0    1.57    0.19
  -5  -4   0    1.64    0.14
  -5  -4   0    2.12    0.20
   5   4   0    1.76    0.13
  -6  -4   0    3.36    0.18
  -6  -4   0    3.31    0.27
  -6  -4   0    3.17    0.25
   6   4   0    3.32    0.19
  -7  -4   0    6.75    0.33
  -7  -4   0    6.82    0.25
  -7  -4   0    6.89    0.35
   7   4   0    6.73    0.28
  -8  -4   0    0.86    0.18
  -8  -4   0    0.83    0.12
  -8  -4   0    0.76    0.21
   8   4   0    0.92    0.16
  -9  -4   0    5.94    0.37
  -9  -4   0    5.23    0.37
  -9  -4   0    5.59    0.24
   9   4   0    5.77    0.33
 -10  -4   0   30.54    0.88
 -10  -4   0   32.93    0.95
  10   4   0   29.92    0.82
 -11  -4   0    3.37    0.37
 -11  -4   0    3.61    0.35
  11   4   0    3.45    0.31
 -12  -4   0    0.52    0.27
 -12  -4   0    0.68    0.26
  12   4   0    1.36    0.24
 -13  -4   0    0.02    0.23
 -13  -4   0   -0.14    0.27
  13   4   0    0.10    0.21
 -14  -4   0    0.14    0.25
 -14  -4   0    0.18    0.32
 -15  -4   0    2.32    0.38
 -15  -4   0    1.39    0.40
 -16  -4   0    6.80    0.64
 -16  -4   0    8.49    0.64
  16  -5   0    0.70    0.36
 -16   5   0   -0.05    0.35
  15  -5   0    0.44    0.32
 -15   5   0    0.52    0.35
  14  -5   0    0.27    0.32
 -14   5   0   -0.11    0.29
  13  -5   0    0.09    0.24
 -13   5   0    0.11    0.27
  12  -5   0    6.64    0.54
 -12   5   0    6.27    0.50
  11  -5   0   -0.01    0.21
 -11   5   0    0.30    0.23
  10  -5   0    2.85    0.35
 -10   5   0    2.24    0.30
   9  -5   0    0.63    0.20
  -9   5   0    0.53    0.20
  -9   5   0    0.45    0.13
   8  -5   0    3.09    0.31
  -8   5   0    3.00    0.29
   7  -5   0    2.41    0.27
  -7   5   0    2.79    0.25
   6  -5   0   11.16    0.44
  -6   5   0   12.01    0.43
   5  -5   0    1.45    0.20
  -5   5   0    1.59    0.18
  -5   5   0    1.14    0.10
   4  -5   0  172.37    3.18
  -4   5   0  168.65    2.98
  -4   5   0  174.16    3.00
  -4   5   0  169.27    3.14
   3  -5   0    2.20    0.19
   3  -5   0    2.11    0.19
  -3   5   0    2.62    0.20
   2  -5   0   67.84    1.34
   2  -5   0   69.50    1.36
  -2   5   0   67.79    1.34
   1  -5   0    3.94    0.18
   1  -5   0    3.68    0.20
   1  -5   0    3.36    0.13
   1  -5   0    3.65    0.11
  -1   5   0    3.61    0.21
   0  -5   0   35.94    0.71
   0  -5   0   35.85    0.71
   0  -5   0   35.36    0.77
  -1  -5   0   -0.03    0.10
  -1  -5   0    0.06    0.06
  -1  -5   0    0.11    0.09
  -2  -5   0  199.44    3.53
  -2  -5   0  190.85    3.50
  -3  -5   0    9.45    0.22
  -3  -5   0    9.18    0.29
  -3  -5   0    8.74    0.32
  -4  -5   0  185.59    3.46
  -4  -5   0  192.09    3.40
  -5  -5   0    2.12    0.17
  -5  -5   0    2.02    0.22
  -5  -5   0    1.76    0.20
   5   5   0    1.84    0.14
  -6  -5   0   22.89    0.63
  -6  -5   0   22.66    0.55
  -6  -5   0   22.94    0.67
   6   5   0   23.34    0.54
  -7  -5   0    0.09    0.14
  -7  -5   0   -0.03    0.08
  -7  -5   0    0.07    0.15
   7   5   0    0.02    0.09
  -8  -5   0    1.67    0.26
  -8  -5   0    1.97    0.24
  -8  -5   0    1.91    0.16
   8   5   0    1.69    0.18
  -9  -5   0   11.49    0.49
  -9  -5   0   12.83    0.56
  -9  -5   0   11.43    0.36
   9   5   0   11.42    0.42
 -10  -5   0    9.31    0.52
 -10  -5   0   10.58    0.50
  10   5   0    9.99    0.41
 -11  -5   0    4.63    0.40
 -11  -5   0    4.73    0.45
  11   5   0    4.27    0.33
 -12  -5   0    2.51    0.36
 -12  -5   0    3.49    0.38
  12   5   0    3.19    0.46
 -13  -5   0    0.44    0.26
 -13  -5   0   -0.36    0.26
 -14  -5   0    0.48    0.32
 -14  -5   0    0.21    0.25
 -15  -5   0    0.09    0.27
 -15  -5   0    0.04    0.34
 -16  -5   0    0.49    0.32
 -16  -5   0    0.28    0.38
  16  -6   0    0.13    0.35
 -16   6   0    0.11    0.42
  15  -6   0    3.20    0.46
 -15   6   0    3.95    0.55
  14  -6   0    3.31    0.47
 -14   6   0    3.88    0.47
  13  -6   0    1.04    0.33
 -13   6   0    0.92    0.32
  12  -6   0    5.39    0.50
 -12   6   0    5.80    0.48
  11  -6   0    0.24    0.17
  11  -6   0    0.53    0.27
 -11   6   0    0.29    0.24
  10  -6   0    0.25    0.22
  10  -6   0    0.20    0.16
 -10   6   0    0.19    0.21
   9  -6   0    6.14    0.33
   9  -6   0    5.04    0.40
  -9   6   0    5.86    0.27
  -9   6   0    6.12    0.40
   8  -6   0    6.41    0.42
  -8   6   0    6.91    0.27
  -8   6   0    6.79    0.26
  -8   6   0    6.82    0.39
   7  -6   0    0.61    0.20
  -7   6   0    0.42    0.17
  -7   6   0    0.35    0.08
  -7   6   0    0.21    0.09
   6  -6   0  121.92    2.39
   6  -6   0  120.18    2.31
  -6   6   0  119.47    2.14
  -6   6   0  117.49    2.14
  -6   6   0  117.33    2.32
   5  -6   0    2.00    0.20
   5  -6   0    2.25    0.23
  -5   6   0    1.96    0.20
  -5   6   0    1.94    0.10
  -5   6   0    2.06    0.12
  -5   6   0    1.97    0.10
   4  -6   0  100.71    1.98
   4  -6   0   99.68    1.97
  -4   6   0  102.42    1.77
  -4   6   0  101.49    1.96
   3  -6   0    5.17    0.26
   3  -6   0    5.59    0.28
  -3   6   0    5.68    0.28
   2  -6   0  240.99    4.31
   2  -6   0  233.73    4.13
   2  -6   0  240.04    4.28
  -2   6   0  238.78    4.29
   1  -6   0    0.82    0.07
   1  -6   0    0.64    0.08
   1  -6   0    0.64    0.14
   1  -6   0    0.77    0.11
   0  -6   0    0.33    0.08
   0  -6   0    0.36    0.09
   0  -6   0    0.46    0.12
  -1  -6   0    0.15    0.10
  -1  -6   0    0.01    0.06
  -1  -6   0    0.13    0.12
  -2  -6   0   80.81    1.46
  -2  -6   0   82.38    1.60
  -2  -6   0   80.65    1.58
  -3  -6   0    6.26    0.29
  -3  -6   0    6.54    0.26
  -3  -6   0    6.08    0.17
  -4  -6   0   19.33    0.50
  -4  -6   0   19.86    0.56
  -5  -6   0    4.57    0.22
  -5  -6   0    4.30    0.28
  -5  -6   0    4.34    0.28
  -6  -6   0    7.51    0.35
  -6  -6   0    7.39    0.39
  -6  -6   0    7.73    0.29
  -7  -6   0    5.52    0.37
  -7  -6   0    5.35    0.33
  -7  -6   0    5.50    0.25
   7   6   0    5.42    0.24
  -8  -6   0    8.05    0.41
  -8  -6   0    7.51    0.45
  -8  -6   0    8.09    0.31
   8   6   0    8.01    0.31
  -9  -6   0    2.12    0.29
  -9  -6   0    2.05    0.27
  -9  -6   0    2.39    0.20
   9   6   0    2.31    0.21
 -10  -6   0    0.39    0.22
 -10  -6   0    0.61    0.26
  10   6   0    0.53    0.16
 -11  -6   0    0.45    0.27
 -11  -6   0    0.32    0.23
 -12  -6   0    3.29    0.42
 -12  -6   0    2.29    0.33
 -13  -6   0   -0.38    0.23
 -13  -6   0   -0.15    0.29
 -14  -6   0    1.94    0.37
 -14  -6   0    2.02    0.41
 -15  -6   0    2.00    0.44
 -15  -6   0    1.57    0.36
 -16  -6   0   -0.24    0.29
 -16  -6   0   -0.19    0.39
  16  -7   0   -0.18    0.35
  15  -7   0    1.58    0.41
 -15   7   0    1.46    0.42
  14  -7   0    0.19    0.28
 -14   7   0    0.45    0.33
  13  -7   0    0.52    0.31
 -13   7   0    0.66    0.31
  12  -7   0    1.20    0.33
 -12   7   0    1.01    0.31
  11  -7   0    1.39    0.24
  11  -7   0    0.97    0.29
 -11   7   0    1.83    0.32
  10  -7   0   -0.01    0.17
  10  -7   0    0.18    0.23
 -10   7   0    0.75    0.25
   9  -7   0    7.02    0.38
   9  -7   0    6.25    0.42
  -9   7   0    5.95    0.41
   8  -7   0   14.88    0.59
   8  -7   0   14.78    0.52
  -8   7   0   14.84    0.43
  -8   7   0   14.17    0.37
  -8   7   0   14.97    0.56
   7  -7   0    1.92    0.22
   7  -7   0    2.26    0.28
  -7   7   0    2.18    0.14
  -7   7   0    2.10    0.13
  -7   7   0    2.72    0.28
   6  -7   0    1.25    0.23
   6  -7   0    1.02    0.17
  -6   7   0    1.17    0.09
  -6   7   0    1.00    0.08
  -6   7   0    1.48    0.21
   4  -7   0   21.21    0.60
   4  -7   0   19.00    0.57
  -4   7   0   20.04    0.57
   3  -7   0    1.41    0.18
   3  -7   0    1.52    0.18
  -3   7   0    1.61    0.19
   2  -7   0    9.19    0.37
   2  -7   0    9.97    0.34
   2  -7   0    8.31    0.21
  -2   7   0    9.51    0.35
   1  -7   0    8.42    0.22
   1  -7   0    8.72    0.35
   1  -7   0    9.19    0.25
   1  -7   0    9.27    0.30
   0  -7   0    5.65    0.21
   0  -7   0    4.96    0.26
   0  -7   0    4.90    0.20
  -1  -7   0   11.92    0.39
  -1  -7   0   11.19    0.30
  -1  -7   0   11.46    0.39
  -2  -7   0   79.13    1.45
  -2  -7   0   80.03    1.60
  -2  -7   0   78.97    1.58
  -3  -7   0    8.26    0.35
  -3  -7   0    8.37    0.22
  -3  -7   0    8.54    0.32
  -4  -7   0   40.24    0.93
  -4  -7   0   38.30    0.87
  -5  -7   0    0.10    0.14
  -5  -7   0    0.15    0.10
  -6  -7   0   44.79    1.11
  -6  -7   0   44.54    0.98
  -6  -7   0   46.22    1.08
  -7  -7   0    0.42    0.19
  -7  -7   0    0.29    0.17
  -7  -7   0    0.05    0.11
  -8  -7   0   13.86    0.58
  -8  -7   0   12.64    0.41
  -8  -7   0   12.54    0.50
  -9  -7   0    2.43    0.29
  -9  -7   0    2.51    0.33
  -9  -7   0    2.13    0.20
   9   7   0    2.37    0.21
 -10  -7   0    1.49    0.28
 -10  -7   0    1.13    0.26
 -11  -7   0    2.95    0.40
 -11  -7   0    2.88    0.34
 -12  -7   0    4.61    0.48
 -12  -7   0    3.09    0.36
 -13  -7   0    0.72    0.33
 -13  -7   0    0.82    0.31
 -14  -7   0    1.21    0.35
 -14  -7   0    1.43    0.39
 -15  -7   0    0.30    0.31
 -15  -7   0    0.18    0.37
  15  -8   0    6.12    0.61
 -15   8   0    5.81    0.59
  14  -8   0    2.29    0.44
 -14   8   0    1.90    0.41
  13  -8   0   -0.11    0.29
 -13   8   0    0.33    0.32
  12  -8   0    2.39    0.39
 -12   8   0    2.48    0.38
  11  -8   0    1.18    0.31
  11  -8   0    1.54    0.27
 -11   8   0    2.08    0.34
  10  -8   0    0.94    0.29
  10  -8   0    1.62    0.25
 -10   8   0    0.96    0.28
   9  -8   0    2.04    0.31
   9  -8   0    2.38    0.28
  -9   8   0    2.24    0.30
   8  -8   0   31.12    0.87
   8  -8   0   32.97    0.97
  -8   8   0   33.46    0.91
   7  -8   0   24.86    0.78
   7  -8   0   23.95    0.72
  -7   8   0   23.47    0.72
   6  -8   0   41.07    1.01
   6  -8   0   41.39    1.05
  -6   8   0   39.34    0.75
  -6   8   0   40.81    1.00
   5  -8   0    2.19    0.25
   5  -8   0    1.58    0.21
  -5   8   0    2.24    0.24
   4  -8   0    9.59    0.40
   4  -8   0    9.37    0.40
  -4   8   0    9.33    0.39
   3  -8   0    0.49    0.14
   3  -8   0    0.34    0.13
  -3   8   0    0.57    0.16
   2  -8   0   16.51    0.47
   2  -8   0   15.95    0.51
   2  -8   0   15.42    0.34
   1  -8   0   -0.07    0.09
   1  -8   0    0.03    0.06
   1  -8   0    0.07    0.11
   0  -8   0   25.45    0.67
   0  -8   0   24.57    0.57
   0  -8   0   24.89    0.58
   0  -8   0   25.42    0.67
  -1  -8   0    0.22    0.12
  -1  -8   0    0.42    0.09
  -1  -8   0    0.20    0.13
  -1  -8   0    0.25    0.10
  -2  -8   0    1.11    0.16
  -2  -8   0    0.88    0.16
  -3  -8   0    2.24    0.21
  -3  -8   0    1.89    0.20
  -3  -8   0    1.87    0.11
  -4  -8   0   12.41    0.42
  -4  -8   0   12.78    0.47
  -5  -8   0    0.30    0.15
  -5  -8   0    0.42    0.13
  -6  -8   0   73.79    1.65
  -6  -8   0   73.75    1.51
  -6  -8   0   75.72    1.61
  -7  -8   0    3.18    0.24
  -7  -8   0    3.47    0.35
  -7  -8   0    4.04    0.34
  -8  -8   0   10.61    0.40
  -8  -8   0   10.44    0.47
  -8  -8   0   11.37    0.55
  -9  -8   0    1.21    0.18
  -9  -8   0    1.47    0.29
  -9  -8   0    1.17    0.25
 -10  -8   0    0.61    0.23
 -10  -8   0    0.76    0.28
 -11  -8   0   11.72    0.66
 -11  -8   0   11.96    0.60
 -12  -8   0    0.78    0.32
 -12  -8   0    0.61    0.27
 -13  -8   0    1.91    0.41
 -13  -8   0    1.43    0.33
 -14  -8   0    5.79    0.53
 -14  -8   0    5.41    0.58
 -15  -8   0    0.53    0.38
 -15  -8   0    0.29    0.32
  15  -9   0    0.08    0.37
 -15   9   0    0.41    0.59
  14  -9   0    0.80    0.34
 -14   9   0    0.57    0.37
  13  -9   0    0.94    0.36
 -13   9   0    0.62    0.34
  12  -9   0    0.28    0.29
 -12   9   0   -0.20    0.27
  11  -9   0    0.73    0.25
  11  -9   0    1.48    0.32
 -11   9   0    1.36    0.32
  10  -9   0   12.55    0.57
  10  -9   0   13.33    0.67
 -10   9   0   12.72    0.61
   9  -9   0    1.56    0.26
   9  -9   0    2.08    0.33
  -9   9   0    1.50    0.28
   8  -9   0    9.51    0.46
   8  -9   0    9.44    0.51
  -8   9   0    9.77    0.49
   7  -9   0    1.08    0.22
   7  -9   0    1.12    0.25
  -7   9   0    1.33    0.24
   6  -9   0    4.02    0.32
   6  -9   0    3.85    0.34
  -6   9   0    3.73    0.31
   5  -9   0    7.28    0.40
   5  -9   0    6.76    0.36
  -5   9   0    7.75    0.39
   4  -9   0   23.03    0.70
   4  -9   0   24.96    0.70
  -4   9   0   25.47    0.71
   3  -9   0    4.87    0.29
   3  -9   0    4.75    0.32
  -3   9   0    4.72    0.31
   2  -9   0    2.89    0.23
   2  -9   0    2.69    0.25
   2  -9   0    2.74    0.13
   1  -9   0    0.55    0.15
   1  -9   0    0.64    0.10
   1  -9   0    0.71    0.13
   0  -9   0   13.16    0.46
   0  -9   0   13.49    0.38
   0  -9   0   13.38    0.38
   0  -9   0   13.36    0.47
  -1  -9   0    0.04    0.13
  -1  -9   0    0.15    0.10
  -1  -9   0    0.13    0.13
  -1  -9   0    0.10    0.07
  -2  -9   0    5.92    0.31
  -2  -9   0    5.92    0.21
  -2  -9   0    6.73    0.33
  -2  -9   0    6.03    0.29
  -3  -9   0    7.12    0.32
  -3  -9   0    7.28    0.22
  -3  -9   0    7.68    0.37
  -4  -9   0   50.95    1.17
  -4  -9   0   49.35    0.94
  -4  -9   0   50.55    1.13
  -5  -9   0    0.72    0.18
  -5  -9   0    0.83    0.16
  -6  -9   0    9.38    0.38
  -6  -9   0    9.89    0.44
  -7  -9   0    1.66    0.20
  -7  -9   0    1.27    0.24
  -7  -9   0    1.68    0.28
  -8  -9   0   18.77    0.56
  -8  -9   0   19.22    0.73
  -8  -9   0   17.79    0.67
  -9  -9   0    0.12    0.22
  -9  -9   0    0.59    0.23
  -9  -9   0    0.54    0.16
 -10  -9   0    0.29    0.23
 -10  -9   0    0.29    0.25
 -11  -9   0    4.32    0.43
 -11  -9   0    4.48    0.48
 -12  -9   0    0.99    0.36
 -12  -9   0    1.35    0.33
 -13  -9   0    1.07    0.37
 -13  -9   0    1.71    0.36
 -14  -9   0    1.68    0.37
 -14  -9   0    0.95    0.35
 -15  -9   0    1.97    0.41
 -15  -9   0    1.82    0.49
  15 -10   0    0.03    0.38
  14 -10   0    3.93    0.53
 -14  10   0    3.08    0.48
  13 -10   0    1.08    0.34
 -13  10   0    1.03    0.36
  12 -10   0    1.63    0.36
 -12  10   0    1.10    0.33
  11 -10   0    6.15    0.46
  11 -10   0    6.87    0.58
 -11  10   0    6.18    0.51
  10 -10   0    0.24    0.27
  10 -10   0   -0.01    0.19
 -10  10   0    0.33    0.26
   9 -10   0    1.46    0.30
   9 -10   0    1.62    0.28
  -9  10   0    1.77    0.30
   8 -10   0    6.00    0.44
   8 -10   0    6.06    0.41
  -8  10   0    6.64    0.44
   7 -10   0    8.68    0.50
   7 -10   0    7.98    0.43
  -7  10   0    9.84    0.49
   6 -10   0   21.87    0.71
   6 -10   0   22.09    0.72
  -6  10   0   21.77    0.70
   5 -10   0    4.25    0.35
   5 -10   0    3.20    0.31
  -5  10   0    4.08    0.34
   4 -10   0   50.08    1.18
   4 -10   0   50.86    1.22
  -4  10   0   51.32    1.20
   3 -10   0    2.79    0.29
   3 -10   0    3.19    0.26
  -3  10   0    2.48    0.27
   2 -10   0    0.97    0.16
   2 -10   0    0.75    0.09
   2 -10   0    0.94    0.20
   2 -10   0    0.90    0.07
   1 -10   0   -0.04    0.14
   1 -10   0    0.00    0.09
   1 -10   0   -0.01    0.07
   0 -10   0  118.53    2.25
   0 -10   0  121.65    2.40
   0 -10   0  120.99    2.26
   0 -10   0  119.93    2.39
  -1 -10   0    1.20    0.16
  -1 -10   0    1.32    0.20
  -1 -10   0    1.28    0.14
  -1 -10   0    1.13    0.21
  -2 -10   0   32.35    0.83
  -2 -10   0   30.71    0.77
  -2 -10   0   31.03    0.66
  -2 -10   0   30.11    0.82
  -3 -10   0    0.01    0.06
  -3 -10   0    0.14    0.14
  -3 -10   0    0.36    0.15
  -4 -10   0    0.39    0.17
  -4 -10   0    0.42    0.15
  -4 -10   0    0.34    0.07
  -5 -10   0    5.20    0.30
  -5 -10   0    4.79    0.17
  -5 -10   0    4.50    0.34
  -6 -10   0   41.93    1.08
  -6 -10   0   40.80    0.99
  -7 -10   0    5.47    0.38
  -7 -10   0    6.18    0.35
  -7 -10   0    6.55    0.46
  -8 -10   0   47.32    1.22
  -8 -10   0   45.33    1.08
  -8 -10   0   46.71    1.27
  -9 -10   0    5.80    0.49
  -9 -10   0    4.41    0.39
  -9 -10   0    4.58    0.32
 -10 -10   0    1.55    0.30
 -10 -10   0    1.88    0.35
 -11 -10   0    0.03    0.23
 -11 -10   0    0.10    0.28
 -12 -10   0    0.52    0.32
 -12 -10   0    0.24    0.27
 -13 -10   0    2.99    0.47
 -13 -10   0    2.77    0.40
 -14 -10   0    0.06    0.37
 -14 -10   0    0.50    0.32
  14 -11   0    0.54    0.34
 -14  11   0    0.70    0.38
  13 -11   0    4.42    0.55
 -13  11   0    4.37    0.51
  12 -11   0    0.50    0.34
 -12  11   0    0.69    0.32
  11 -11   0    0.13    0.29
  11 -11   0   -0.18    0.22
 -11  11   0   -0.36    0.26
  10 -11   0    1.76    0.30
  10 -11   0    1.88    0.37
 -10  11   0    1.90    0.33
   9 -11   0    0.41    0.26
   9 -11   0    0.30    0.22
  -9  11   0    0.64    0.26
   8 -11   0   38.46    1.08
   8 -11   0   38.16    1.12
  -8  11   0   38.96    1.08
   7 -11   0    3.52    0.36
   7 -11   0    4.53    0.40
  -7  11   0    4.54    0.39
   6 -11   0    0.07    0.19
   6 -11   0    0.33    0.21
  -6  11   0    0.21    0.20
   5 -11   0    3.19    0.33
   5 -11   0    2.73    0.30
  -5  11   0    2.86    0.29
   4 -11   0   -0.04    0.17
   4 -11   0    0.12    0.15
  -4  11   0    0.27    0.19
   3 -11   0    8.74    0.44
   3 -11   0    8.22    0.38
   3 -11   0    7.97    0.20
   2 -11   0    4.64    0.28
   2 -11   0    4.39    0.18
   2 -11   0    4.37    0.14
   2 -11   0    4.01    0.31
   1 -11   0    0.12    0.15
   1 -11   0    0.23    0.11
   1 -11   0    0.15    0.08
   0 -11   0   22.30    0.68
   0 -11   0   21.24    0.55
   0 -11   0   20.71    0.66
   0 -11   0   20.45    0.55
  -1 -11   0   -0.17    0.08
  -1 -11   0    0.10    0.14
  -1 -11   0    0.20    0.14
  -1 -11   0   -0.11    0.09
  -2 -11   0   14.42    0.54
  -2 -11   0   13.29    0.47
  -2 -11   0   13.68    0.37
  -2 -11   0   14.50    0.53
  -3 -11   0    2.68    0.15
  -3 -11   0    2.06    0.25
  -3 -11   0    2.67    0.27
  -4 -11   0    9.05    0.45
  -4 -11   0    8.73    0.24
  -4 -11   0    9.00    0.41
  -5 -11   0    9.79    0.42
  -5 -11   0    9.68    0.46
  -6 -11   0    0.23    0.15
  -6 -11   0    0.35    0.19
  -7 -11   0    0.85    0.24
  -7 -11   0    0.49    0.23
  -7 -11   0    0.65    0.18
  -8 -11   0    1.08    0.26
  -8 -11   0    0.86    0.28
  -8 -11   0    0.82    0.20
  -9 -11   0    1.81    0.28
  -9 -11   0    1.31    0.28
  -9 -11   0    1.33    0.30
 -10 -11   0    0.71    0.28
 -10 -11   0    0.79    0.29
 -11 -11   0    0.75    0.27
 -11 -11   0    0.96    0.36
 -12 -11   0    1.98    0.37
 -12 -11   0    2.10    0.42
 -13 -11   0    1.33    0.44
 -13 -11   0    0.42    0.31
 -14 -11   0   -0.11    0.38
 -14 -11   0   -0.52    0.27
  14 -12   0    0.14    0.38
  13 -12   0    1.02    0.40
 -13  12   0    1.47    0.41
  12 -12   0    1.00    0.37
  12 -12   0    0.96    0.37
 -12  12   0    1.55    0.38
  11 -12   0    1.59    0.38
  11 -12   0    1.54    0.33
 -11  12   0    1.81    0.37
  10 -12   0    0.18    0.29
  10 -12   0    0.23    0.25
 -10  12   0    0.37    0.28
   9 -12   0    5.88    0.52
   9 -12   0    6.54    0.48
  -9  12   0    5.99    0.49
   8 -12   0    4.95    0.44
   8 -12   0    4.55    0.45
  -8  12   0    5.01    0.45
   7 -12   0    0.11    0.23
   7 -12   0    0.33    0.24
  -7  12   0    0.56    0.25
   6 -12   0    0.84    0.25
   6 -12   0    0.07    0.20
  -6  12   0    0.25    0.21
   5 -12   0    1.34    0.26
   5 -12   0    1.22    0.24
  -5  12   0    1.17    0.25
   4 -12   0    2.04    0.29
   4 -12   0    2.04    0.27
   3 -12   0   -0.01    0.15
   3 -12   0   -0.06    0.14
   3 -12   0   -0.02    0.05
   2 -12   0    6.36    0.39
   2 -12   0    6.05    0.22
   2 -12   0    6.65    0.34
   1 -12   0    0.88    0.20
   1 -12   0    1.01    0.16
   1 -12   0    1.24    0.23
   1 -12   0    1.09    0.13
   0 -12   0   18.52    0.64
   0 -12   0   18.23    0.52
   0 -12   0   20.13    0.66
   0 -12   0   19.74    0.55
  -1 -12   0    0.67    0.19
  -1 -12   0    0.64    0.18
  -1 -12   0    0.77    0.13
  -1 -12   0    0.66    0.15
  -2 -12   0   22.88    0.56
  -2 -12   0   24.96    0.75
  -2 -12   0   24.41    0.77
  -3 -12   0    2.56    0.30
  -3 -12   0    2.66    0.16
  -3 -12   0    2.38    0.26
  -4 -12   0    1.37    0.26
  -4 -12   0    1.32    0.22
  -5 -12   0    1.65    0.27
  -5 -12   0    1.80    0.25
  -6 -12   0   13.92    0.61
  -6 -12   0   14.27    0.54
  -7 -12   0    3.11    0.34
  -7 -12   0    2.31    0.27
  -8 -12   0   12.05    0.60
  -8 -12   0   11.95    0.51
  -8 -12   0   12.16    0.66
  -9 -12   0    0.18    0.29
  -9 -12   0    0.36    0.23
 -10 -12   0   15.68    0.79
 -10 -12   0   15.74    0.72
 -11 -12   0    0.09    0.27
 -11 -12   0    0.17    0.32
 -12 -12   0    0.70    0.36
 -12 -12   0    0.35    0.30
 -13 -12   0    4.20    0.51
 -13 -12   0    3.29    0.52
 -14 -12   0    0.07    0.33
  13 -13   0    1.02    0.37
 -13  13   0    0.37    0.38
  12 -13   0    2.21    0.41
  12 -13   0    2.80    0.42
 -12  13   0    2.49    0.43
  11 -13   0    2.85    0.40
  11 -13   0    2.96    0.44
 -11  13   0    2.99    0.44
  10 -13   0   13.82    0.75
  10 -13   0   12.81    0.66
 -10  13   0   14.15    0.73
   9 -13   0    1.04    0.33
   9 -13   0    0.83    0.29
  -9  13   0    1.17    0.32
   8 -13   0    0.64    0.26
   8 -13   0    0.11    0.26
  -8  13   0    0.24    0.26
   7 -13   0    3.33    0.37
   7 -13   0    3.37    0.39
  -7  13   0    3.31    0.39
   6 -13   0    4.82    0.43
   6 -13   0    3.68    0.37
  -6  13   0    4.30    0.40
   5 -13   0    0.08    0.19
   5 -13   0    0.01    0.20
  -5  13   0   -0.05    0.20
   4 -13   0   15.30    0.59
   4 -13   0   14.59    0.61
   3 -13   0    1.16    0.22
   3 -13   0    0.80    0.24
   2 -13   0    0.00    0.14
   2 -13   0    0.14    0.18
   1 -13   0    0.96    0.14
   1 -13   0    0.88    0.17
   1 -13   0    1.31    0.24
   1 -13   0    1.03    0.22
   0 -13   0    2.19    0.20
   0 -13   0    2.04    0.19
   0 -13   0    1.45    0.26
   0 -13   0    2.03    0.29
  -1 -13   0   -0.08    0.10
  -1 -13   0   -0.20    0.14
  -1 -13   0   -0.09    0.17
  -1 -13   0   -0.16    0.11
  -2 -13   0    2.29    0.27
  -2 -13   0    2.32    0.29
  -2 -13   0    2.46    0.19
  -3 -13   0    0.10    0.16
  -3 -13   0    0.07    0.19
  -4 -13   0    6.56    0.43
  -4 -13   0    7.37    0.42
  -5 -13   0    1.67    0.28
  -5 -13   0    2.38    0.28
  -6 -13   0    9.29    0.51
  -6 -13   0    8.40    0.46
  -7 -13   0    0.10    0.23
  -7 -13   0    0.43    0.20
  -8 -13   0   12.88    0.63
  -8 -13   0   13.92    0.72
  -8 -13   0   14.13    0.58
  -9 -13   0    2.93    0.39
  -9 -13   0    3.03    0.42
 -10 -13   0    1.18    0.34
 -10 -13   0    0.78    0.28
 -11 -13   0    2.08    0.44
 -11 -13   0    2.07    0.39
 -12 -13   0    0.23    0.31
 -12 -13   0    0.27    0.35
 -13 -13   0   -0.04    0.31
 -13 -13   0   -0.22    0.36
  13 -14   0    0.06    0.35
  12 -14   0    1.52    0.37
  12 -14   0    2.32    0.46
 -12  14   0    1.89    0.43
  11 -14   0    0.55    0.35
  11 -14   0    0.34    0.28
 -11  14   0    0.25    0.32
  10 -14   0    0.98    0.33
  10 -14   0    0.89    0.32
 -10  14   0    0.63    0.34
   9 -14   0    4.61    0.50
   9 -14   0    4.21    0.46
  -9  14   0    4.59    0.48
   8 -14   0    2.08    0.38
   8 -14   0    2.03    0.36
  -8  14   0    2.21    0.39
   7 -14   0   -0.08    0.23
   7 -14   0   -0.08    0.20
  -7  14   0    0.38    0.25
   6 -14   0    0.35    0.24
   6 -14   0    0.34    0.24
  -6  14   0    0.33    0.24
   5 -14   0    0.23    0.20
   5 -14   0   -0.03    0.19
   4 -14   0   35.06    1.06
   4 -14   0   34.30    0.97
   3 -14   0   -0.02    0.21
   3 -14   0    0.13    0.17
   2 -14   0    5.30    0.44
   2 -14   0    4.46    0.33
   1 -14   0    0.14    0.14
   1 -14   0    0.04    0.17
   1 -14   0    0.10    0.18
   0 -14   0    0.14    0.18
   0 -14   0    0.07    0.12
   0 -14   0    0.31    0.14
   0 -14   0    0.16    0.18
  -1 -14   0    2.09    0.28
  -1 -14   0    2.13    0.20
  -1 -14   0    2.02    0.30
  -2 -14   0   17.26    0.66
  -2 -14   0   17.08    0.67
  -3 -14   0   -0.24    0.16
  -3 -14   0   -0.02    0.16
  -4 -14   0    0.28    0.18
  -4 -14   0    0.14    0.22
  -5 -14   0    0.05    0.20
  -5 -14   0    0.02    0.17
  -6 -14   0    1.34    0.30
  -6 -14   0    1.50    0.26
  -7 -14   0    7.65    0.45
  -7 -14   0    7.78    0.51
  -8 -14   0    2.36    0.31
  -8 -14   0    2.08    0.34
  -8 -14   0    1.86    0.37
  -9 -14   0    0.50    0.34
  -9 -14   0    1.46    0.32
 -10 -14   0    6.81    0.58
 -10 -14   0    6.18    0.58
 -11 -14   0   -0.19    0.27
 -11 -14   0    0.06    0.32
 -12 -14   0    3.13    0.53
 -12 -14   0    2.97    0.44
  12 -15   0    0.64    0.39
  12 -15   0    0.45    0.35
 -12  15   0    0.50    0.37
  11 -15   0    0.72    0.36
  11 -15   0    0.45    0.32
 -11  15   0    0.76    0.40
  10 -15   0    6.79    0.60
  10 -15   0    6.77    0.59
 -10  15   0    7.30    0.62
   9 -15   0    1.10    0.37
   9 -15   0    0.74    0.32
  -9  15   0    1.36    0.36
   8 -15   0    6.39    0.54
   8 -15   0    6.62    0.55
  -8  15   0    6.60    0.55
   7 -15   0    1.67    0.35
   7 -15   0    1.45    0.34
  -7  15   0    1.68    0.33
   6 -15   0    4.27    0.43
   6 -15   0    3.74    0.44
   5 -15   0   -0.22    0.22
   5 -15   0    0.37    0.22
   4 -15   0   -0.03    0.19
   4 -15   0    0.12    0.21
   3 -15   0    0.19    0.19
   3 -15   0    0.40    0.22
   2 -15   0    0.65    0.24
   2 -15   0    0.85    0.27
   2 -15   0    1.07    0.22
   1 -15   0    2.14    0.25
   1 -15   0    2.41    0.34
   1 -15   0    2.17    0.30
   0 -15   0    3.13    0.37
   0 -15   0    3.42    0.39
   0 -15   0    3.47    0.27
  -1 -15   0    0.91    0.25
  -1 -15   0    0.82    0.24
  -2 -15   0    9.65    0.55
  -2 -15   0    9.78    0.53
  -3 -15   0   -0.03    0.22
  -3 -15   0    0.09    0.18
  -4 -15   0    2.56    0.36
  -4 -15   0    2.65    0.33
  -5 -15   0    1.46    0.27
  -5 -15   0    1.18    0.30
  -6 -15   0    0.93    0.24
  -6 -15   0    0.59    0.24
  -7 -15   0    2.87    0.40
  -7 -15   0    2.51    0.32
  -8 -15   0    0.41    0.22
  -8 -15   0    0.42    0.30
  -8 -15   0    0.18    0.31
  -9 -15   0    1.46    0.36
  -9 -15   0    1.77    0.40
 -10 -15   0    1.64    0.39
 -10 -15   0    0.84    0.38
 -11 -15   0    0.33    0.37
 -11 -15   0    0.01    0.29
 -12 -15   0   -0.27    0.30
 -12 -15   0    0.05    0.39
  11 -16   0   -0.30    0.31
  11 -16   0    0.20    0.34
 -11  16   0    0.18    0.36
  10 -16   0    1.05    0.37
  10 -16   0    1.71    0.42
 -10  16   0    1.30    0.40
   9 -16   0    0.08    0.29
   9 -16   0    0.43    0.31
  -9  16   0    0.61    0.34
   8 -16   0    7.87    0.62
   8 -16   0    8.49    0.62
  -8  16   0    8.36    0.61
   7 -16   0    1.86    0.36
   7 -16   0    1.97    0.36
   6 -16   0    1.29    0.31
   6 -16   0    1.14    0.32
   5 -16   0    1.30    0.30
   5 -16   0    1.08    0.29
   4 -16   0   32.05    0.97
   4 -16   0   33.92    1.08
   3 -16   0    0.90    0.27
   3 -16   0    1.11    0.24
   2 -16   0    1.38    0.31
   2 -16   0    1.10    0.29
   2 -16   0    0.98    0.22
   1 -16   0    0.00    0.16
   1 -16   0    0.51    0.25
   1 -16   0    0.56    0.24
   0 -16   0    3.05    0.36
   0 -16   0    3.02    0.36
  -1 -16   0    0.53    0.24
  -1 -16   0    0.48    0.24
  -2 -16   0    1.30    0.31
  -2 -16   0    1.53    0.30
  -3 -16   0    0.17    0.23
  -3 -16   0    0.11    0.20
  -4 -16   0    3.34    0.38
  -4 -16   0    2.76    0.37
  -5 -16   0    0.79    0.30
  -5 -16   0    0.56    0.24
  -6 -16   0    0.43    0.24
  -6 -16   0    0.54    0.27
  -7 -16   0    1.72    0.34
  -7 -16   0    2.55    0.34
  -8 -16   0    8.62    0.70
  -8 -16   0    8.48    0.62
  -8 -16   0    8.32    0.55
  -9 -16   0   -0.08    0.29
  -9 -16   0    0.40    0.35
 -10 -16   0   -0.04    0.26
 -10 -16   0    0.34    0.38
 -11 -16   0    0.75    0.33
 -11 -16   0    2.02    0.49
  11 -17   0    0.08    0.34
  11 -17   0    0.24    0.34
 -11  17   0    0.05    0.37
  10 -17   0   -0.06    0.32
  10 -17   0    0.19    0.34
 -10  17   0    0.37    0.36
   9 -17   0   -0.20    0.31
   9 -17   0   -0.24    0.29
   8 -17   0    0.03    0.29
   8 -17   0   -0.40    0.27
   7 -17   0    0.09    0.30
   7 -17   0   -0.12    0.27
   6 -17   0    5.18    0.55
   6 -17   0    4.79    0.48
   5 -17   0    0.40    0.26
   5 -17   0    0.48    0.30
   4 -17   0   18.23    0.82
   4 -17   0   17.11    0.69
   3 -17   0    1.65    0.35
   3 -17   0    1.34    0.31
   3 -17   0    1.96    0.29
   2 -17   0   10.06    0.63
   2 -17   0   10.38    0.60
   2 -17   0   10.93    0.52
   1 -17   0    1.33    0.30
   1 -17   0    1.86    0.33
   0 -17   0    5.54    0.51
   0 -17   0    5.84    0.52
  -1 -17   0    0.35    0.27
  -1 -17   0    0.66    0.26
  -2 -17   0    3.40    0.40
  -2 -17   0    3.11    0.37
  -3 -17   0    3.59    0.44
  -3 -17   0    2.76    0.37
  -4 -17   0    3.48    0.45
  -4 -17   0    3.26    0.38
  -5 -17   0    0.50    0.26
  -5 -17   0    0.73    0.29
  -6 -17   0    2.77    0.39
  -6 -17   0    1.97    0.34
  -7 -17   0    0.56    0.26
  -7 -17   0    0.66    0.33
  -8 -17   0    1.10    0.35
  -8 -17   0    1.87    0.43
  -9 -17   0    3.57    0.54
  -9 -17   0    3.33    0.48
 -10 -17   0    2.30    0.44
 -10 -17   0    2.35    0.52
  10 -18   0    0.65    0.37
  10 -18   0    0.47    0.38
   9 -18   0    0.29    0.34
   9 -18   0    0.21    0.30
   8 -18   0    8.96    0.67
   8 -18   0    8.82    0.69
   7 -18   0    1.93    0.42
   7 -18   0    1.29    0.35
   6 -18   0    1.88    0.37
   6 -18   0    1.91    0.38
   5 -18   0    1.04    0.31
   5 -18   0    1.47    0.39
   4 -18   0    3.47    0.43
   4 -18   0    4.67    0.43
   4 -18   0    3.57    0.49
   3 -18   0   -0.04    0.24
   3 -18   0    0.16    0.25
   3 -18   0   -0.01    0.25
   2 -18   0    1.30    0.35
   2 -18   0    1.59    0.35
   1 -18   0    0.03    0.22
   1 -18   0    0.25    0.26
   0 -18   0   39.54    1.23
   0 -18   0   41.30    1.25
  -1 -18   0    0.71    0.30
  -1 -18   0    1.20    0.33
  -2 -18   0    0.56    0.26
  -2 -18   0    0.91    0.30
  -3 -18   0    0.12    0.22
  -3 -18   0    0.19    0.27
  -4 -18   0    0.35    0.30
  -4 -18   0    0.55    0.27
  -5 -18   0    0.22    0.25
  -5 -18   0   -0.35    0.27
  -6 -18   0    0.20    0.30
  -6 -18   0    0.45    0.26
  -7 -18   0    0.37    0.27
  -7 -18   0    0.44    0.32
  -8 -18   0    0.82    0.35
  -8 -18   0    0.70    0.32
  -9 -18   0    0.24    0.34
  -9 -18   0    0.54    0.31
   9 -19   0    1.77    0.46
   9 -19   0    2.10    0.44
   8 -19   0    3.51    0.53
   8 -19   0    4.26    0.52
   7 -19   0   -0.20    0.30
   7 -19   0    0.36    0.32
   6 -19   0    0.42    0.34
   6 -19   0    0.99    0.33
   5 -19   0    0.04    0.33
   5 -19   0   -0.27    0.23
   4 -19   0   -0.38    0.24
   4 -19   0   -0.11    0.30
   3 -19   0    0.49    0.31
   3 -19   0   -0.27    0.28
   2 -19   0   17.43    0.84
   2 -19   0   16.72    0.80
   1 -19   0    0.01    0.28
   1 -19   0    0.17    0.28
   0 -19   0    0.00    0.27
   0 -19   0    0.27    0.30
  -1 -19   0    1.43    0.34
  -1 -19   0    2.19    0.40
  -2 -19   0    0.78    0.30
  -2 -19   0    0.98    0.34
  -3 -19   0    1.92    0.38
  -3 -19   0    2.07    0.38
  -4 -19   0    2.14    0.37
  -4 -19   0    1.13    0.37
  -5 -19   0    2.24    0.40
  -5 -19   0    2.88    0.42
  -6 -19   0    2.31    0.44
  -6 -19   0    2.25    0.39
  -7 -19   0    1.15    0.33
  -7 -19   0    0.75    0.37
  -8 -19   0    0.58    0.36
  -8 -19   0    1.18    0.36
   7 -20   0    1.21    0.36
   7 -20   0    0.28    0.39
   6 -20   0    1.24    0.54
   6 -20   0    1.36    0.44
   5 -20   0    0.94    0.38
   5 -20   0    0.45    0.31
   4 -20   0    0.05    0.30
   4 -20   0    0.10    0.31
   3 -20   0    1.34    0.36
   3 -20   0    1.94    0.41
   2 -20   0   10.67    0.69
   2 -20   0   10.77    0.72
   1 -20   0    0.07    0.29
   1 -20   0    0.01    0.30
   0 -20   0    2.68    0.44
   0 -20   0    2.35    0.41
  -1 -20   0   -0.15    0.30
  -1 -20   0   -0.07    0.28
  -2 -20   0    5.65    0.59
  -2 -20   0    5.43    0.56
  -3 -20   0    0.30    0.32
  -3 -20   0    0.49    0.31
  -4 -20   0    0.10    0.31
  -4 -20   0    0.07    0.29
  -5 -20   0    0.84    0.36
  -5 -20   0    1.24    0.35
  -6 -20   0    0.11    0.29
  -6 -20   0   -0.07    0.31
  -7 -20   0    0.79    0.49
  -7 -20   0    0.80    0.40
   6 -21   0    1.41    0.44
   6 -21   0    0.74    0.40
   5 -21   0    0.02    0.34
   5 -21   0    0.22    0.33
   4 -21   0    8.08    0.71
   4 -21   0    7.29    0.66
   3 -21   0    0.22    0.36
   3 -21   0    0.72    0.35
   2 -21   0    3.77    0.49
   2 -21   0    3.39    0.50
   1 -21   0    0.50    0.34
   1 -21   0    0.33    0.33
   0 -21   0    1.16    0.39
   0 -21   0    0.54    0.35
  -1 -21   0   -0.28    0.26
  -1 -21   0    0.04    0.27
  -2 -21   0    0.95    0.36
  -2 -21   0    0.81    0.37
  -3 -21   0    1.37    0.38
  -3 -21   0    1.00    0.35
  -4 -21   0    0.35    0.32
  -4 -21   0    0.06    0.32
  -5 -21   0   -0.42    0.28
  -5 -21   0    0.20    0.31
   3 -22   0    0.21    0.34
   3 -22   0    0.23    0.34
   2 -22   0    1.64    0.42
   2 -22   0    2.45    0.47
   1 -22   0    0.99    0.36
   1 -22   0    1.50    0.46
   0 -22   0    0.37    0.33
   0 -22   0   -0.22    0.32
  -1 -22   0    0.10    0.34
  -1 -22   0    0.59    0.35
  -2 -22   0   11.94    0.82
  -2 -22   0   11.87    0.76
  -2 -22   1   -0.34    0.29
  -1 -22   1    3.94    0.54
  -1 -22   1    4.19    0.57
   0 -22   1    1.32    0.43
   0 -22   1    0.45    0.35
   1 -22   1    0.29    0.33
   1 -22   1    0.48    0.39
   2 -22   1    0.42    0.35
   2 -22   1    0.20    0.35
  -5 -21   1    1.27    0.39
  -5 -21   1    0.94    0.41
  -4 -21   1   -0.08    0.34
  -4 -21   1    0.25    0.33
  -3 -21   1    0.48    0.36
  -3 -21   1    0.46    0.34
  -2 -21   1    0.37    0.32
  -2 -21   1    0.79    0.35
  -1 -21   1    1.56    0.41
  -1 -21   1    1.31    0.38
   0 -21   1    0.70    0.32
   0 -21   1    0.08    0.33
   1 -21   1    3.53    0.51
   1 -21   1    4.25    0.55
   2 -21   1    0.01    0.28
   2 -21   1    0.17    0.31
   3 -21   1    0.41    0.36
   3 -21   1    0.91    0.39
   4 -21   1    0.09    0.34
   4 -21   1    0.61    0.33
   5 -21   1    1.00    0.39
   5 -21   1    0.93    0.38
  -6 -20   1    0.03    0.33
  -6 -20   1    0.09    0.29
  -5 -20   1   -0.11    0.26
  -5 -20   1   -0.02    0.31
  -4 -20   1    1.49    0.38
  -4 -20   1    0.25    0.32
  -3 -20   1    2.02    0.38
  -3 -20   1    2.14    0.43
  -2 -20   1    0.50    0.33
  -2 -20   1    1.01    0.37
  -1 -20   1    8.58    0.67
  -1 -20   1    8.59    0.65
   0 -20   1   -0.12    0.27
   0 -20   1   -0.15    0.29
   1 -20   1    1.03    0.36
   1 -20   1    0.37    0.30
   2 -20   1    0.86    0.33
   2 -20   1    1.05    0.38
   3 -20   1    2.97    0.50
   3 -20   1    3.43    0.50
   4 -20   1    0.92    0.35
   4 -20   1    0.82    0.33
   5 -20   1    0.39    0.34
   5 -20   1    0.26    0.30
   6 -20   1    0.65    0.38
   6 -20   1    0.45    0.35
   7 -20   1    3.24    0.47
   7 -20   1    4.20    0.57
  -8 -19   1   -0.43    0.28
  -7 -19   1    7.05    0.68
  -7 -19   1    6.53    0.58
  -6 -19   1    0.34    0.29
  -6 -19   1    0.60    0.32
  -5 -19   1   12.80    0.72
  -5 -19   1   14.15    0.79
  -4 -19   1    0.04    0.28
  -4 -19   1    0.16    0.27
  -3 -19   1    2.25    0.39
  -3 -19   1    1.71    0.35
  -2 -19   1    1.30    0.36
  -2 -19   1    1.25    0.34
  -1 -19   1    1.20    0.36
  -1 -19   1    1.47    0.37
   0 -19   1   -0.19    0.26
   0 -19   1   -0.04    0.28
   1 -19   1   14.97    0.79
   1 -19   1   15.67    0.80
   2 -19   1    0.37    0.28
   2 -19   1    0.72    0.33
   3 -19   1    0.72    0.31
   3 -19   1    1.12    0.36
   4 -19   1    0.25    0.31
   4 -19   1    0.18    0.30
   5 -19   1    3.65    0.50
   5 -19   1    3.31    0.62
   5 -19   1    3.19    0.45
   6 -19   1    0.81    0.31
   6 -19   1    0.71    0.35
   7 -19   1    0.12    0.34
   7 -19   1   -0.01    0.29
   8 -19   1    0.68    0.38
   8 -19   1    0.83    0.35
   9 -19   1    1.42    0.41
  -9 -18   1    0.04    0.30
  -9 -18   1    0.34    0.41
  -8 -18   1    0.36    0.34
  -7 -18   1    0.20    0.28
  -7 -18   1    0.75    0.35
  -6 -18   1    0.23    0.30
  -6 -18   1   -0.05    0.25
  -5 -18   1    5.52    0.51
  -5 -18   1    5.39    0.53
  -4 -18   1    0.31    0.29
  -4 -18   1    0.72    0.27
  -3 -18   1    5.06    0.51
  -3 -18   1    3.91    0.48
  -2 -18   1    0.16    0.26
  -2 -18   1    0.53    0.28
  -1 -18   1    5.38    0.54
  -1 -18   1    5.31    0.53
   0 -18   1    2.09    0.38
   0 -18   1    1.48    0.33
   1 -18   1   -0.19    0.26
   1 -18   1    0.48    0.28
   2 -18   1    0.19    0.24
   2 -18   1   -0.04    0.24
   3 -18   1    3.87    0.48
   3 -18   1    3.84    0.45
   4 -18   1    0.04    0.28
   4 -18   1    0.18    0.23
   4 -18   1    0.10    0.27
   5 -18   1    4.74    0.45
   5 -18   1    3.19    0.44
   6 -18   1    1.48    0.39
   6 -18   1    0.35    0.30
   7 -18   1    5.08    0.57
   7 -18   1    5.27    0.53
   8 -18   1    0.32    0.34
   8 -18   1   -0.07    0.30
   9 -18   1    1.58    0.40
   9 -18   1    1.57    0.42
  10 -18   1    1.81    0.46
  10 -18   1    2.65    0.46
 -10 -17   1    0.70    0.38
 -10 -17   1    0.72    0.38
  -9 -17   1   -0.45    0.29
  -9 -17   1    0.30    0.33
  -8 -17   1    0.86    0.35
  -7 -17   1    0.25    0.26
  -7 -17   1    0.46    0.27
  -6 -17   1    0.30    0.25
  -6 -17   1    0.45    0.30
  -5 -17   1   10.22    0.64
  -5 -17   1    8.30    0.56
  -4 -17   1    3.50    0.41
  -4 -17   1    3.78    0.45
  -3 -17   1   -0.54    0.22
  -3 -17   1    0.16    0.23
  -2 -17   1    0.55    0.24
  -2 -17   1    1.29    0.33
  -1 -17   1    0.04    0.25
  -1 -17   1    0.30    0.26
   0 -17   1    0.04    0.24
   0 -17   1    0.07    0.24
   1 -17   1    0.06    0.25
   1 -17   1    0.41    0.25
   2 -17   1   -0.03    0.24
   2 -17   1   -0.15    0.23
   3 -17   1    5.33    0.49
   3 -17   1    4.85    0.48
   3 -17   1    4.85    0.39
   4 -17   1    1.82    0.34
   4 -17   1    1.42    0.29
   4 -17   1    2.04    0.38
   5 -17   1    0.20    0.26
   5 -17   1   -0.14    0.23
   6 -17   1    0.52    0.28
   6 -17   1    0.50    0.32
   7 -17   1   -0.05    0.29
   7 -17   1   -0.33    0.25
   8 -17   1    2.11    0.41
   8 -17   1    1.62    0.35
  -9  17  -1    8.05    0.66
   9 -17   1    8.71    0.69
   9 -17   1    8.65    0.66
 -10  17  -1   -0.04    0.37
  10 -17   1    0.17    0.35
  10 -17   1    0.65    0.35
 -11  17  -1    3.76    0.57
  11 -17   1    4.32    0.56
  11 -17   1    4.27    0.56
 -11 -16   1    1.37    0.40
 -11 -16   1    0.64    0.37
 -10 -16   1    0.38    0.32
 -10 -16   1    0.40    0.36
  -9 -16   1    0.04    0.29
  -9 -16   1   -0.20    0.32
  -8 -16   1    0.77    0.28
  -8 -16   1    0.79    0.34
  -7 -16   1    0.15    0.23
  -7 -16   1   -0.03    0.27
  -6 -16   1    0.28    0.24
  -6 -16   1    0.52    0.26
  -5 -16   1    1.12    0.32
  -5 -16   1    1.57    0.30
  -4 -16   1    0.21    0.23
  -4 -16   1    0.40    0.24
  -3 -16   1    1.20    0.28
  -3 -16   1    1.71    0.34
  -2 -16   1    2.16    0.34
  -2 -16   1    1.91    0.32
  -1 -16   1   17.96    0.74
  -1 -16   1   17.94    0.75
   0 -16   1    0.25    0.22
   0 -16   1    0.63    0.26
   1 -16   1    0.99    0.32
   1 -16   1    1.78    0.32
   1 -16   1    1.39    0.29
   2 -16   1    0.33    0.18
   2 -16   1    0.00    0.23
   2 -16   1   -0.04    0.22
   3 -16   1    5.19    0.48
   3 -16   1    5.37    0.39
   3 -16   1    5.66    0.49
   4 -16   1    1.85    0.36
   4 -16   1    1.10    0.26
   5 -16   1   11.83    0.58
   5 -16   1    9.78    0.60
   6 -16   1    0.27    0.25
   6 -16   1    0.36    0.29
   7 -16   1    2.33    0.38
   7 -16   1    2.11    0.37
  -8  16  -1    0.52    0.34
   8 -16   1    0.32    0.31
   8 -16   1   -0.14    0.27
  -9  16  -1    1.98    0.42
   9 -16   1    1.64    0.37
   9 -16   1    1.74    0.39
 -10  16  -1    0.94    0.40
  10 -16   1    0.22    0.34
  10 -16   1    0.55    0.34
 -11  16  -1    0.21    0.37
  11 -16   1    0.28    0.36
  11 -16   1   -0.03    0.32
 -12 -15   1    0.52    0.36
 -12 -15   1    0.66    0.43
 -11 -15   1    2.63    0.49
 -11 -15   1    1.98    0.42
 -10 -15   1    0.18    0.30
 -10 -15   1   -0.20    0.29
  -9 -15   1   -0.42    0.30
  -9 -15   1   -0.09    0.27
  -8 -15   1    7.50    0.58
  -8 -15   1    5.93    0.48
  -7 -15   1   14.00    0.71
  -7 -15   1   13.57    0.63
  -6 -15   1    1.32    0.28
  -6 -15   1    1.72    0.34
  -5 -15   1    2.76    0.33
  -5 -15   1    3.19    0.38
  -4 -15   1    6.48    0.47
  -4 -15   1    7.15    0.45
  -3 -15   1   16.85    0.68
  -3 -15   1   15.85    0.68
  -2 -15   1    0.21    0.20
  -2 -15   1    0.12    0.20
  -1 -15   1    6.03    0.44
  -1 -15   1    5.94    0.45
   0 -15   1    0.61    0.25
   0 -15   1    0.20    0.20
   0 -15   1    0.28    0.15
   1 -15   1    0.86    0.19
   1 -15   1    0.80    0.26
   1 -15   1    0.73    0.25
   2 -15   1    1.90    0.25
   2 -15   1    1.76    0.30
   2 -15   1    2.27    0.34
   3 -15   1    4.62    0.44
   3 -15   1    4.45    0.37
   4 -15   1    0.16    0.24
   4 -15   1    0.21    0.20
   5 -15   1   10.86    0.60
   5 -15   1   10.94    0.56
   6 -15   1    0.86    0.26
   6 -15   1    0.71    0.28
  -7  15  -1    3.23    0.42
   7 -15   1    2.87    0.40
   7 -15   1    2.83    0.38
  -8  15  -1   12.40    0.69
   8 -15   1   12.31    0.68
   8 -15   1   11.53    0.67
  -9  15  -1    2.93    0.43
   9 -15   1    3.50    0.45
   9 -15   1    2.80    0.40
 -10  15  -1    1.10    0.38
  10 -15   1    1.25    0.37
  10 -15   1    0.80    0.34
 -11  15  -1    0.54    0.37
  11 -15   1    1.13    0.39
  11 -15   1    0.65    0.33
 -12  15  -1    0.23    0.37
  12 -15   1    0.49    0.33
  12 -15   1    0.00    0.42
 -12 -14   1    0.40    0.35
 -12 -14   1    0.52    0.34
 -11 -14   1   -0.14    0.30
 -11 -14   1    0.35    0.36
 -10 -14   1    0.02    0.28
 -10 -14   1    0.45    0.34
  -9 -14   1   -0.11    0.29
  -9 -14   1    0.59    0.26
  -8 -14   1    0.79    0.30
  -8 -14   1    0.89    0.25
  -8 -14   1    1.07    0.33
  -7 -14   1    0.09    0.20
  -7 -14   1    0.23    0.25
  -6 -14   1    0.29    0.20
  -6 -14   1    0.21    0.25
  -5 -14   1    9.32    0.55
  -5 -14   1    8.78    0.49
  -4 -14   1    1.90    0.30
  -4 -14   1    2.82    0.33
  -3 -14   1   12.91    0.57
  -3 -14   1   12.10    0.59
  -2 -14   1   -0.12    0.19
  -2 -14   1    0.08    0.18
  -1 -14   1    0.35    0.22
  -1 -14   1    0.18    0.18
  -1 -14   1   -0.06    0.11
   0 -14   1    0.03    0.15
   0 -14   1   -0.01    0.20
   0 -14   1    0.08    0.17
   0 -14   1    0.11    0.13
   1 -14   1    1.11    0.24
   1 -14   1    1.29    0.19
   1 -14   1    1.11    0.27
   2 -14   1    0.01    0.14
   2 -14   1   -0.03    0.20
   2 -14   1   -0.05    0.17
   3 -14   1   14.79    0.66
   3 -14   1   15.78    0.58
   4 -14   1    1.15    0.28
   4 -14   1    1.17    0.24
   5 -14   1   19.26    0.75
   5 -14   1   20.24    0.72
  -6  14  -1    0.31    0.25
   6 -14   1    0.25    0.22
   6 -14   1    0.00    0.23
  -7  14  -1    0.74    0.31
   7 -14   1    1.16    0.30
   7 -14   1    0.68    0.28
  -8  14  -1    0.11    0.27
   8 -14   1    0.45    0.28
   8 -14   1    0.05    0.25
  -9  14  -1    1.24    0.34
   9 -14   1    1.20    0.33
   9 -14   1    1.32    0.34
 -10  14  -1    0.62    0.32
  10 -14   1   -0.12    0.25
  10 -14   1    0.15    0.29
 -11  14  -1   10.75    0.71
  11 -14   1   12.29    0.76
  11 -14   1   10.56    0.69
 -12  14  -1    0.00    0.34
  12 -14   1    0.20    0.47
  12 -14   1    0.80    0.38
 -13  14  -1    0.81    0.41
  13 -14   1    0.90    0.40
 -13 -13   1    2.67    0.48
 -13 -13   1    2.32    0.47
 -12 -13   1    1.31    0.37
 -12 -13   1    1.22    0.38
 -11 -13   1    1.76    0.42
 -11 -13   1    2.59    0.41
 -10 -13   1   -0.17    0.26
 -10 -13   1    0.16    0.31
  -9 -13   1    0.61    0.35
  -9 -13   1    1.08    0.31
  -8 -13   1    0.68    0.31
  -8 -13   1    0.90    0.24
  -8 -13   1    0.63    0.29
  -7 -13   1    1.26    0.30
  -7 -13   1    1.90    0.28
  -6 -13   1    3.53    0.38
  -6 -13   1    3.68    0.34
  -5 -13   1    1.89    0.30
  -5 -13   1    1.55    0.26
  -4 -13   1    0.38    0.21
  -4 -13   1    0.21    0.18
  -3 -13   1    5.41    0.41
  -3 -13   1    4.68    0.35
  -2 -13   1    0.80    0.22
  -2 -13   1    0.44    0.11
  -2 -13   1    0.39    0.20
  -1 -13   1    1.36    0.16
  -1 -13   1    2.06    0.29
  -1 -13   1    1.23    0.24
   0 -13   1    0.40    0.13
   0 -13   1    0.50    0.14
   0 -13   1    0.69    0.19
   0 -13   1    0.29    0.20
   1 -13   1   10.68    0.41
   1 -13   1   10.92    0.52
   1 -13   1   11.09    0.53
   1 -13   1   10.46    0.36
   2 -13   1    3.25    0.28
   2 -13   1    3.48    0.35
   3 -13   1    2.81    0.29
   3 -13   1    3.35    0.36
   4 -13   1    0.94    0.25
   4 -13   1    0.67    0.21
  -5  13  -1    8.67    0.51
   5 -13   1    8.28    0.50
   5 -13   1    7.08    0.44
  -6  13  -1    2.05    0.33
   6 -13   1    1.61    0.28
   6 -13   1    1.89    0.32
  -7  13  -1    7.47    0.52
   7 -13   1    7.31    0.50
   7 -13   1    7.50    0.51
  -8  13  -1    1.68    0.34
   8 -13   1    2.04    0.34
   8 -13   1    2.08    0.35
  -9  13  -1    7.05    0.56
   9 -13   1    7.47    0.54
   9 -13   1    7.65    0.53
 -10  13  -1    0.87    0.32
  10 -13   1    1.42    0.32
  10 -13   1    1.62    0.38
 -11  13  -1    1.28    0.37
  11 -13   1    1.80    0.36
  11 -13   1    1.95    0.40
 -12  13  -1    2.59    0.45
  12 -13   1    2.27    0.45
 -13  13  -1    0.31    0.36
  13 -13   1    0.24    0.38
 -13 -12   1    0.15    0.32
 -13 -12   1    0.47    0.39
 -12 -12   1    2.14    0.39
 -12 -12   1    1.87    0.45
 -11 -12   1    5.63    0.53
 -11 -12   1    7.09    0.60
 -10 -12   1    0.29    0.31
 -10 -12   1   -0.03    0.25
  -9 -12   1    9.04    0.67
  -9 -12   1    7.40    0.59
  -9 -12   1    7.00    0.52
  -8 -12   1    1.64    0.26
  -8 -12   1    1.08    0.29
  -8 -12   1    1.40    0.33
  -7 -12   1    9.04    0.54
  -7 -12   1    9.10    0.47
  -6 -12   1    2.48    0.28
  -6 -12   1    2.20    0.32
  -5 -12   1   18.24    0.69
  -5 -12   1   17.62    0.63
  -4 -12   1    3.65    0.33
  -4 -12   1    3.03    0.32
  -3 -12   1   30.19    0.66
  -3 -12   1   30.01    0.89
  -3 -12   1   31.37    0.87
  -2 -12   1    1.46    0.14
  -2 -12   1    1.43    0.24
  -2 -12   1    1.67    0.25
  -1 -12   1   22.56    0.63
  -1 -12   1   22.60    0.72
  -1 -12   1   22.75    0.56
  -1 -12   1   23.33    0.73
   0 -12   1    0.81    0.14
   0 -12   1    0.52    0.18
   0 -12   1    0.68    0.20
   0 -12   1    0.60    0.13
   1 -12   1   11.51    0.36
   1 -12   1   11.11    0.49
   1 -12   1   13.01    0.53
   1 -12   1   11.81    0.42
   2 -12   1    0.13    0.15
   2 -12   1    0.65    0.16
   2 -12   1    0.43    0.10
   3 -12   1    1.82    0.12
   3 -12   1    1.83    0.23
   3 -12   1    2.12    0.28
  -4  12  -1    2.67    0.30
   4 -12   1    2.84    0.28
   4 -12   1    2.23    0.28
  -5  12  -1    0.15    0.21
   5 -12   1    0.13    0.18
   5 -12   1    0.37    0.20
  -6  12  -1    2.59    0.33
   6 -12   1    2.70    0.33
   6 -12   1    3.02    0.34
  -7  12  -1    8.94    0.53
   7 -12   1    8.33    0.51
   7 -12   1    9.32    0.54
  -8  12  -1    1.13    0.29
   8 -12   1    0.58    0.24
   8 -12   1    0.80    0.28
  -9  12  -1    0.63    0.27
   9 -12   1    0.35    0.29
   9 -12   1    0.76    0.25
 -10  12  -1    1.18    0.32
  10 -12   1    0.35    0.27
  10 -12   1    0.02    0.25
 -11  12  -1    2.91    0.42
  11 -12   1    3.27    0.40
  11 -12   1    2.36    0.42
 -12  12  -1   -0.33    0.31
  12 -12   1   -0.03    0.31
 -13  12  -1    0.13    0.35
  13 -12   1    0.60    0.36
 -14  12  -1    0.09    0.37
  14 -12   1   -0.31    0.32
 -14 -11   1    0.34    0.34
 -14 -11   1    1.02    0.41
 -13 -11   1    2.23    0.46
 -13 -11   1    1.34    0.37
 -12 -11   1    1.43    0.35
 -12 -11   1    1.32    0.39
 -11 -11   1    0.15    0.31
 -11 -11   1   -0.25    0.24
 -10 -11   1    0.53    0.28
 -10 -11   1    1.08    0.31
  -9 -11   1    0.35    0.22
  -9 -11   1   -0.14    0.22
  -9 -11   1    0.13    0.17
  -8 -11   1    0.27    0.17
  -8 -11   1    1.03    0.28
  -8 -11   1    0.03    0.19
  -7 -11   1   10.40    0.47
  -7 -11   1   10.96    0.55
  -6 -11   1   22.21    0.68
  -6 -11   1   20.53    0.72
  -5 -11   1    3.30    0.29
  -5 -11   1    4.48    0.38
  -4 -11   1    3.94    0.32
  -4 -11   1    3.02    0.31
  -3 -11   1    1.13    0.20
  -3 -11   1    0.88    0.09
  -3 -11   1    0.79    0.19
  -2 -11   1    0.20    0.17
  -2 -11   1   -0.17    0.13
  -2 -11   1    0.18    0.08
  -1 -11   1    5.12    0.34
  -1 -11   1    4.48    0.32
  -1 -11   1    5.16    0.28
  -1 -11   1    5.28    0.23
   0 -11   1    4.44    0.33
   0 -11   1    4.03    0.31
   0 -11   1    3.79    0.23
   0 -11   1    3.83    0.22
   1 -11   1   32.20    0.88
   1 -11   1   30.71    0.70
   1 -11   1   31.60    0.86
   1 -11   1   32.14    0.76
   2 -11   1    5.96    0.21
   2 -11   1    6.06    0.31
   2 -11   1    5.55    0.21
   2 -11   1    5.86    0.37
   3 -11   1   12.06    0.29
   3 -11   1   12.29    0.46
   3 -11   1   12.12    0.52
  -4  11  -1    3.36    0.33
   4 -11   1    2.94    0.28
   4 -11   1    2.93    0.30
  -5  11  -1    0.26    0.20
   5 -11   1    0.21    0.19
   5 -11   1   -0.10    0.17
  -6  11  -1    4.43    0.39
   6 -11   1    3.73    0.36
   6 -11   1    4.73    0.36
  -7  11  -1    0.98    0.25
   7 -11   1    0.61    0.22
   7 -11   1    0.72    0.26
  -8  11  -1    1.09    0.26
   8 -11   1    1.41    0.29
   8 -11   1    0.79    0.25
  -9  11  -1    7.14    0.51
   9 -11   1    7.42    0.51
   9 -11   1    7.67    0.48
 -10  11  -1    1.98    0.36
  10 -11   1    2.11    0.35
  10 -11   1    2.07    0.32
 -11  11  -1    0.34    0.30
  11 -11   1    0.36    0.25
  11 -11   1    0.36    0.31
 -12  11  -1   -0.03    0.30
  12 -11   1    0.13    0.32
 -13  11  -1    2.22    0.43
  13 -11   1    1.53    0.42
 -14  11  -1    0.50    0.38
  14 -11   1    0.30    0.37
 -14 -10   1   -0.07    0.30
 -14 -10   1    0.62    0.38
 -13 -10   1    0.20    0.36
 -13 -10   1    0.35    0.31
 -12 -10   1    2.13    0.36
 -12 -10   1    2.74    0.45
 -11 -10   1   -0.16    0.21
 -11 -10   1    0.22    0.27
 -10 -10   1    0.38    0.26
 -10 -10   1    0.42    0.28
  -9 -10   1    0.73    0.25
  -9 -10   1    1.28    0.21
  -9 -10   1    0.71    0.26
  -8 -10   1    0.25    0.25
  -8 -10   1    0.16    0.15
  -8 -10   1    0.21    0.22
  -7 -10   1    2.58    0.26
  -7 -10   1    2.48    0.33
  -6 -10   1    1.25    0.24
  -6 -10   1    1.61    0.22
  -5 -10   1    0.50    0.18
  -5 -10   1    0.66    0.16
  -4 -10   1    5.32    0.36
  -4 -10   1    5.19    0.31
  -3 -10   1   29.83    0.80
  -3 -10   1   30.93    0.84
  -3 -10   1   29.73    0.60
  -2 -10   1   -0.20    0.12
  -2 -10   1   -0.04    0.06
  -2 -10   1   -0.04    0.10
  -2 -10   1   -0.08    0.13
  -1 -10   1    1.78    0.22
  -1 -10   1    2.57    0.25
  -1 -10   1    1.86    0.15
  -1 -10   1    2.09    0.19
   0 -10   1    0.58    0.12
   0 -10   1    0.48    0.17
   0 -10   1    0.69    0.18
   0 -10   1    0.56    0.11
   1 -10   1    3.87    0.30
   1 -10   1    4.95    0.30
   1 -10   1    3.65    0.20
   1 -10   1    4.19    0.25
   2 -10   1    0.63    0.18
   2 -10   1    0.90    0.15
   2 -10   1    0.82    0.07
   2 -10   1    0.89    0.10
  -3  10  -1    8.74    0.42
   3 -10   1    7.95    0.38
   3 -10   1    7.84    0.21
   3 -10   1    8.05    0.41
  -4  10  -1    0.30    0.17
   4 -10   1    0.36    0.17
   4 -10   1    0.34    0.18
  -5  10  -1   37.15    0.97
   5 -10   1   36.74    0.97
   5 -10   1   35.89    0.97
  -6  10  -1    0.39    0.20
   6 -10   1    0.59    0.22
   6 -10   1    0.28    0.17
  -7  10  -1    5.87    0.41
   7 -10   1    5.57    0.43
   7 -10   1    5.53    0.39
  -8  10  -1    0.10    0.20
   8 -10   1    0.11    0.21
   8 -10   1    0.32    0.20
  -9  10  -1   12.97    0.61
   9 -10   1   12.96    0.62
   9 -10   1   13.59    0.58
 -10  10  -1    0.05    0.25
  10 -10   1    0.14    0.23
  10 -10   1    0.26    0.21
 -11  10  -1    0.43    0.29
  11 -10   1    0.65    0.31
  11 -10   1    0.34    0.23
 -12  10  -1    0.08    0.30
  12 -10   1    0.07    0.29
 -13  10  -1    1.73    0.40
  13 -10   1    0.89    0.38
 -14  10  -1    0.53    0.39
  14 -10   1    0.57    0.36
 -15  10  -1    3.16    0.52
  15 -10   1    3.78    0.55
 -15  -9   1    0.93    0.43
 -15  -9   1    1.10    0.38
 -14  -9   1    0.02    0.35
 -14  -9   1   -0.05    0.30
 -13  -9   1    6.28    0.57
 -13  -9   1    6.34    0.54
 -12  -9   1    3.22    0.42
 -12  -9   1    3.49    0.46
 -11  -9   1    1.46    0.32
 -11  -9   1    1.64    0.37
 -10  -9   1    0.60    0.24
 -10  -9   1    1.00    0.29
  -9  -9   1    4.00    0.43
  -9  -9   1    3.45    0.28
  -9  -9   1    3.28    0.35
  -8  -9   1    0.77    0.23
  -8  -9   1    0.22    0.15
  -8  -9   1    0.70    0.22
  -7  -9   1    0.33    0.20
  -7  -9   1    0.31    0.15
  -7  -9   1    0.21    0.21
  -6  -9   1    1.95    0.22
  -6  -9   1    1.61    0.24
  -5  -9   1   27.77    0.74
  -5  -9   1   28.20    0.81
  -4  -9   1    0.33    0.16
  -4  -9   1    0.52    0.14
  -3  -9   1    4.15    0.14
  -3  -9   1    3.56    0.30
  -3  -9   1    4.31    0.32
  -3  -9   1    4.29    0.28
  -2  -9   1    0.63    0.16
  -2  -9   1    0.86    0.15
  -2  -9   1    0.67    0.09
  -2  -9   1    0.49    0.15
  -1  -9   1   12.42    0.34
  -1  -9   1   12.32    0.45
  -1  -9   1   12.60    0.46
  -1  -9   1   12.27    0.39
   0  -9   1    2.89    0.19
   0  -9   1    2.84    0.17
   0  -9   1    2.86    0.26
   0  -9   1    2.11    0.22
   1  -9   1   53.56    1.20
   1  -9   1   51.85    1.04
   1  -9   1   53.25    1.10
   2  -9   1    5.42    0.14
   2  -9   1    5.14    0.30
   2  -9   1    5.92    0.28
   2  -9   1    5.33    0.19
  -3   9  -1   28.30    0.78
   3  -9   1   30.69    0.77
   3  -9   1   30.09    0.81
   3  -9   1   29.60    0.57
  -4   9  -1    0.73    0.19
   4  -9   1    0.70    0.18
   4  -9   1    0.67    0.18
  -5   9  -1    7.96    0.39
   5  -9   1    7.74    0.40
   5  -9   1    8.69    0.42
  -6   9  -1   20.46    0.66
   6  -9   1   19.69    0.64
   6  -9   1   19.17    0.67
  -7   9  -1    0.48    0.20
   7  -9   1    0.31    0.21
   7  -9   1    0.35    0.18
  -8   9  -1    1.97    0.30
   8  -9   1    1.46    0.28
   8  -9   1    1.33    0.24
  -9   9  -1    6.00    0.44
   9  -9   1    5.56    0.38
   9  -9   1    5.94    0.48
 -10   9  -1    0.01    0.24
  10  -9   1    0.30    0.26
  10  -9   1    0.04    0.18
 -11   9  -1    1.49    0.33
  11  -9   1    1.60    0.35
  11  -9   1    0.96    0.24
 -12   9  -1    2.91    0.41
  12  -9   1    3.47    0.45
 -13   9  -1    0.01    0.30
  13  -9   1   -0.10    0.30
 -14   9  -1    4.83    0.54
  14  -9   1    4.59    0.54
 -15   9  -1   -0.08    0.39
  15  -9   1    0.28    0.37
 -15  -8   1    3.25    0.52
 -15  -8   1    2.16    0.43
 -14  -8   1    0.75    0.37
 -14  -8   1    1.12    0.35
 -13  -8   1    0.75    0.35
 -13  -8   1    1.74    0.37
 -12  -8   1    1.22    0.29
 -12  -8   1    1.18    0.32
 -11  -8   1   -0.02    0.25
 -11  -8   1    0.10    0.24
 -10  -8   1    4.27    0.41
 -10  -8   1    4.70    0.41
  -9  -8   1    1.63    0.28
  -9  -8   1    2.06    0.22
  -9  -8   1    2.04    0.31
  -8  -8   1   -0.01    0.17
  -8  -8   1   -0.02    0.17
  -8  -8   1    0.01    0.13
  -7  -8   1   -0.11    0.17
  -7  -8   1    0.06    0.19
  -7  -8   1    0.15    0.13
  -6  -8   1    2.89    0.24
  -6  -8   1    3.39    0.31
  -5  -8   1   22.09    0.61
  -5  -8   1   22.21    0.66
  -5  -8   1   21.54    0.44
  -4  -8   1    5.27    0.14
  -4  -8   1    5.32    0.14
  -4  -8   1    5.11    0.30
  -4  -8   1    5.71    0.29
  -3  -8   1    1.84    0.09
  -3  -8   1    1.65    0.20
  -3  -8   1    1.22    0.17
  -2  -8   1   17.20    0.53
  -2  -8   1   17.07    0.37
  -2  -8   1   16.28    0.49
  -2  -8   1   16.54    0.51
  -1  -8   1   40.16    0.80
  -1  -8   1   39.41    0.87
  -1  -8   1   39.94    0.94
  -1  -8   1   40.69    0.94
   0  -8   1   -0.02    0.12
   0  -8   1    0.00    0.08
   0  -8   1   -0.08    0.07
   0  -8   1   -0.01    0.11
   1  -8   1    1.04    0.16
   1  -8   1    1.31    0.11
   1  -8   1    1.39    0.15
  -2   8  -1    4.46    0.29
   2  -8   1    4.18    0.11
   2  -8   1    4.41    0.24
   2  -8   1    4.30    0.16
   2  -8   1    3.96    0.26
  -3   8  -1    6.04    0.33
   3  -8   1    5.41    0.30
   3  -8   1    5.96    0.15
   3  -8   1    5.98    0.31
  -4   8  -1    3.91    0.29
   4  -8   1    4.50    0.28
   4  -8   1    4.40    0.29
  -5   8  -1   62.16    1.38
   5  -8   1   61.55    1.38
   5  -8   1   64.53    1.40
   6  -8   1    0.64    0.20
  -7   8  -1    4.22    0.34
   7  -8   1    3.40    0.29
   7  -8   1    4.07    0.35
  -8   8  -1    0.80    0.22
   8  -8   1    0.89    0.20
   8  -8   1    0.40    0.19
  -9   8  -1    4.97    0.40
   9  -8   1    4.93    0.35
   9  -8   1    4.16    0.39
 -10   8  -1    3.18    0.37
  10  -8   1    2.65    0.30
  10  -8   1    2.39    0.33
 -11   8  -1    0.06    0.26
  11  -8   1    0.29    0.19
  11  -8   1    0.15    0.23
 -12   8  -1    0.12    0.27
  12  -8   1    0.12    0.25
 -13   8  -1    1.87    0.38
  13  -8   1    0.73    0.32
 -14   8  -1    0.37    0.35
  14  -8   1    0.21    0.32
 -15   8  -1    5.16    0.59
  15  -8   1    5.75    0.61
 -15  -7   1    1.50    0.37
 -15  -7   1    0.83    0.39
 -14  -7   1    1.72    0.41
 -14  -7   1    0.53    0.31
 -13  -7   1    2.57    0.39
 -13  -7   1    2.43    0.42
 -12  -7   1    0.33    0.26
 -12  -7   1    0.77    0.32
 -11  -7   1    7.74    0.51
 -11  -7   1    7.49    0.56
 -10  -7   1    0.09    0.21
 -10  -7   1    0.40    0.24
  -9  -7   1    8.10    0.35
  -9  -7   1    9.06    0.46
  -9  -7   1    8.95    0.52
   8   7  -1   12.96    0.38
  -8  -7   1   13.65    0.55
  -8  -7   1   13.88    0.57
  -8  -7   1   13.12    0.44
  -7  -7   1    0.67    0.15
  -7  -7   1    0.57    0.20
  -7  -7   1    1.03    0.22
  -6  -7   1    0.14    0.16
  -6  -7   1    0.10    0.11
  -6  -7   1   -0.04    0.15
  -5  -7   1   44.85    1.04
  -5  -7   1   42.68    0.96
  -4  -7   1    4.19    0.27
  -4  -7   1    4.28    0.24
  -4  -7   1    3.78    0.12
  -3  -7   1    1.30    0.17
  -3  -7   1    1.51    0.08
  -3  -7   1    1.58    0.18
  -3  -7   1    1.61    0.08
  -3  -7   1    1.78    0.18
  -2  -7   1    0.16    0.11
  -2  -7   1    0.17    0.11
  -2  -7   1    0.02    0.10
  -2  -7   1    0.03    0.05
  -1  -7   1   51.65    1.09
  -1  -7   1   55.46    1.16
  -1  -7   1   53.38    1.02
  -1  -7   1   54.96    1.15
   0  -7   1    7.62    0.26
   0  -7   1    7.52    0.32
   0  -7   1    7.77    0.33
   0  -7   1    7.30    0.25
   1  -7   1   20.12    0.56
   1  -7   1   19.55    0.45
   1  -7   1   21.45    0.45
   1  -7   1   19.24    0.49
  -2   7  -1    2.84    0.24
   2  -7   1    2.76    0.12
   2  -7   1    2.95    0.20
   2  -7   1    2.23    0.21
  -3   7  -1   47.26    1.05
   3  -7   1   46.76    1.04
   3  -7   1   48.02    1.06
   3  -7   1   47.30    0.85
  -4   7  -1    3.52    0.27
   4  -7   1    4.02    0.28
   4  -7   1    2.36    0.23
  -5   7  -1    1.01    0.19
  -5   7  -1    0.92    0.07
   5  -7   1    0.69    0.18
   5  -7   1    1.13    0.19
  -6   7  -1   11.78    0.28
  -6   7  -1   12.72    0.48
   6  -7   1   13.62    0.52
   6  -7   1   12.78    0.47
  -7   7  -1   23.91    0.72
  -7   7  -1   24.15    0.52
   7  -7   1   24.88    0.76
   7  -7   1   24.48    0.69
  -8   7  -1   11.58    0.36
  -8   7  -1   10.65    0.49
  -8   7  -1   10.82    0.32
   8  -7   1   10.81    0.50
   8  -7   1   12.25    0.47
  -9   7  -1    7.15    0.45
   9  -7   1    7.86    0.46
   9  -7   1    7.93    0.40
 -10   7  -1   -0.07    0.21
  10  -7   1    0.28    0.17
  10  -7   1    0.02    0.20
 -11   7  -1    9.19    0.56
  11  -7   1    9.18    0.45
  11  -7   1    8.50    0.57
 -12   7  -1    2.72    0.39
  12  -7   1    2.88    0.41
 -13   7  -1    5.16    0.50
  13  -7   1    5.95    0.57
 -14   7  -1    1.65    0.40
  14  -7   1    0.87    0.36
 -15   7  -1    0.20    0.36
  15  -7   1    0.17    0.34
 -16   7  -1    5.72    0.62
  16  -7   1    5.19    0.61
 -15  -6   1    3.18    0.51
 -15  -6   1    2.64    0.42
 -14  -6   1    0.75    0.35
 -14  -6   1    0.06    0.27
 -13  -6   1    0.71    0.32
 -13  -6   1    0.23    0.25
 -12  -6   1    1.76    0.32
 -12  -6   1    1.79    0.37
 -11  -6   1    7.79    0.53
 -11  -6   1    6.94    0.48
  10   6  -1    3.27    0.26
 -10  -6   1    2.89    0.32
 -10  -6   1    2.83    0.36
   9   6  -1    1.34    0.17
  -9  -6   1    1.39    0.28
  -9  -6   1    1.34    0.25
  -9  -6   1    1.08    0.16
   8   6  -1    0.14    0.11
  -8  -6   1    0.38    0.18
  -8  -6   1    0.11    0.11
  -8  -6   1    0.13    0.18
   7   6  -1    9.79    0.31
  -7  -6   1    9.66    0.35
  -7  -6   1    9.39    0.43
  -7  -6   1    9.25    0.45
   6   6  -1    0.19    0.08
  -6  -6   1    0.15    0.11
  -6  -6   1    0.32    0.17
  -6  -6   1    0.09    0.15
  -5  -6   1    4.72    0.28
  -5  -6   1    4.67    0.24
  -4  -6   1   16.27    0.50
  -4  -6   1   15.98    0.45
  -4  -6   1   15.84    0.34
  -3  -6   1    5.60    0.29
  -3  -6   1    5.26    0.13
  -3  -6   1    5.17    0.13
  -3  -6   1    5.74    0.25
  -2  -6   1    2.77    0.20
  -2  -6   1    2.98    0.20
  -2  -6   1    2.91    0.23
  -2  -6   1    2.90    0.10
   1   6  -1   48.81    0.92
   1   6  -1   49.49    0.99
  -1  -6   1   49.80    1.04
  -1  -6   1   49.62    1.01
  -1  -6   1   50.10    1.05
  -1  -6   1   49.91    0.93
   0  -6   1    0.09    0.11
   0  -6   1   -0.12    0.09
   0  -6   1    0.06    0.08
   0  -6   1   -0.11    0.06
   1  -6   1    0.15    0.07
   1  -6   1    0.14    0.06
   1  -6   1    0.13    0.09
   1  -6   1    0.34    0.11
  -2   6  -1    0.15    0.13
   2  -6   1   -0.26    0.12
   2  -6   1    0.03    0.10
   2  -6   1    0.01    0.04
  -3   6  -1    0.84    0.15
   3  -6   1    0.91    0.14
   3  -6   1    0.76    0.14
  -4   6  -1    3.23    0.10
  -4   6  -1    4.27    0.27
  -4   6  -1    3.43    0.10
   4  -6   1    4.03    0.27
   4  -6   1    3.73    0.25
  -5   6  -1   12.52    0.28
  -5   6  -1   12.09    0.43
  -5   6  -1   12.06    0.29
   5  -6   1   13.05    0.47
   5  -6   1   12.27    0.42
  -6   6  -1    0.12    0.15
   6  -6   1    0.03    0.12
   6  -6   1   -0.05    0.14
  -7   6  -1   16.27    0.41
  -7   6  -1   16.88    0.57
   7  -6   1   16.48    0.58
   7  -6   1   17.05    0.53
  -8   6  -1    0.51    0.19
  -8   6  -1    0.38    0.11
   8  -6   1    0.42    0.16
   8  -6   1    0.59    0.20
  -9   6  -1    0.30    0.20
  -9   6  -1   -0.11    0.10
   9  -6   1    0.08    0.14
   9  -6   1    0.12    0.19
 -10   6  -1    0.03    0.22
  10  -6   1    0.32    0.16
  10  -6   1    0.26    0.23
 -11   6  -1    9.02    0.53
  11  -6   1    8.67    0.42
  11  -6   1   10.03    0.58
 -12   6  -1    0.58    0.28
  12  -6   1   -0.21    0.25
 -13   6  -1    0.41    0.29
  13  -6   1    0.37    0.26
 -14   6  -1    0.80    0.35
  14  -6   1    0.17    0.28
 -15   6  -1    2.55    0.46
  15  -6   1    2.85    0.45
 -16   6  -1   -0.31    0.36
  16  -6   1    0.33    0.36
 -16  -5   1   -0.15    0.35
 -16  -5   1    0.24    0.32
 -15  -5   1    0.21    0.29
 -15  -5   1    0.05    0.36
 -14  -5   1    4.07    0.50
 -14  -5   1    3.29    0.42
 -13  -5   1   -0.23    0.22
 -13  -5   1    0.23    0.29
 -12  -5   1    0.38    0.27
 -12  -5   1    0.18    0.23
  11   5  -1    0.49    0.18
 -11  -5   1    1.16    0.27
 -11  -5   1    1.13    0.30
  10   5  -1    1.36    0.20
 -10  -5   1    1.02    0.20
 -10  -5   1    1.21    0.27
 -10  -5   1    0.95    0.22
   9   5  -1   17.06    0.52
  -9  -5   1   17.83    0.65
  -9  -5   1   16.46    0.59
  -9  -5   1   16.83    0.48
   8   5  -1   10.55    0.36
  -8  -5   1   10.32    0.48
  -8  -5   1    9.85    0.35
  -8  -5   1    9.97    0.45
   7   5  -1    4.72    0.23
  -7  -5   1    4.86    0.24
  -7  -5   1    5.27    0.33
  -7  -5   1    5.09    0.34
   6   5  -1    0.30    0.09
  -6  -5   1    0.07    0.12
  -6  -5   1    0.22    0.15
  -6  -5   1    0.31    0.11
   5   5  -1    4.07    0.17
  -5  -5   1    4.40    0.22
  -5  -5   1    4.29    0.29
  -4  -5   1    3.73    0.25
  -4  -5   1    3.20    0.13
  -4  -5   1    3.42    0.19
   3   5  -1  247.07    4.40
  -3  -5   1  240.51    4.41
  -3  -5   1  242.94    4.25
  -3  -5   1  247.88    4.38
   2   5  -1   18.91    0.47
  -2  -5   1   18.59    0.48
  -2  -5   1   19.02    0.48
  -2  -5   1   18.84    0.50
  -2  -5   1   18.29    0.35
   1   5  -1   39.03    0.80
   1   5  -1   37.28    0.74
  -1  -5   1   39.16    0.83
  -1  -5   1   42.49    0.86
  -1  -5   1   42.41    0.86
  -1  -5   1   39.84    0.74
   0   5  -1    1.03    0.10
   0  -5   1    0.91    0.13
   0  -5   1    0.98    0.14
   0  -5   1    1.01    0.10
   0  -5   1    1.03    0.11
  -1   5  -1   19.73    0.50
  -1   5  -1   19.21    0.39
   1  -5   1   20.63    0.50
   1  -5   1   19.26    0.41
   1  -5   1   20.31    0.46
   1  -5   1   18.98    0.39
  -2   5  -1    2.50    0.10
  -2   5  -1    2.36    0.18
   2  -5   1    1.71    0.17
   2  -5   1    2.47    0.10
   2  -5   1    2.52    0.19
  -3   5  -1   29.92    0.56
  -3   5  -1   29.73    0.70
   3  -5   1   31.45    0.72
   3  -5   1   30.37    0.70
  -4   5  -1   17.91    0.39
  -4   5  -1   20.00    0.53
  -4   5  -1   17.48    0.38
   4  -5   1   20.58    0.55
   4  -5   1   18.54    0.52
  -5   5  -1   33.83    0.80
  -5   5  -1   32.08    0.65
   5  -5   1   32.82    0.82
   5  -5   1   33.09    0.77
  -6   5  -1    1.05    0.19
  -6   5  -1    0.72    0.10
   6  -5   1    0.71    0.14
   6  -5   1    1.00    0.19
  -7   5  -1    0.19    0.15
  -7   5  -1    0.41    0.10
   7  -5   1    0.27    0.12
   7  -5   1    0.37    0.16
  -8   5  -1   23.80    0.72
  -8   5  -1   24.04    0.59
   8  -5   1   23.92    0.75
   8  -5   1   25.20    0.66
  -9   5  -1    0.96    0.16
  -9   5  -1    1.08    0.23
   9  -5   1    1.09    0.24
   9  -5   1    1.21    0.19
 -10   5  -1    1.04    0.17
 -10   5  -1    1.38    0.26
  10  -5   1    1.36    0.20
  10  -5   1    1.19    0.28
 -11   5  -1   -0.23    0.20
  11  -5   1    0.19    0.23
  11  -5   1   -0.04    0.23
 -12   5  -1    1.18    0.30
  12  -5   1    1.37    0.32
 -13   5  -1   10.92    0.63
  13  -5   1   11.75    0.68
 -14   5  -1   -0.51    0.28
  14  -5   1   -0.07    0.24
 -15   5  -1    1.18    0.40
  15  -5   1    0.70    0.31
 -16   5  -1    1.93    0.46
  16  -5   1    1.74    0.42
 -16  -4   1    0.06    0.32
 -16  -4   1    0.14    0.37
 -15  -4   1    1.78    0.36
 -15  -4   1    1.79    0.41
 -14  -4   1    2.62    0.42
 -14  -4   1    1.72    0.36
 -13  -4   1    1.57    0.31
 -13  -4   1    1.22    0.34
  12   4  -1    0.75    0.22
 -12  -4   1    0.46    0.29
 -12  -4   1    1.10    0.27
  11   4  -1    6.13    0.38
 -11  -4   1    6.33    0.44
 -11  -4   1    6.04    0.47
  10   4  -1    4.57    0.33
 -10  -4   1    4.20    0.24
 -10  -4   1    4.01    0.39
 -10  -4   1    4.91    0.39
   9   4  -1    3.25    0.26
  -9  -4   1    2.54    0.28
  -9  -4   1    2.98    0.21
  -9  -4   1    3.21    0.32
   8   4  -1    0.62    0.14
  -8  -4   1    0.63    0.20
  -8  -4   1    0.98    0.13
  -8  -4   1    0.45    0.16
   7   4  -1    0.13    0.10
  -7  -4   1    0.26    0.10
  -7  -4   1    0.23    0.17
  -7  -4   1    0.03    0.12
   6   4  -1   14.24    0.39
  -6  -4   1   14.68    0.40
  -6  -4   1   13.78    0.49
  -6  -4   1   13.60    0.46
   5   4  -1    0.13    0.07
  -5  -4   1    0.25    0.09
  -5  -4   1    0.42    0.12
  -5  -4   1    0.40    0.15
   4   4  -1   23.81    0.62
   4   4  -1   23.19    0.49
  -4  -4   1   24.02    0.60
  -4  -4   1   24.98    0.56
   3   4  -1    4.46    0.23
  -3  -4   1    4.99    0.24
  -3  -4   1    5.01    0.21
  -3  -4   1    4.54    0.14
   2   4  -1    0.48    0.11
  -2  -4   1    0.28    0.09
  -2  -4   1    0.39    0.04
  -2  -4   1    0.52    0.11
   1   4  -1   16.16    0.38
  -1  -4   1   17.09    0.41
  -1  -4   1   14.53    0.30
  -1  -4   1   14.40    0.38
   0   4  -1    0.51    0.07
   0   4  -1    0.38    0.07
   0  -4   1    0.41    0.07
   0  -4   1    0.50    0.07
   0  -4   1    0.42    0.08
   0  -4   1    0.44    0.11
   0  -4   1    0.32    0.10
  -1   4  -1  237.65    4.18
  -1   4  -1  234.12    4.26
  -1   4  -1  239.73    4.22
   1  -4   1  242.21    4.27
   1  -4   1  236.55    4.21
   1  -4   1  244.33    4.23
   1  -4   1  244.51    4.18
  -2   4  -1    4.74    0.13
  -2   4  -1    4.88    0.23
   2  -4   1    5.02    0.13
   2  -4   1    4.57    0.23
   2  -4   1    5.10    0.23
  -3   4  -1  426.87    7.43
  -3   4  -1  420.34    7.50
  -3   4  -1  423.04    7.44
   3  -4   1  428.30    7.52
   3  -4   1  435.42    7.50
  -4   4  -1   28.08    0.56
  -4   4  -1   28.26    0.57
  -4   4  -1   28.64    0.68
   4  -4   1   29.53    0.70
   4  -4   1   28.81    0.66
  -5   4  -1   34.15    0.69
  -5   4  -1   33.47    0.79
   5  -4   1   34.93    0.84
   5  -4   1   34.98    0.77
  -6   4  -1    3.31    0.26
   6  -4   1    3.76    0.29
  -7   4  -1    0.30    0.14
   7  -4   1   -0.01    0.13
  -8   4  -1    1.24    0.21
   8  -4   1    0.79    0.19
  -9   4  -1   10.50    0.48
  -9   4  -1   10.30    0.44
   9  -4   1   10.44    0.48
 -10   4  -1    0.74    0.21
 -10   4  -1    1.10    0.25
  10  -4   1    0.43    0.20
 -11   4  -1   -0.12    0.17
 -11   4  -1    0.12    0.21
  11  -4   1    0.09    0.20
 -12   4  -1    9.60    0.56
  12  -4   1    9.13    0.55
 -13   4  -1    4.36    0.45
  13  -4   1    3.49    0.42
 -14   4  -1    0.60    0.32
  14  -4   1    0.48    0.29
 -15   4  -1    6.31    0.58
  15  -4   1    6.13    0.58
 -16   4  -1    0.48    0.39
  16  -4   1    0.98    0.38
 -16  -3   1    0.30    0.31
 -16  -3   1    0.26    0.38
 -15  -3   1    1.87    0.42
 -15  -3   1    0.78    0.30
 -14  -3   1    2.30    0.39
 -14  -3   1    2.94    0.40
  13   3  -1    0.17    0.22
 -13  -3   1    0.15    0.23
 -13  -3   1    0.12    0.28
  12   3  -1    2.11    0.29
 -12  -3   1    1.53    0.31
 -12  -3   1    1.81    0.30
  11   3  -1   34.56    0.93
 -11  -3   1   35.46    0.99
 -11  -3   1   33.84    1.01
  10   3  -1    6.50    0.37
 -10  -3   1    6.50    0.41
 -10  -3   1    6.57    0.41
   9   3  -1   18.30    0.57
  -9  -3   1   18.60    0.49
  -9  -3   1   18.07    0.62
  -9  -3   1   18.60    0.64
   8   3  -1    3.41    0.25
  -8  -3   1    2.89    0.27
  -8  -3   1    3.49    0.20
  -8  -3   1    3.59    0.29
   7   3  -1   34.83    0.79
  -7  -3   1   35.85    0.86
  -7  -3   1   33.76    0.86
  -7  -3   1   33.39    0.74
   6   3  -1    0.51    0.11
  -6  -3   1    0.81    0.16
  -6  -3   1    0.64    0.11
  -6  -3   1    0.67    0.16
   5   3  -1   15.08    0.39
  -5  -3   1   14.91    0.47
  -5  -3   1   15.74    0.46
  -5  -3   1   16.01    0.40
   4   3  -1    8.90    0.34
   4   3  -1    8.91    0.25
  -4  -3   1    9.25    0.33
  -4  -3   1    9.31    0.34
  -4  -3   1    9.13    0.27
   3   3  -1  327.80    5.68
   3   3  -1  330.24    5.75
  -3  -3   1  323.29    5.70
  -3  -3   1  321.14    5.74
  -3  -3   1  323.04    5.71
   2   3  -1    0.51    0.11
  -2  -3   1    0.55    0.05
  -2  -3   1    0.44    0.09
  -2  -3   1    0.53    0.11
   1   3  -1   27.66    0.57
  -1  -3   1   28.14    0.50
  -1  -3   1   28.37    0.59
  -1  -3   1   28.23    0.59
  -1  -3   1   27.44    0.58
   0   3  -1    0.03    0.05
   0   3  -1    0.06    0.04
   0   3  -1    0.02    0.06
   0  -3   1   -0.02    0.05
   0  -3   1   -0.01    0.05
   0  -3   1   -0.06    0.07
   0  -3   1   -0.03    0.07
   0  -3   1   -0.02    0.05
  -1   3  -1   61.96    1.10
  -1   3  -1   61.57    1.09
  -1   3  -1   61.20    1.17
   1  -3   1   62.27    1.09
   1  -3   1   61.61    1.10
   1  -3   1   62.34    1.15
   1  -3   1   61.40    1.17
  -2   3  -1    4.36    0.19
  -2   3  -1    4.76    0.11
  -2   3  -1    4.38    0.12
   2  -3   1    5.01    0.22
   2  -3   1    4.23    0.20
   2  -3   1    4.63    0.12
  -3   3  -1  102.62    1.83
  -3   3  -1  104.72    1.93
   3  -3   1  102.67    1.90
   3  -3   1  103.56    1.94
  -4   3  -1   14.35    0.41
  -4   3  -1   13.25    0.32
   4  -3   1   13.41    0.41
  -5   3  -1  138.47    2.57
   5  -3   1  136.46    2.60
  -6   3  -1    5.18    0.26
  -6   3  -1    5.15    0.28
   6  -3   1    5.01    0.30
  -7   3  -1   63.03    1.33
  -7   3  -1   63.16    1.37
   7  -3   1   64.02    1.40
  -8   3  -1   12.58    0.45
  -8   3  -1   12.51    0.47
   8  -3   1   12.49    0.50
  -9   3  -1    1.47    0.22
  -9   3  -1    2.51    0.29
   9  -3   1    1.44    0.23
 -10   3  -1   16.67    0.63
 -10   3  -1   16.60    0.58
  10  -3   1   15.32    0.62
 -11   3  -1    0.57    0.26
 -11   3  -1    0.36    0.19
  11  -3   1    0.33    0.20
 -12   3  -1    1.81    0.29
 -12   3  -1    0.97    0.28
  12  -3   1    0.58    0.27
 -13   3  -1    5.36    0.49
 -13   3  -1    5.62    0.44
  13  -3   1    5.39    0.49
 -14   3  -1    1.06    0.29
 -14   3  -1    1.26    0.36
  14  -3   1    1.32    0.33
 -15   3  -1    0.29    0.34
 -15   3  -1    0.52    0.27
  15  -3   1    0.18    0.29
 -16   3  -1    0.74    0.39
  16  -3   1    0.75    0.34
 -16  -2   1   -0.24    0.27
 -16  -2   1    0.37    0.37
 -15  -2   1    0.22    0.34
 -15  -2   1    0.30    0.28
  14   2  -1    0.36    0.26
 -14  -2   1    0.67    0.27
 -14  -2   1    0.19    0.30
  13   2  -1   -0.15    0.21
 -13  -2   1    0.08    0.27
 -13  -2   1    0.01    0.22
  12   2  -1    4.65    0.39
 -12  -2   1    4.06    0.39
 -12  -2   1    4.89    0.44
  11   2  -1    1.46    0.24
 -11  -2   1    1.26    0.26
 -11  -2   1    1.68    0.29
  10   2  -1    8.43    0.41
 -10  -2   1    8.05    0.46
 -10  -2   1    8.01    0.43
   9   2  -1    3.22    0.27
  -9  -2   1    3.30    0.31
  -9  -2   1    3.40    0.30
   8   2  -1    0.50    0.15
  -8  -2   1    0.36    0.17
  -8  -2   1    0.46    0.17
   7   2  -1   52.77    1.13
  -7  -2   1   53.01    1.19
  -7  -2   1   52.97    1.06
  -7  -2   1   54.36    1.18
   6   2  -1   23.79    0.59
  -6  -2   1   23.86    0.63
  -6  -2   1   24.30    0.65
  -6  -2   1   24.14    0.54
   5   2  -1    0.09    0.09
   5   2  -1    0.04    0.10
  -5  -2   1    0.11    0.12
  -5  -2   1    0.04    0.11
  -5  -2   1    0.00    0.07
   4   2  -1    1.68    0.13
   4   2  -1    2.45    0.20
  -4  -2   1    2.16    0.18
  -4  -2   1    2.09    0.18
  -4  -2   1    1.74    0.14
   3   2  -1    5.54    0.23
   3   2  -1    5.92    0.19
  -3  -2   1    5.20    0.22
  -3  -2   1    6.17    0.20
  -3  -2   1    5.80    0.22
  -3  -2   1    5.92    0.19
   2   2  -1    0.22    0.08
   2   2  -1    0.37    0.08
   2   2  -1    0.24    0.05
  -2  -2   1    0.46    0.08
  -2  -2   1    0.27    0.08
  -2  -2   1    0.39    0.05
   1   2  -1  332.09    5.71
   1   2  -1  311.52    5.71
  -1  -2   1  319.97    5.65
  -1  -2   1  310.79    5.75
  -1  -2   1  322.48    5.67
  -1  -2   1  319.52    5.72
   0   2  -1    0.06    0.05
   0   2  -1    0.04    0.04
   0   2  -1   -0.02    0.03
   0   2  -1    0.05    0.05
   0   2  -1    0.07    0.04
   0  -2   1   -0.02    0.05
   0  -2   1    0.06    0.05
   0  -2   1    0.00    0.04
   0  -2   1   -0.04    0.03
   0  -2   1    0.02    0.03
   0  -2   1   -0.03    0.05
  -1   2  -1  139.87    2.51
  -1   2  -1  141.57    2.54
  -1   2  -1  140.63    2.54
  -1   2  -1  148.68    2.54
  -1   2  -1  142.00    2.48
   1  -2   1  144.86    2.50
   1  -2   1  141.29    2.54
   1  -2   1  141.10    2.53
   1  -2   1  146.19    2.55
   1  -2   1  147.60    2.54
  -2   2  -1    3.23    0.17
  -2   2  -1    3.34    0.11
   2  -2   1    3.38    0.14
   2  -2   1    3.45    0.17
  -3   2  -1  304.47    5.44
   3  -2   1  312.89    5.46
  -4   2  -1   10.01    0.33
  -4   2  -1    9.99    0.30
   4  -2   1    9.97    0.34
  -5   2  -1    9.67    0.35
  -5   2  -1    9.68    0.32
   5  -2   1    9.32    0.36
  -6   2  -1    3.75    0.23
  -6   2  -1    3.86    0.26
   6  -2   1    4.14    0.26
  -7   2  -1    6.89    0.33
  -7   2  -1    7.10    0.32
   7  -2   1    6.99    0.36
  -8   2  -1    0.38    0.15
  -8   2  -1    0.26    0.17
   8  -2   1   -0.02    0.15
  -9   2  -1   52.28    1.19
  -9   2  -1   52.40    1.24
   9  -2   1   52.45    1.26
 -10   2  -1    0.26    0.21
 -10   2  -1    0.58    0.18
  10  -2   1   -0.27    0.17
 -11   2  -1    0.80    0.26
 -11   2  -1    0.75    0.22
  11  -2   1    0.51    0.23
 -12   2  -1   -0.07    0.18
 -12   2  -1   -0.35    0.23
  12  -2   1   -0.14    0.20
 -13   2  -1    0.79    0.24
 -13   2  -1    0.95    0.31
  13  -2   1    0.58    0.26
 -14   2  -1    0.39    0.32
 -14   2  -1    0.17    0.24
  14  -2   1    0.20    0.27
 -15   2  -1    0.92    0.30
 -15   2  -1    1.58    0.40
  15  -2   1    1.54    0.38
 -16   2  -1    1.08    0.41
  16  -2   1    0.49    0.35
 -16  -1   1    0.87    0.38
 -16  -1   1    1.07    0.35
  15   1  -1    0.01    0.26
 -15  -1   1    0.23    0.28
 -15  -1   1    0.32    0.34
  14   1  -1    0.43    0.27
 -14  -1   1    0.30    0.25
 -14  -1   1    0.39    0.31
  13   1  -1    3.25    0.36
 -13  -1   1    2.86    0.40
 -13  -1   1    3.60    0.39
  12   1  -1    6.81    0.46
 -12  -1   1    6.34    0.48
 -12  -1   1    7.60    0.48
  11   1  -1   11.21    0.52
 -11  -1   1   12.07    0.54
 -11  -1   1   11.37    0.55
  10   1  -1    5.77    0.38
 -10  -1   1    5.88    0.36
 -10  -1   1    4.98    0.39
   9   1  -1   15.08    0.53
  -9  -1   1   15.33    0.56
  -9  -1   1   15.75    0.54
   8   1  -1    2.61    0.24
  -8  -1   1    2.40    0.24
  -8  -1   1    2.44    0.25
   7   1  -1    4.28    0.26
  -7  -1   1    3.75    0.26
  -7  -1   1    4.60    0.29
   6   1  -1    6.44    0.29
  -6  -1   1    6.50    0.30
  -6  -1   1    6.50    0.31
   5   1  -1   10.10    0.35
   5   1  -1    8.51    0.31
  -5  -1   1    9.08    0.33
  -5  -1   1    8.82    0.26
  -5  -1   1    9.52    0.33
   4   1  -1    7.61    0.29
   4   1  -1    7.89    0.26
  -4  -1   1    8.00    0.29
  -4  -1   1    7.47    0.28
  -4  -1   1    8.04    0.24
   3   1  -1  223.82    3.72
   3   1  -1  211.28    3.70
   3   1  -1  201.85    3.73
  -3  -1   1  207.67    3.69
  -3  -1   1  207.62    3.73
  -3  -1   1  206.70    3.73
   2   1  -1    0.56    0.07
   2   1  -1    0.47    0.09
   2   1  -1    0.60    0.06
  -2  -1   1    0.45    0.08
  -2  -1   1    0.54    0.06
  -2  -1   1    0.57    0.07
  -2  -1   1    0.45    0.09
   1   1  -1    9.88    0.23
   1   1  -1    9.97    0.24
   1   1  -1   10.14    0.22
   1   1  -1    9.94    0.19
  -1  -1   1    9.73    0.23
  -1  -1   1   10.25    0.20
  -1  -1   1   10.36    0.22
   0   1  -1    0.14    0.03
   0   1  -1    0.09    0.03
   0   1  -1    0.06    0.02
   0   1  -1    0.08    0.02
   0   1  -1    0.06    0.03
   0   1  -1    0.09    0.03
   0  -1   1    0.12    0.03
   0  -1   1    0.01    0.02
   0  -1   1    0.10    0.03
   0  -1   1    0.07    0.03
   0  -1   1    0.09    0.02
  -1   1  -1   23.83    0.45
  -1   1  -1   25.23    0.48
  -1   1  -1   24.43    0.46
   1  -1   1   24.25    0.45
   1  -1   1   24.47    0.46
   1  -1   1   24.38    0.48
  -2   1  -1    3.59    0.13
  -2   1  -1    3.31    0.14
   2  -1   1    3.67    0.15
   2  -1   1    3.67    0.13
   2  -1   1    3.94    0.12
  -3   1  -1   55.39    1.05
  -3   1  -1   52.85    1.01
   3  -1   1   51.91    1.05
  -4   1  -1    0.00    0.11
  -4   1  -1    0.00    0.08
   4  -1   1    0.01    0.11
  -5   1  -1   13.97    0.39
  -5   1  -1   13.99    0.41
   5  -1   1   13.39    0.41
  -6   1  -1   31.83    0.74
  -6   1  -1   32.32    0.78
   6  -1   1   32.48    0.78
  -7   1  -1   39.91    0.94
  -7   1  -1   39.41    0.90
   7  -1   1   38.94    0.94
  -8   1  -1    9.16    0.43
  -8   1  -1   10.58    0.40
   8  -1   1    9.74    0.42
  -9   1  -1    4.63    0.37
  -9   1  -1    5.07    0.32
   9  -1   1    4.72    0.34
 -10   1  -1    6.83    0.43
 -10   1  -1    7.46    0.39
  10  -1   1    7.45    0.43
 -11   1  -1   26.19    0.85
 -11   1  -1   26.65    0.80
  11  -1   1   27.70    0.86
 -12   1  -1    0.15    0.23
 -12   1  -1    0.52    0.22
  12  -1   1    0.27    0.21
 -13   1  -1    1.16    0.30
 -13   1  -1    0.89    0.26
  13  -1   1    0.93    0.29
 -14   1  -1    2.35    0.35
 -14   1  -1    2.49    0.41
  14  -1   1    2.66    0.39
 -15   1  -1    1.78    0.42
 -15   1  -1    2.18    0.36
  15  -1   1    1.77    0.38
 -16   1  -1   -0.07    0.35
  16  -1   1    0.18    0.32
  16   0  -1    0.48    0.33
 -16   0   1    0.48    0.38
 -16   0   1    0.57    0.32
  15   0  -1    0.20    0.29
 -15   0   1    0.30    0.31
 -15   0   1   -0.28    0.24
  14   0  -1    0.23    0.26
 -14   0   1    0.17    0.29
 -14   0   1    0.28    0.24
  13   0  -1    1.73    0.31
 -13   0   1    1.55    0.34
 -13   0   1    1.81    0.32
  12   0  -1    8.30    0.51
 -12   0   1    7.84    0.54
 -12   0   1    9.35    0.51
  11   0  -1    1.31    0.26
 -11   0   1    1.39    0.27
 -11   0   1    1.40    0.27
  10   0  -1    5.54    0.38
 -10   0   1    6.08    0.39
 -10   0   1    5.88    0.40
   9   0  -1   49.72    1.17
  -9   0   1   49.03    1.17
  -9   0   1   49.87    1.17
   8   0  -1    0.18    0.14
  -8   0   1    0.46    0.16
  -8   0   1    0.51    0.16
   7   0  -1   30.32    0.76
  -7   0   1   29.76    0.76
  -7   0   1   30.99    0.77
   6   0  -1    2.43    0.21
  -6   0   1    3.19    0.24
  -6   0   1    3.32    0.24
   5   0  -1   92.76    1.78
   5   0  -1   92.55    1.78
  -5   0   1   91.10    1.77
  -5   0   1   93.92    1.78
   4   0  -1    0.63    0.12
   4   0  -1    0.58    0.11
  -4   0   1    0.72    0.13
  -4   0   1    0.51    0.11
   3   0  -1    2.66    0.13
   3   0  -1    2.64    0.16
   3   0  -1    2.88    0.16
  -3   0   1    2.84    0.13
  -3   0   1    2.70    0.16
  -3   0   1    2.57    0.16
   2   0  -1    0.18    0.07
   2   0  -1    0.12    0.06
   2   0  -1    0.14    0.05
   2   0  -1    0.12    0.06
  -2   0   1    0.11    0.06
  -2   0   1    0.17    0.06
  -2   0   1    0.12    0.07
  -2   0   1    0.07    0.05
   1   0  -1  140.68    2.49
   1   0  -1  141.57    2.54
   1   0  -1  141.85    2.52
   1   0  -1  148.95    2.51
   1   0  -1  140.24    2.55
   1   0  -1  143.56    2.52
  -1   0   1  144.52    2.50
  -1   0   1  141.38    2.49
  -1   0   1  138.12    2.50
  -1   0   1  137.62    2.50
  -1   0   1  151.11    2.51
  -1   0   1  146.65    2.53
   0   0  -1    0.00    0.00
   0   0  -1    0.01    0.01
   0   0  -1   -0.01    0.00
   0   0  -1   -0.01    0.00
   0   0   1   -0.01    0.01
   0   0   1    0.00    0.01
   0   0   1    0.00    0.01
   0   0   1    0.01    0.01
  -1   0  -1  102.97    1.85
  -1   0  -1  106.61    1.85
  -1   0  -1  104.94    1.85
   1   0   1  104.72    1.85
   1   0   1  105.02    1.86
   1   0   1  107.04    1.86
  -2   0  -1    2.88    0.13
  -2   0  -1    2.86    0.13
  -2   0  -1    2.81    0.11
   2   0   1    2.75    0.13
   2   0   1    2.87    0.11
  -3   0  -1    1.40    0.11
  -3   0  -1    1.51    0.14
   3   0   1    1.03    0.11
  -4   0  -1    2.65    0.16
  -4   0  -1    3.01    0.20
   4   0   1    2.77    0.19
   4   0   1    2.73    0.11
  -5   0  -1   12.42    0.40
  -5   0  -1   12.13    0.36
   5   0   1   12.38    0.29
   5   0   1   12.48    0.39
  -6   0  -1    1.57    0.16
  -6   0  -1    1.24    0.17
   6   0   1    1.10    0.16
  -7   0  -1   48.47    1.05
  -7   0  -1   49.16    1.10
   7   0   1   47.55    1.08
  -8   0  -1    4.86    0.29
  -8   0  -1    4.67    0.33
   8   0   1    3.11    0.27
  -9   0  -1   80.51    1.75
  -9   0  -1   82.81    1.71
   9   0   1   82.69    1.75
 -10   0  -1    7.63    0.44
 -10   0  -1    7.13    0.38
  10   0   1    6.69    0.41
 -11   0  -1    4.05    0.39
 -11   0  -1    2.66    0.29
  11   0   1    2.96    0.33
 -12   0  -1    0.14    0.23
 -12   0  -1   -0.03    0.18
  12   0   1   -0.16    0.20
 -13   0  -1    2.52    0.40
 -13   0  -1    2.89    0.34
  13   0   1    2.60    0.35
 -14   0  -1    1.21    0.34
 -14   0  -1    1.75    0.32
  14   0   1    1.74    0.35
 -15   0  -1    0.35    0.35
 -15   0  -1    0.21    0.26
  15   0   1    0.19    0.29
 -16   0  -1    0.64    0.39
  16   0   1    0.84    0.36
  16  -1  -1    4.30    0.51
 -16   1   1    3.65    0.50
 -16   1   1    4.24    0.49
  15  -1  -1    0.71    0.30
 -15   1   1    1.11    0.33
 -15   1   1    0.92    0.37
  14  -1  -1    0.08    0.25
 -14   1   1    0.25    0.29
 -14   1   1    0.27    0.26
  13  -1  -1    8.99    0.55
 -13   1   1    7.39    0.51
 -13   1   1    9.70    0.58
  12  -1  -1    7.73    0.50
 -12   1   1    7.73    0.50
 -12   1   1    7.03    0.46
  11  -1  -1   13.40    0.60
 -11   1   1   12.23    0.55
 -11   1   1   13.06    0.58
  10  -1  -1    0.09    0.18
 -10   1   1   -0.13    0.17
 -10   1   1    0.18    0.18
   9  -1  -1    6.71    0.39
  -9   1   1    6.64    0.40
  -9   1   1    6.80    0.38
   8  -1  -1   14.94    0.53
  -8   1   1   16.02    0.53
  -8   1   1   15.31    0.52
   7  -1  -1   37.17    0.92
  -7   1   1   38.90    0.92
  -7   1   1   39.78    0.91
   6  -1  -1    0.56    0.15
  -6   1   1    0.71    0.16
  -6   1   1    0.95    0.16
   5  -1  -1   22.83    0.59
   5  -1  -1   23.46    0.56
  -5   1   1   23.09    0.57
  -5   1   1   23.73    0.59
   4  -1  -1    0.78    0.11
   4  -1  -1    0.88    0.13
  -4   1   1    1.09    0.14
  -4   1   1    1.18    0.13
   3  -1  -1    0.61    0.11
   3  -1  -1    0.88    0.10
   2  -1  -1    1.23    0.09
   2  -1  -1    1.36    0.10
   2  -1  -1    1.21    0.10
  -2   1   1    1.18    0.09
  -2   1   1    1.20    0.10
  -2   1   1    1.06    0.08
  -2   1   1    1.30    0.09
   1  -1  -1   18.39    0.36
   1  -1  -1   19.93    0.36
   1  -1  -1   18.51    0.35
   1  -1  -1   19.34    0.38
   1  -1  -1   18.23    0.38
  -1   1   1   18.43    0.36
  -1   1   1   19.77    0.38
  -1   1   1   18.90    0.38
  -1   1   1   18.25    0.35
  -1   1   1   19.39    0.36
  -1  -1  -1   18.70    0.36
  -1  -1  -1   18.16    0.34
  -1  -1  -1   19.22    0.36
  -1  -1  -1   18.32    0.37
   1   1   1   19.08    0.36
   1   1   1   18.75    0.38
  -2  -1  -1    6.17    0.17
  -2  -1  -1    6.38    0.20
  -2  -1  -1    6.22    0.13
  -2  -1  -1    6.21    0.17
   2   1   1    6.15    0.13
   2   1   1    6.26    0.17
   2   1   1    6.12    0.18
  -3  -1  -1   21.48    0.49
  -3  -1  -1   21.02    0.40
  -3  -1  -1   20.94    0.45
   3   1   1   20.27    0.46
   3   1   1   20.51    0.39
  -4  -1  -1    0.15    0.11
  -4  -1  -1    0.04    0.09
   4   1   1    0.11    0.05
   4   1   1    0.01    0.08
  -5  -1  -1   26.68    0.62
  -5  -1  -1   27.85    0.67
   5   1   1   27.88    0.64
   5   1   1   27.22    0.54
  -6  -1  -1   29.52    0.73
  -6  -1  -1   29.30    0.69
   6   1   1   29.16    0.70
  -7  -1  -1    4.40    0.26
  -7  -1  -1    4.48    0.30
   7   1   1    4.00    0.26
  -8  -1  -1   17.99    0.54
  -8  -1  -1   16.73    0.57
   8   1   1   17.56    0.55
  -9  -1  -1    2.52    0.29
  -9  -1  -1    2.33    0.25
   9   1   1    1.89    0.23
 -10  -1  -1    0.10    0.19
 -10  -1  -1    0.48    0.18
  10   1   1    0.15    0.17
 -11  -1  -1   13.35    0.54
 -11  -1  -1   12.05    0.56
  11   1   1   12.81    0.55
 -12  -1  -1    0.11    0.23
 -12  -1  -1    0.29    0.21
  12   1   1   -0.07    0.20
 -13  -1  -1    1.52    0.35
 -13  -1  -1    2.44    0.33
  13   1   1    2.03    0.32
 -14  -1  -1    1.01    0.34
 -14  -1  -1    0.91    0.27
  14   1   1    0.63    0.27
 -15  -1  -1    2.17    0.44
 -15  -1  -1    2.62    0.37
  15   1   1    3.14    0.42
 -16  -1  -1    0.15    0.36
  16   1   1    0.21    0.29
  16  -2  -1    0.39    0.32
 -16   2   1    0.25    0.37
 -16   2   1    0.25    0.30
  15  -2  -1    2.87    0.44
 -15   2   1    2.57    0.40
 -15   2   1    1.86    0.41
  14  -2  -1    2.74    0.40
 -14   2   1    3.50    0.40
 -14   2   1    3.18    0.43
  13  -2  -1    3.37    0.41
 -13   2   1    2.39    0.37
 -13   2   1    3.04    0.36
  12  -2  -1    5.07    0.45
 -12   2   1    5.17    0.43
 -12   2   1    5.28    0.42
  11  -2  -1    0.50    0.22
 -11   2   1    0.23    0.21
 -11   2   1    0.68    0.25
  10  -2  -1    8.08    0.46
 -10   2   1    7.70    0.44
 -10   2   1    8.65    0.44
   9  -2  -1   16.18    0.60
  -9   2   1   17.68    0.59
  -9   2   1   17.03    0.58
   8  -2  -1    0.45    0.15
  -8   2   1    0.71    0.16
  -8   2   1    0.61    0.17
   7  -2  -1   36.66    0.94
  -7   2   1   39.21    0.92
  -7   2   1   38.98    0.90
   6  -2  -1    2.33    0.22
  -6   2   1    1.94    0.20
  -6   2   1    2.07    0.19
   5  -2  -1    0.87    0.16
  -5   2   1    0.55    0.12
  -5   2   1    0.78    0.13
   4  -2  -1    1.60    0.13
   4  -2  -1    1.54    0.17
  -4   2   1    1.96    0.16
  -4   2   1    1.99    0.17
   3  -2  -1  134.04    2.55
   3  -2  -1  138.37    2.49
  -3   2   1  140.72    2.54
  -3   2   1  138.02    2.49
  -3   2   1  149.74    2.53
   2  -2  -1    0.07    0.05
   2  -2  -1    0.24    0.09
   2  -2  -1    0.05    0.07
  -2   2   1    0.10    0.05
  -2   2   1    0.07    0.07
  -2   2   1   -0.08    0.08
  -2   2   1    0.12    0.05
   1  -2  -1   72.61    1.27
   1  -2  -1   70.46    1.26
   1  -2  -1   73.12    1.30
   1  -2  -1   72.92    1.32
  -1   2   1   71.81    1.26
  -1   2   1   72.90    1.27
  -1   2   1   72.66    1.32
  -1   2   1   71.18    1.30
   0  -2  -1    0.21    0.04
   0   2   1    0.12    0.04
  -1  -2  -1   26.66    0.52
  -1  -2  -1   28.38    0.53
   1   2   1   25.41    0.52
   1   2   1   28.90    0.54
  -2  -2  -1    0.31    0.07
  -2  -2  -1    0.30    0.05
  -2  -2  -1    0.33    0.06
  -2  -2  -1    0.32    0.09
   2   2   1    0.41    0.06
   2   2   1    0.27    0.06
   2   2   1    0.38    0.11
  -3  -2  -1  131.04    2.41
  -3  -2  -1  135.34    2.32
  -3  -2  -1  131.68    2.38
   3   2   1  132.84    2.33
   3   2   1  129.86    2.36
  -4  -2  -1    0.24    0.12
  -4  -2  -1    0.22    0.10
  -4  -2  -1    0.08    0.05
   4   2   1    0.12    0.08
   4   2   1    0.18    0.06
  -5  -2  -1    0.28    0.13
  -5  -2  -1    0.13    0.09
  -5  -2  -1    0.14    0.06
   5   2   1    0.15    0.06
   5   2   1   -0.07    0.08
  -6  -2  -1    1.94    0.12
  -6  -2  -1    2.20    0.19
  -6  -2  -1    1.76    0.20
   6   2   1    1.71    0.17
  -7  -2  -1   96.76    1.92
  -7  -2  -1   93.43    1.86
   7   2   1   93.34    1.86
  -8  -2  -1    1.17    0.19
  -8  -2  -1    1.47    0.23
   8   2   1    1.18    0.18
  -9  -2  -1   46.51    1.15
  -9  -2  -1   47.20    1.11
   9   2   1   48.69    1.12
 -10  -2  -1    5.67    0.36
 -10  -2  -1    5.52    0.38
  10   2   1    5.29    0.37
 -11  -2  -1    0.58    0.24
 -11  -2  -1    0.94    0.23
  11   2   1    1.00    0.23
 -12  -2  -1   -0.25    0.18
 -12  -2  -1   -0.10    0.24
  12   2   1    0.03    0.19
 -13  -2  -1    1.91    0.36
 -13  -2  -1    2.49    0.33
  13   2   1    1.85    0.30
 -14  -2  -1   -0.40    0.22
 -14  -2  -1   -0.02    0.29
  14   2   1    0.41    0.26
 -15  -2  -1    0.11    0.34
 -15  -2  -1    0.73    0.30
  15   2   1    0.23    0.28
 -16  -2  -1    1.84    0.46
  16  -3  -1    4.76    0.54
 -16   3   1    4.47    0.54
 -16   3   1    4.31    0.50
  15  -3  -1    0.31    0.30
 -15   3   1   -0.23    0.24
 -15   3   1   -0.05    0.31
  14  -3  -1    4.42    0.47
 -14   3   1    4.55    0.46
 -14   3   1    4.93    0.51
  13  -3  -1    8.01    0.56
 -13   3   1    8.13    0.52
 -13   3   1    6.51    0.52
  12  -3  -1    1.92    0.34
 -12   3   1    1.94    0.31
 -12   3   1    1.85    0.32
  11  -3  -1   23.50    0.83
 -11   3   1   25.72    0.81
 -11   3   1   26.24    0.82
  10  -3  -1    2.86    0.32
 -10   3   1    3.08    0.31
 -10   3   1    3.39    0.32
   9  -3  -1    3.99    0.34
  -9   3   1    4.03    0.28
  -9   3   1    4.02    0.33
  -9   3   1    4.06    0.32
   8  -3  -1   10.98    0.48
  -8   3   1   10.43    0.43
  -8   3   1   12.04    0.45
  -8   3   1   11.50    0.40
   7  -3  -1   10.93    0.45
  -7   3   1   10.64    0.36
  -7   3   1   10.91    0.42
  -7   3   1   10.91    0.41
   6  -3  -1    2.56    0.24
  -6   3   1    2.19    0.20
  -6   3   1    2.30    0.22
   5  -3  -1    4.49    0.28
  -5   3   1    5.26    0.27
  -5   3   1    5.61    0.26
   4  -3  -1   17.90    0.50
   4  -3  -1   18.16    0.41
  -4   3   1   17.94    0.40
  -4   3   1   17.81    0.46
  -4   3   1   17.81    0.48
   3  -3  -1  208.61    3.74
   3  -3  -1  207.24    3.64
  -3   3   1  207.46    3.70
  -3   3   1  208.92    3.64
  -3   3   1  207.08    3.63
   2  -3  -1    1.17    0.08
   2  -3  -1    1.22    0.12
  -2   3   1    1.16    0.06
  -2   3   1    1.22    0.08
  -2   3   1    1.25    0.11
   1  -3  -1    2.90    0.08
   1  -3  -1    2.84    0.08
   1  -3  -1    2.85    0.15
   1  -3  -1    2.69    0.20
  -1   3   1    2.69    0.14
   0  -3  -1    0.62    0.07
   0  -3  -1    0.79    0.09
   0   3   1    0.85    0.08
  -1  -3  -1    4.22    0.17
  -1  -3  -1    3.87    0.15
   1   3   1    4.32    0.17
  -2  -3  -1    1.15    0.09
  -2  -3  -1    1.10    0.11
  -2  -3  -1    1.08    0.09
   2   3   1    1.12    0.10
  -3  -3  -1   59.08    1.16
  -3  -3  -1   57.61    1.19
  -3  -3  -1   61.60    1.12
   3   3   1   62.39    1.12
   3   3   1   61.28    1.12
  -4  -3  -1   13.50    0.32
  -4  -3  -1   13.42    0.38
  -4  -3  -1   13.68    0.42
   4   3   1   13.42    0.35
   4   3   1   14.49    0.35
  -5  -3  -1    7.84    0.22
  -5  -3  -1    8.30    0.30
  -5  -3  -1    7.13    0.33
   5   3   1    7.97    0.27
  -6  -3  -1    1.78    0.12
  -6  -3  -1    1.32    0.16
  -6  -3  -1    1.70    0.20
   6   3   1    1.29    0.15
  -7  -3  -1    9.99    0.28
  -7  -3  -1   10.27    0.43
  -7  -3  -1    9.98    0.38
   7   3   1   10.14    0.37
  -8  -3  -1   23.92    0.72
  -8  -3  -1   23.93    0.67
   8   3   1   24.24    0.65
  -9  -3  -1    1.45    0.23
  -9  -3  -1    1.70    0.23
   9   3   1    1.50    0.20
 -10  -3  -1   -0.03    0.17
 -10  -3  -1    0.00    0.20
  10   3   1   -0.09    0.15
 -11  -3  -1   35.66    1.03
 -11  -3  -1   35.09    0.96
  11   3   1   33.64    0.93
 -12  -3  -1    0.46    0.28
 -12  -3  -1    0.74    0.24
  12   3   1    0.57    0.22
 -13  -3  -1    0.55    0.31
 -13  -3  -1    0.34    0.23
  13   3   1    0.40    0.23
 -14  -3  -1    0.12    0.31
 -14  -3  -1    0.10    0.24
  14   3   1    0.31    0.24
 -15  -3  -1    1.04    0.32
 -15  -3  -1    0.80    0.37
 -16  -3  -1    4.41    0.58
  16  -4  -1    1.60    0.41
 -16   4   1    1.11    0.47
  15  -4  -1    4.56    0.51
 -15   4   1    4.29    0.51
  14  -4  -1    3.76    0.46
 -14   4   1    3.39    0.42
 -14   4   1    3.97    0.47
  13  -4  -1    5.53    0.53
 -13   4   1    6.33    0.51
 -13   4   1    6.78    0.54
  12  -4  -1   10.17    0.60
 -12   4   1   10.04    0.58
 -12   4   1   11.74    0.57
  11  -4  -1    0.23    0.21
 -11   4   1    0.42    0.22
 -11   4   1    0.78    0.26
  10  -4  -1   12.83    0.57
 -10   4   1   15.18    0.60
 -10   4   1   12.89    0.55
 -10   4   1   13.15    0.55
   9  -4  -1    4.81    0.35
  -9   4   1    5.38    0.30
  -9   4   1    5.11    0.35
  -9   4   1    5.65    0.38
   8  -4  -1    1.83    0.27
  -8   4   1    2.02    0.19
  -8   4   1    2.18    0.24
  -8   4   1    1.92    0.24
   7  -4  -1    2.48    0.26
  -7   4   1    2.16    0.22
  -7   4   1    2.81    0.26
  -7   4   1    2.64    0.20
   6  -4  -1    3.67    0.29
  -6   4   1    3.08    0.24
  -6   4   1    3.55    0.26
  -6   4   1    3.15    0.18
   5  -4  -1   14.97    0.48
  -5   4   1   15.20    0.44
  -5   4   1   14.21    0.36
   4  -4  -1    4.79    0.27
  -4   4   1    4.85    0.16
  -4   4   1    5.45    0.24
   3  -4  -1    8.34    0.21
   3  -4  -1    8.33    0.31
   2  -4  -1    1.08    0.12
   2  -4  -1    1.26    0.06
  -2   4   1    0.97    0.06
  -2   4   1    1.10    0.12
   1  -4  -1   76.50    1.34
   1  -4  -1   76.85    1.42
  -1   4   1   74.70    1.42
   0  -4  -1    0.08    0.07
   0  -4  -1    0.02    0.07
  -1  -4  -1   10.39    0.31
  -1  -4  -1   10.35    0.25
  -1  -4  -1   10.92    0.30
  -2  -4  -1    0.51    0.09
  -2  -4  -1    0.54    0.11
  -3  -4  -1  191.07    3.43
  -3  -4  -1  190.70    3.39
  -4  -4  -1    0.56    0.15
  -4  -4  -1    0.46    0.11
  -4  -4  -1    0.88    0.09
   4   4   1    0.65    0.09
  -5  -4  -1   16.06    0.38
  -5  -4  -1   15.74    0.49
  -5  -4  -1   15.63    0.45
   5   4   1   15.57    0.40
  -6  -4  -1    0.36    0.15
  -6  -4  -1    0.33    0.08
  -6  -4  -1    0.25    0.12
   6   4   1    0.14    0.09
  -7  -4  -1   40.45    0.93
  -7  -4  -1   38.79    0.80
  -7  -4  -1   39.62    0.97
   7   4   1   39.29    0.87
  -8  -4  -1   -0.01    0.08
  -8  -4  -1   -0.02    0.13
  -8  -4  -1   -0.17    0.15
   8   4   1    0.02    0.11
  -9  -4  -1    9.47    0.48
  -9  -4  -1   10.20    0.44
  -9  -4  -1    9.46    0.29
   9   4   1    9.94    0.41
 -10  -4  -1    2.88    0.30
 -10  -4  -1    2.56    0.33
  10   4   1    2.31    0.25
 -11  -4  -1    1.32    0.26
 -11  -4  -1    1.65    0.31
  11   4   1    1.33    0.23
 -12  -4  -1    0.17    0.22
 -12  -4  -1    0.11    0.23
  12   4   1    0.07    0.19
 -13  -4  -1    0.54    0.31
 -13  -4  -1    0.63    0.26
  13   4   1    0.49    0.23
 -14  -4  -1    3.11    0.38
 -14  -4  -1    1.92    0.39
 -15  -4  -1    2.43    0.38
 -15  -4  -1    2.09    0.42
 -16  -4  -1    1.45    0.42
  16  -5  -1    0.80    0.37
  15  -5  -1    0.27    0.34
 -15   5   1    0.64    0.37
  14  -5  -1   11.59    0.70
 -14   5   1   11.28    0.66
  13  -5  -1   10.51    0.66
 -13   5   1   10.12    0.62
  12  -5  -1    0.38    0.28
 -12   5   1    0.68    0.27
  11  -5  -1    5.38    0.46
 -11   5   1    5.47    0.43
  10  -5  -1    1.26    0.27
 -10   5   1    1.30    0.26
   9  -5  -1   19.55    0.70
  -9   5   1   19.69    0.64
  -9   5   1   18.87    0.54
   8  -5  -1   -0.05    0.17
  -8   5   1    0.09    0.15
  -8   5   1    0.29    0.11
   7  -5  -1    0.35    0.18
  -7   5   1    0.61    0.16
  -7   5   1    0.27    0.10
   6  -5  -1   11.02    0.45
  -6   5   1   10.70    0.41
  -6   5   1   11.28    0.31
   5  -5  -1   19.65    0.59
  -5   5   1   20.71    0.55
  -5   5   1   19.41    0.43
   4  -5  -1    2.99    0.22
  -4   5   1    2.91    0.13
  -4   5   1    2.52    0.11
  -4   5   1    3.21    0.21
   3  -5  -1  162.54    3.08
  -3   5   1  172.36    3.06
  -3   5   1  169.04    2.92
   2  -5  -1    4.25    0.21
  -2   5   1    4.37    0.22
   1  -5  -1    4.17    0.19
   1  -5  -1    3.60    0.20
   0  -5  -1    6.73    0.22
   0  -5  -1    7.19    0.27
  -1  -5  -1    9.04    0.29
  -1  -5  -1    8.44    0.23
  -1  -5  -1    7.72    0.27
  -2  -5  -1    8.48    0.27
  -2  -5  -1    7.90    0.28
  -3  -5  -1   25.28    0.58
  -3  -5  -1   26.85    0.63
  -4  -5  -1   16.47    0.47
  -4  -5  -1   16.02    0.41
  -5  -5  -1  233.23    4.35
  -5  -5  -1  234.68    4.21
  -5  -5  -1  243.21    4.31
  -6  -5  -1    3.50    0.27
  -6  -5  -1    3.99    0.26
  -6  -5  -1    3.95    0.20
   6   5   1    4.22    0.21
  -7  -5  -1   30.57    0.67
  -7  -5  -1   30.89    0.84
  -7  -5  -1   30.33    0.78
   7   5   1   30.46    0.71
  -8  -5  -1    0.09    0.08
  -8  -5  -1   -0.22    0.13
  -8  -5  -1    0.11    0.16
   8   5   1    0.07    0.11
  -9  -5  -1   24.67    0.58
  -9  -5  -1   25.90    0.81
  -9  -5  -1   24.58    0.73
   9   5   1   25.20    0.67
 -10  -5  -1    0.55    0.24
 -10  -5  -1    0.38    0.20
  10   5   1    0.54    0.17
 -11  -5  -1    4.40    0.43
 -11  -5  -1    4.27    0.38
  11   5   1    3.97    0.33
 -12  -5  -1    0.53    0.24
 -12  -5  -1    0.82    0.29
  12   5   1    0.76    0.22
 -13  -5  -1    3.82    0.47
 -13  -5  -1    3.86    0.41
 -14  -5  -1    0.51    0.35
 -14  -5  -1   -0.03    0.25
 -15  -5  -1    1.89    0.36
 -15  -5  -1    1.94    0.43
 -16  -5  -1    1.04    0.42
  16  -6  -1   -0.12    0.34
  15  -6  -1    3.22    0.49
 -15   6   1    3.92    0.49
  14  -6  -1    3.11    0.45
 -14   6   1    3.21    0.45
  13  -6  -1    1.62    0.38
 -13   6   1    2.22    0.37
  12  -6  -1   10.81    0.64
 -12   6   1   10.43    0.59
  11  -6  -1   26.12    0.91
 -11   6   1   28.24    0.87
  10  -6  -1   -0.04    0.19
 -10   6   1    0.16    0.20
   9  -6  -1    2.04    0.29
  -9   6   1    2.52    0.30
   8  -6  -1    0.18    0.20
  -8   6   1    0.14    0.16
  -8   6   1    0.29    0.10
   7  -6  -1    2.21    0.25
  -7   6   1    2.58    0.25
  -7   6   1    2.14    0.16
   6  -6  -1    9.54    0.42
  -6   6   1    9.44    0.38
  -6   6   1    8.62    0.25
   5  -6  -1    7.33    0.36
  -5   6   1    7.56    0.19
  -5   6   1    7.93    0.33
  -5   6   1    7.79    0.19
   4  -6  -1    6.57    0.32
  -4   6   1    6.18    0.29
  -4   6   1    6.25    0.16
   3  -6  -1   52.92    1.13
   3  -6  -1   52.82    1.12
  -3   6   1   53.81    1.10
   2  -6  -1    3.53    0.23
   2  -6  -1    3.67    0.20
  -2   6   1    3.68    0.22
   1  -6  -1   31.77    0.68
   1  -6  -1   30.09    0.71
   0  -6  -1    7.15    0.29
   0  -6  -1    7.10    0.23
  -1  -6  -1   70.52    1.40
  -1  -6  -1   72.55    1.42
  -1  -6  -1   71.07    1.33
  -2  -6  -1    3.75    0.20
  -2  -6  -1    3.52    0.15
  -3  -6  -1    7.07    0.26
  -3  -6  -1    7.02    0.30
  -4  -6  -1    0.53    0.13
  -4  -6  -1    0.11    0.09
  -5  -6  -1    5.26    0.23
  -5  -6  -1    5.41    0.32
  -5  -6  -1    5.13    0.29
  -6  -6  -1    0.15    0.16
  -6  -6  -1    0.08    0.14
  -6  -6  -1    0.31    0.10
  -7  -6  -1    6.73    0.26
  -7  -6  -1    6.35    0.37
  -7  -6  -1    6.42    0.33
   7   6   1    6.30    0.27
  -8  -6  -1    0.15    0.17
  -8  -6  -1    0.36    0.15
  -8  -6  -1    0.40    0.11
   8   6   1    0.44    0.13
  -9  -6  -1   15.03    0.42
  -9  -6  -1   14.89    0.54
  -9  -6  -1   14.90    0.62
   9   6   1   15.46    0.49
 -10  -6  -1    0.87    0.22
 -10  -6  -1    1.02    0.25
  10   6   1    1.20    0.20
 -11  -6  -1    4.82    0.40
 -11  -6  -1    4.17    0.42
  11   6   1    4.23    0.32
 -12  -6  -1    5.79    0.52
 -12  -6  -1    5.24    0.44
 -13  -6  -1    0.56    0.31
 -13  -6  -1    0.20    0.25
 -14  -6  -1    0.42    0.28
 -14  -6  -1    0.59    0.35
 -15  -6  -1    2.41    0.45
 -15  -6  -1    2.32    0.39
 -16  -6  -1    0.57    0.42
  15  -7  -1    0.22    0.35
 -15   7   1    0.09    0.41
  14  -7  -1    6.69    0.62
 -14   7   1    6.27    0.56
  13  -7  -1    1.71    0.36
 -13   7   1    2.16    0.38
  12  -7  -1    5.74    0.52
 -12   7   1    4.36    0.43
  11  -7  -1   11.32    0.51
  11  -7  -1   11.83    0.65
 -11   7   1   11.55    0.57
  10  -7  -1    9.20    0.55
 -10   7   1    9.97    0.51
   9  -7  -1   19.06    0.73
  -9   7   1   19.07    0.67
   8  -7  -1    0.88    0.24
  -8   7   1    0.69    0.17
  -8   7   1    0.60    0.10
  -8   7   1    0.72    0.20
   7  -7  -1    0.85    0.20
  -7   7   1    1.05    0.20
  -7   7   1    0.77    0.09
  -7   7   1    0.64    0.09
   6  -7  -1    5.29    0.35
  -6   7   1    4.11    0.29
  -6   7   1    4.31    0.14
   5  -7  -1   40.32    1.02
  -5   7   1   47.06    1.01
  -5   7   1   42.83    0.81
   4  -7  -1    2.22    0.22
   4  -7  -1    1.78    0.21
  -4   7   1    2.31    0.21
   3  -7  -1   22.25    0.61
   3  -7  -1   21.68    0.61
  -3   7   1   23.95    0.61
   2  -7  -1    0.97    0.07
   2  -7  -1    1.24    0.07
   2  -7  -1    0.92    0.15
   2  -7  -1    1.38    0.16
  -2   7   1    1.30    0.17
   1  -7  -1  115.13    2.12
   1  -7  -1  115.87    2.19
   1  -7  -1  109.50    2.01
   0  -7  -1   10.99    0.32
   0  -7  -1   10.29    0.36
  -1  -7  -1    8.16    0.25
  -1  -7  -1    8.41    0.32
  -1  -7  -1    8.48    0.32
  -2  -7  -1    0.32    0.14
  -2  -7  -1    0.35    0.12
  -2  -7  -1    0.28    0.07
  -3  -7  -1  134.82    2.56
  -3  -7  -1  139.21    2.60
  -4  -7  -1    0.05    0.10
  -4  -7  -1   -0.14    0.12
  -5  -7  -1  164.62    3.10
  -5  -7  -1  164.11    3.03
  -6  -7  -1   12.34    0.38
  -6  -7  -1   12.42    0.45
  -6  -7  -1   12.37    0.49
  -7  -7  -1   18.81    0.65
  -7  -7  -1   19.95    0.52
  -7  -7  -1   18.85    0.61
  -8  -7  -1    0.43    0.21
  -8  -7  -1    0.41    0.17
  -8  -7  -1    0.30    0.11
  -9  -7  -1   12.70    0.40
  -9  -7  -1   13.01    0.58
  -9  -7  -1   13.49    0.54
 -10  -7  -1    0.27    0.20
 -10  -7  -1    0.01    0.24
  10   7   1    0.29    0.15
 -11  -7  -1    5.85    0.51
 -11  -7  -1    6.70    0.45
 -12  -7  -1   -0.15    0.26
 -12  -7  -1    0.66    0.24
 -13  -7  -1   19.87    0.88
 -13  -7  -1   19.98    0.79
 -14  -7  -1    1.30    0.39
 -14  -7  -1    0.64    0.31
 -15  -7  -1    0.76    0.40
 -15  -7  -1    1.40    0.35
  15  -8  -1   10.34    0.76
  14  -8  -1    1.47    0.41
 -14   8   1    1.52    0.39
  13  -8  -1    2.96    0.43
 -13   8   1    2.63    0.41
  12  -8  -1    5.46    0.52
 -12   8   1    5.08    0.47
  11  -8  -1    0.36    0.28
  11  -8  -1    0.19    0.20
 -11   8   1   -0.05    0.23
  10  -8  -1    0.78    0.21
  10  -8  -1    0.97    0.28
 -10   8   1    0.84    0.26
   9  -8  -1    9.79    0.53
   9  -8  -1   10.60    0.48
  -9   8   1   11.13    0.51
   8  -8  -1    0.42    0.21
   8  -8  -1    0.67    0.19
  -8   8   1    0.88    0.22
   7  -8  -1   36.54    0.96
   7  -8  -1   38.98    1.03
  -7   8   1   37.06    0.95
   6  -8  -1   -0.05    0.13
   6  -8  -1    0.48    0.17
  -6   8   1    0.33    0.07
  -6   8   1    0.32    0.17
   5  -8  -1   95.70    1.95
   5  -8  -1   91.31    1.93
  -5   8   1   97.11    1.92
   4  -8  -1    0.60    0.16
   4  -8  -1    0.48    0.14
  -4   8   1    0.30    0.16
   3  -8  -1   27.01    0.69
   3  -8  -1   25.10    0.69
  -3   8   1   25.92    0.68
   2  -8  -1    0.10    0.11
   2  -8  -1    0.06    0.13
   2  -8  -1   -0.05    0.04
   1  -8  -1    9.26    0.26
   1  -8  -1    9.45    0.38
   1  -8  -1    9.20    0.32
   0  -8  -1    0.02    0.11
   0  -8  -1   -0.01    0.08
  -1  -8  -1    4.41    0.20
  -1  -8  -1    4.53    0.25
  -1  -8  -1    4.31    0.26
  -2  -8  -1    0.28    0.12
  -2  -8  -1    0.18    0.12
  -2  -8  -1    0.35    0.08
  -3  -8  -1   16.07    0.50
  -3  -8  -1   14.66    0.36
  -3  -8  -1   15.43    0.47
  -4  -8  -1    1.01    0.15
  -4  -8  -1    0.54    0.15
  -5  -8  -1   72.80    1.55
  -5  -8  -1   72.76    1.48
  -7  -8  -1   58.88    1.32
  -7  -8  -1   56.04    1.37
  -7  -8  -1   56.78    1.20
  -8  -8  -1    2.06    0.20
  -8  -8  -1    2.53    0.33
  -8  -8  -1    1.95    0.25
  -9  -8  -1    9.05    0.47
  -9  -8  -1    9.44    0.55
  -9  -8  -1    8.54    0.34
 -10  -8  -1    2.85    0.32
 -10  -8  -1    2.94    0.39
 -11  -8  -1    2.66    0.40
 -11  -8  -1    3.09    0.36
 -12  -8  -1    0.46    0.26
 -12  -8  -1   -0.21    0.27
 -13  -8  -1    1.59    0.36
 -13  -8  -1    1.76    0.33
 -14  -8  -1    1.36    0.41
 -14  -8  -1    1.07    0.34
 -15  -8  -1    0.28    0.38
 -15  -8  -1    0.54    0.32
  15  -9  -1   -0.19    0.34
  14  -9  -1    0.30    0.36
 -14   9   1   -0.03    0.32
  13  -9  -1    4.77    0.51
 -13   9   1    5.60    0.53
  12  -9  -1    2.68    0.43
 -12   9   1    3.03    0.40
  11  -9  -1    6.21    0.45
  11  -9  -1    6.51    0.52
 -11   9   1    6.49    0.50
  10  -9  -1   10.31    0.61
  10  -9  -1    9.79    0.51
 -10   9   1    9.61    0.55
   9  -9  -1    2.84    0.39
   9  -9  -1    2.54    0.30
  -9   9   1    3.26    0.35
   8  -9  -1    5.25    0.37
   8  -9  -1    5.18    0.44
  -8   9   1    5.42    0.39
   7  -9  -1   24.01    0.79
   7  -9  -1   26.25    0.77
  -7   9   1   24.33    0.74
   6  -9  -1    1.07    0.22
   6  -9  -1    1.28    0.22
  -6   9   1    1.15    0.21
   5  -9  -1    3.19    0.30
   5  -9  -1    2.69    0.28
  -5   9   1    3.58    0.30
   4  -9  -1    6.61    0.37
   4  -9  -1    7.20    0.36
  -4   9   1    7.45    0.37
   3  -9  -1    3.00    0.27
   3  -9  -1    3.45    0.26
  -3   9   1    3.11    0.26
   2  -9  -1    1.87    0.10
   2  -9  -1    2.06    0.20
   2  -9  -1    2.06    0.23
   1  -9  -1   79.09    1.65
   1  -9  -1   79.24    1.57
   1  -9  -1   78.85    1.48
   0  -9  -1    1.00    0.18
   0  -9  -1    0.80    0.12
  -1  -9  -1   19.06    0.57
  -1  -9  -1   18.92    0.48
  -1  -9  -1   19.89    0.59
  -2  -9  -1    0.11    0.12
  -2  -9  -1   -0.16    0.12
  -2  -9  -1    0.01    0.07
  -3  -9  -1   44.85    0.89
  -3  -9  -1   46.09    1.06
  -3  -9  -1   43.91    1.02
  -4  -9  -1    3.85    0.31
  -4  -9  -1    3.68    0.24
  -4  -9  -1    3.73    0.17
  -5  -9  -1   34.21    0.89
  -5  -9  -1   35.01    0.84
  -6  -9  -1    1.99    0.24
  -6  -9  -1    2.87    0.23
  -7  -9  -1   12.90    0.56
  -7  -9  -1   13.95    0.46
  -7  -9  -1   13.98    0.55
  -8  -9  -1    0.15    0.13
  -8  -9  -1    0.21    0.19
  -8  -9  -1   -0.12    0.16
  -9  -9  -1    9.13    0.47
  -9  -9  -1   10.01    0.39
  -9  -9  -1    9.63    0.57
 -10  -9  -1    0.12    0.21
 -10  -9  -1    0.08    0.24
 -11  -9  -1    5.31    0.46
 -11  -9  -1    5.69    0.52
 -12  -9  -1    0.23    0.24
 -12  -9  -1    0.10    0.31
 -13  -9  -1    5.77    0.55
 -13  -9  -1    6.43    0.53
 -14  -9  -1    6.00    0.62
 -14  -9  -1    5.85    0.53
 -15  -9  -1    3.62    0.47
 -15  -9  -1    3.03    0.53
  15 -10  -1    0.79    0.45
  14 -10  -1    0.01    0.31
  13 -10  -1    0.24    0.34
 -13  10   1   -0.04    0.31
  12 -10  -1    2.11    0.39
  12 -10  -1    2.13    0.44
 -12  10   1    2.38    0.39
  11 -10  -1    1.18    0.35
  11 -10  -1    1.06    0.28
 -11  10   1    1.31    0.33
  10 -10  -1    2.83    0.38
  10 -10  -1    2.76    0.33
 -10  10   1    3.87    0.40
   9 -10  -1    2.40    0.31
   9 -10  -1    2.37    0.37
  -9  10   1    2.73    0.34
   8 -10  -1    1.60    0.28
   8 -10  -1    1.86    0.33
  -8  10   1    1.81    0.29
   7 -10  -1   27.86    0.84
   7 -10  -1   28.59    0.88
  -7  10   1   27.66    0.82
   6 -10  -1    0.23    0.16
   6 -10  -1    0.41    0.19
  -6  10   1    0.26    0.17
   5 -10  -1   36.17    0.95
   5 -10  -1   34.76    0.94
  -5  10   1   33.90    0.91
   4 -10  -1    1.43    0.21
   4 -10  -1    1.27    0.23
  -4  10   1    1.57    0.23
   3 -10  -1    2.39    0.26
   3 -10  -1    2.03    0.22
   2 -10  -1    0.54    0.06
   2 -10  -1    0.75    0.17
   2 -10  -1    0.67    0.06
   2 -10  -1    0.71    0.15
   2 -10  -1    0.46    0.07
   1 -10  -1   44.30    0.89
   1 -10  -1   42.86    1.05
   1 -10  -1   44.46    0.98
   0 -10  -1    0.69    0.18
   0 -10  -1    0.63    0.12
   0 -10  -1    0.85    0.18
   0 -10  -1    0.91    0.14
  -1 -10  -1   16.04    0.44
  -1 -10  -1   15.56    0.53
  -1 -10  -1   16.89    0.55
  -2 -10  -1    0.54    0.15
  -2 -10  -1    0.88    0.19
  -2 -10  -1    0.69    0.10
  -3 -10  -1   10.33    0.43
  -3 -10  -1    9.39    0.40
  -3 -10  -1    9.12    0.28
  -4 -10  -1    0.67    0.15
  -4 -10  -1    0.44    0.17
  -4 -10  -1    0.30    0.08
  -5 -10  -1   41.22    0.83
  -5 -10  -1   42.49    0.99
  -5 -10  -1   41.57    1.05
  -6 -10  -1    0.43    0.14
  -6 -10  -1    0.33    0.17
  -7 -10  -1   26.23    0.71
  -7 -10  -1   25.95    0.86
  -7 -10  -1   26.83    0.82
  -8 -10  -1    1.69    0.21
  -8 -10  -1    2.26    0.30
  -8 -10  -1    2.10    0.32
  -9 -10  -1   16.81    0.67
  -9 -10  -1   17.73    0.75
  -9 -10  -1   15.85    0.72
 -10 -10  -1    0.24    0.28
 -10 -10  -1    0.13    0.22
 -11 -10  -1    2.72    0.36
 -11 -10  -1    3.63    0.45
 -12 -10  -1    0.71    0.30
 -12 -10  -1    0.66    0.34
 -13 -10  -1    0.89    0.32
 -13 -10  -1   -0.01    0.33
 -14 -10  -1    1.60    0.38
 -14 -10  -1    1.13    0.41
 -15 -10  -1    2.77    0.46
  14 -11  -1   -0.02    0.36
  13 -11  -1    5.67    0.60
 -13  11   1    4.52    0.51
  12 -11  -1    1.30    0.31
  12 -11  -1    1.09    0.34
 -12  11   1    0.79    0.33
  11 -11  -1    7.69    0.53
  11 -11  -1    8.02    0.64
 -11  11   1    7.24    0.57
  10 -11  -1    1.00    0.29
  10 -11  -1    0.64    0.28
 -10  11   1    1.01    0.30
   9 -11  -1   11.31    0.57
   9 -11  -1   10.55    0.62
  -9  11   1   11.04    0.58
   8 -11  -1   -0.14    0.21
   8 -11  -1   -0.26    0.19
  -8  11   1    0.30    0.23
   7 -11  -1   38.99    1.11
   7 -11  -1   40.90    1.10
  -7  11   1   39.99    1.08
   6 -11  -1   -0.03    0.19
   6 -11  -1    0.01    0.18
  -6  11   1    0.05    0.19
   5 -11  -1    0.96    0.22
   5 -11  -1    0.82    0.22
  -5  11   1    0.52    0.20
   4 -11  -1    7.34    0.39
   4 -11  -1    7.08    0.42
  -4  11   1    7.57    0.41
   3 -11  -1    3.99    0.31
   3 -11  -1    4.18    0.30
   2 -11  -1    4.43    0.27
   2 -11  -1    4.51    0.13
   2 -11  -1    5.25    0.35
   2 -11  -1    4.21    0.17
   2 -11  -1    3.93    0.13
   1 -11  -1    8.85    0.35
   1 -11  -1    8.53    0.42
   1 -11  -1    8.53    0.28
   0 -11  -1    2.05    0.18
   0 -11  -1    1.97    0.17
   0 -11  -1    1.67    0.22
   0 -11  -1    2.37    0.27
  -1 -11  -1   43.27    0.93
  -1 -11  -1   43.10    1.07
  -1 -11  -1   45.15    1.09
  -1 -11  -1   42.39    0.96
  -2 -11  -1   -0.05    0.13
  -2 -11  -1    0.04    0.14
  -2 -11  -1    0.13    0.09
  -3 -11  -1   27.32    0.80
  -3 -11  -1   27.16    0.61
  -3 -11  -1   28.02    0.77
  -4 -11  -1    0.55    0.19
  -4 -11  -1    0.34    0.09
  -4 -11  -1    0.68    0.17
  -5 -11  -1   30.28    0.81
  -5 -11  -1   30.36    0.87
  -5 -11  -1   29.86    0.63
  -6 -11  -1   -0.03    0.13
  -6 -11  -1    0.02    0.16
  -7 -11  -1   13.14    0.50
  -7 -11  -1   13.96    0.64
  -7 -11  -1   12.95    0.56
  -8 -11  -1    3.06    0.28
  -8 -11  -1    3.45    0.38
  -8 -11  -1    3.36    0.38
  -9 -11  -1    0.46    0.27
  -9 -11  -1    0.29    0.24
 -10 -11  -1    0.35    0.25
 -10 -11  -1    0.22    0.26
 -11 -11  -1    1.15    0.37
 -11 -11  -1    1.26    0.32
 -12 -11  -1   -0.41    0.30
 -12 -11  -1    0.00    0.26
 -13 -11  -1    2.24    0.45
 -13 -11  -1    3.33    0.45
 -14 -11  -1    0.01    0.29
 -14 -11  -1    0.04    0.39
  14 -12  -1    1.73    0.46
  13 -12  -1    0.30    0.34
 -13  12   1    0.27    0.49
  12 -12  -1    1.26    0.33
  12 -12  -1    1.63    0.37
 -12  12   1    1.55    0.39
  11 -12  -1   -0.13    0.23
  11 -12  -1    0.06    0.29
 -11  12   1   -0.08    0.28
  10 -12  -1    7.63    0.61
  10 -12  -1    9.11    0.55
 -10  12   1    8.34    0.56
   9 -12  -1    0.01    0.21
   9 -12  -1    0.33    0.27
  -9  12   1    0.38    0.26
   8 -12  -1    0.33    0.22
   8 -12  -1    0.26    0.25
  -8  12   1    0.80    0.27
   7 -12  -1    7.32    0.50
   7 -12  -1    7.59    0.48
  -7  12   1    6.90    0.47
   6 -12  -1    0.21    0.21
   6 -12  -1   -0.24    0.18
  -6  12   1   -0.02    0.20
   5 -12  -1    8.44    0.45
   5 -12  -1    7.24    0.43
  -5  12   1    8.19    0.46
   4 -12  -1    1.88    0.27
   4 -12  -1    1.62    0.25
   3 -12  -1   17.43    0.58
   3 -12  -1   16.75    0.62
   2 -12  -1    0.37    0.06
   2 -12  -1    0.34    0.08
   2 -12  -1    0.51    0.18
   2 -12  -1    0.35    0.14
   1 -12  -1   42.91    1.10
   1 -12  -1   43.06    0.90
   1 -12  -1   43.22    1.00
   0 -12  -1    0.03    0.11
   0 -12  -1    0.31    0.16
   0 -12  -1    0.13    0.15
   0 -12  -1   -0.01    0.11
  -1 -12  -1   19.88    0.66
  -1 -12  -1   19.07    0.55
  -1 -12  -1   16.81    0.61
  -1 -12  -1   19.02    0.51
  -2 -12  -1    0.19    0.16
  -2 -12  -1    0.24    0.17
  -2 -12  -1    0.25    0.10
  -3 -12  -1    0.54    0.10
  -3 -12  -1    0.84    0.18
  -3 -12  -1    0.56    0.20
  -4 -12  -1    0.20    0.19
  -4 -12  -1    0.29    0.09
  -4 -12  -1    0.38    0.16
  -5 -12  -1    1.81    0.23
  -5 -12  -1    1.25    0.24
  -6 -12  -1    0.45    0.21
  -6 -12  -1   -0.01    0.14
  -7 -12  -1   15.94    0.69
  -7 -12  -1   16.27    0.57
  -7 -12  -1   16.74    0.67
  -8 -12  -1    0.62    0.20
  -8 -12  -1    1.09    0.30
  -8 -12  -1    0.84    0.26
  -9 -12  -1   15.03    0.74
  -9 -12  -1   13.99    0.63
 -10 -12  -1    0.60    0.29
 -10 -12  -1    0.44    0.26
 -11 -12  -1    3.82    0.44
 -11 -12  -1    3.75    0.50
 -12 -12  -1    0.17    0.29
 -12 -12  -1    0.70    0.36
 -13 -12  -1   -0.26    0.27
 -13 -12  -1   -0.41    0.32
 -14 -12  -1   -0.49    0.36
 -14 -12  -1    0.16    0.32
  13 -13  -1   -0.02    0.33
  12 -13  -1    2.07    0.46
  12 -13  -1    2.34    0.39
 -12  13   1    1.58    0.38
  11 -13  -1    4.13    0.46
  11 -13  -1    4.08    0.50
 -11  13   1    4.50    0.50
  10 -13  -1    1.74    0.34
  10 -13  -1    0.92    0.32
 -10  13   1    1.42    0.34
   9 -13  -1   23.29    0.86
   9 -13  -1   21.86    0.88
  -9  13   1   23.60    0.88
   8 -13  -1    0.12    0.22
   8 -13  -1    0.15    0.26
  -8  13   1    0.36    0.26
   7 -13  -1    3.58    0.40
   7 -13  -1    3.42    0.39
  -7  13   1    3.05    0.37
   6 -13  -1    2.29    0.32
   6 -13  -1    2.80    0.36
  -6  13   1    2.99    0.36
   5 -13  -1   -0.05    0.18
   5 -13  -1    0.04    0.20
   4 -13  -1   -0.32    0.16
   4 -13  -1   -0.01    0.19
   3 -13  -1   94.00    2.07
   3 -13  -1   95.08    1.98
   2 -13  -1    2.18    0.24
   2 -13  -1    1.65    0.26
   1 -13  -1   21.93    0.56
   1 -13  -1   22.69    0.76
   1 -13  -1   23.59    0.65
   0 -13  -1    0.36    0.18
   0 -13  -1    0.65    0.19
   0 -13  -1    0.45    0.14
   0 -13  -1    0.41    0.12
  -1 -13  -1    0.56    0.13
  -1 -13  -1    0.77    0.15
  -1 -13  -1    0.34    0.19
  -1 -13  -1    0.54    0.20
  -2 -13  -1    4.96    0.25
  -2 -13  -1    5.82    0.38
  -2 -13  -1    4.82    0.36
  -3 -13  -1    3.20    0.20
  -3 -13  -1    3.63    0.34
  -3 -13  -1    3.00    0.31
  -4 -13  -1    0.00    0.17
  -4 -13  -1    0.29    0.18
  -5 -13  -1   13.48    0.60
  -5 -13  -1   13.53    0.55
  -6 -13  -1    0.37    0.18
  -6 -13  -1   -0.04    0.17
  -7 -13  -1    1.69    0.25
  -7 -13  -1    1.56    0.28
  -8 -13  -1   -0.14    0.21
  -8 -13  -1    0.04    0.18
  -8 -13  -1   -0.15    0.25
  -9 -13  -1    0.20    0.30
  -9 -13  -1    0.34    0.26
 -10 -13  -1    0.22    0.30
 -10 -13  -1    0.29    0.26
 -11 -13  -1    1.33    0.34
 -11 -13  -1    1.19    0.37
 -12 -13  -1    1.15    0.35
 -12 -13  -1    0.64    0.34
 -13 -13  -1    1.78    0.40
 -13 -13  -1    1.67    0.45
  13 -14  -1   -0.19    0.31
  12 -14  -1    0.13    0.29
  12 -14  -1   -0.01    0.29
 -12  14   1   -0.21    0.38
  11 -14  -1   15.14    0.76
  11 -14  -1   14.40    0.79
 -11  14   1   15.29    0.80
  10 -14  -1   -0.04    0.26
  10 -14  -1   -0.06    0.26
 -10  14   1    0.10    0.29
   9 -14  -1    1.26    0.32
   9 -14  -1    1.65    0.34
  -9  14   1    1.67    0.35
   8 -14  -1    0.87    0.28
   8 -14  -1    1.12    0.30
  -8  14   1    0.75    0.30
   7 -14  -1    0.15    0.22
   7 -14  -1   -0.08    0.23
  -7  14   1    0.07    0.25
   6 -14  -1    0.00    0.23
   6 -14  -1   -0.03    0.21
  -6  14   1   -0.06    0.21
   5 -14  -1   13.57    0.64
   5 -14  -1   13.70    0.60
   4 -14  -1   -0.06    0.18
   4 -14  -1    0.04    0.22
   3 -14  -1    9.86    0.54
   3 -14  -1   10.76    0.49
   2 -14  -1    0.14    0.21
   2 -14  -1    0.00    0.15
   1 -14  -1    0.25    0.20
   1 -14  -1    0.35    0.19
   1 -14  -1    0.06    0.14
   0 -14  -1    1.05    0.24
   0 -14  -1    0.71    0.21
   0 -14  -1    1.09    0.18
   0 -14  -1    0.83    0.15
  -1 -14  -1   16.15    0.63
  -1 -14  -1   16.70    0.66
  -1 -14  -1   16.15    0.50
  -2 -14  -1    2.59    0.32
  -2 -14  -1    1.98    0.19
  -2 -14  -1    2.20    0.30
  -3 -14  -1    0.28    0.16
  -3 -14  -1    0.64    0.21
  -4 -14  -1    0.50    0.19
  -4 -14  -1    0.10    0.19
  -5 -14  -1    0.53    0.23
  -5 -14  -1    0.21    0.17
  -6 -14  -1    0.14    0.18
  -6 -14  -1    0.21    0.20
  -7 -14  -1   10.31    0.50
  -7 -14  -1   10.60    0.60
  -8 -14  -1   -0.06    0.18
  -8 -14  -1    0.32    0.24
  -8 -14  -1    0.19    0.29
  -9 -14  -1   14.04    0.68
  -9 -14  -1   14.03    0.77
 -10 -14  -1    0.04    0.26
 -10 -14  -1    0.53    0.34
 -11 -14  -1    3.05    0.45
 -11 -14  -1    2.44    0.44
 -12 -14  -1   -0.34    0.33
 -12 -14  -1   -0.35    0.28
 -13 -14  -1    0.12    0.40
 -13 -14  -1    0.30    0.33
  12 -15  -1    1.22    0.36
  12 -15  -1    1.38    0.43
  11 -15  -1    0.42    0.34
  11 -15  -1    0.51    0.33
 -11  15   1    0.90    0.36
  10 -15  -1   -0.06    0.29
  10 -15  -1    0.54    0.31
 -10  15   1   -0.01    0.31
   9 -15  -1    3.53    0.45
   9 -15  -1    3.48    0.45
  -9  15   1    3.86    0.47
   8 -15  -1    0.29    0.29
   8 -15  -1    0.34    0.28
  -8  15   1    0.51    0.30
   7 -15  -1    2.88    0.40
   7 -15  -1    2.39    0.38
  -7  15   1    2.76    0.41
   6 -15  -1    6.84    0.56
   6 -15  -1    6.43    0.49
   5 -15  -1    3.24    0.36
   5 -15  -1    3.64    0.39
   4 -15  -1    2.36    0.35
   4 -15  -1    3.15    0.34
   3 -15  -1   25.99    0.90
   3 -15  -1   24.55    0.79
   2 -15  -1    0.13    0.17
   2 -15  -1    0.23    0.20
   1 -15  -1   34.28    1.03
   1 -15  -1   35.89    1.05
   1 -15  -1   34.14    0.89
   0 -15  -1    3.59    0.37
   0 -15  -1    3.34    0.38
   0 -15  -1    3.55    0.29
  -1 -15  -1   13.97    0.62
  -1 -15  -1   12.93    0.45
  -1 -15  -1   13.35    0.63
  -2 -15  -1    3.51    0.40
  -2 -15  -1    2.96    0.35
  -3 -15  -1    3.83    0.37
  -3 -15  -1    3.45    0.37
  -4 -15  -1    0.33    0.23
  -4 -15  -1    0.25    0.20
  -5 -15  -1    3.16    0.39
  -5 -15  -1    3.80    0.37
  -6 -15  -1   -0.05    0.19
  -6 -15  -1    0.10    0.18
  -7 -15  -1   16.02    0.65
  -7 -15  -1   16.30    0.75
  -8 -15  -1    2.94    0.34
  -8 -15  -1    3.30    0.47
  -8 -15  -1    2.78    0.40
  -9 -15  -1    6.20    0.55
  -9 -15  -1    6.40    0.58
 -10 -15  -1    0.09    0.32
 -10 -15  -1    0.70    0.32
 -11 -15  -1   -0.14    0.33
 -11 -15  -1    0.51    0.31
 -12 -15  -1    0.59    0.35
 -12 -15  -1    0.49    0.38
  11 -16  -1    1.37    0.41
  11 -16  -1    2.16    0.42
 -11  16   1    1.54    0.45
  10 -16  -1    0.16    0.33
  10 -16  -1    0.15    0.29
 -10  16   1    0.18    0.35
   9 -16  -1    0.56    0.33
   9 -16  -1    0.70    0.33
  -9  16   1    0.80    0.36
   8 -16  -1    0.50    0.29
   8 -16  -1    0.14    0.29
   7 -16  -1   18.33    0.81
   7 -16  -1   18.14    0.80
   6 -16  -1    1.39    0.33
   6 -16  -1    1.37    0.32
   5 -16  -1    8.66    0.53
   5 -16  -1    7.98    0.58
   4 -16  -1   -0.07    0.21
   4 -16  -1    0.20    0.21
   3 -16  -1    1.41    0.32
   3 -16  -1    1.47    0.26
   2 -16  -1    0.94    0.25
   2 -16  -1    0.75    0.27
   2 -16  -1    0.72    0.21
   1 -16  -1    0.10    0.21
   1 -16  -1    0.09    0.20
   1 -16  -1    0.50    0.18
   0 -16  -1    0.20    0.24
   0 -16  -1    0.20    0.16
   0 -16  -1    0.40    0.22
  -1 -16  -1   10.39    0.58
  -1 -16  -1    9.95    0.54
  -2 -16  -1    0.23    0.23
  -2 -16  -1    0.48    0.23
  -3 -16  -1    1.26    0.29
  -3 -16  -1    1.68    0.31
  -4 -16  -1    0.11    0.21
  -4 -16  -1    0.23    0.21
  -5 -16  -1    0.24    0.25
  -5 -16  -1    0.31    0.22
  -6 -16  -1    0.28    0.21
  -6 -16  -1    0.25    0.27
  -7 -16  -1    0.67    0.24
  -7 -16  -1    0.64    0.31
  -8 -16  -1    1.06    0.36
  -8 -16  -1    0.39    0.28
  -9 -16  -1    5.42    0.53
  -9 -16  -1    3.93    0.52
 -10 -16  -1    0.04    0.29
 -10 -16  -1    0.53    0.33
 -11 -16  -1   -0.01    0.30
 -11 -16  -1    0.32    0.39
  11 -17  -1    0.51    0.37
  11 -17  -1    0.64    0.39
  10 -17  -1    0.05    0.33
  10 -17  -1    0.14    0.33
 -10  17   1    0.49    0.38
   9 -17  -1    7.09    0.62
   9 -17  -1    7.36    0.63
   8 -17  -1    0.65    0.32
   8 -17  -1    0.49    0.31
   7 -17  -1    3.71    0.47
   7 -17  -1    2.87    0.46
   6 -17  -1    0.21    0.26
   6 -17  -1   -0.13    0.26
   5 -17  -1   -0.07    0.22
   5 -17  -1    0.25    0.29
   4 -17  -1    2.32    0.33
   4 -17  -1    2.99    0.43
   3 -17  -1    5.00    0.49
   3 -17  -1    4.88    0.40
   2 -17  -1   -0.13    0.24
   2 -17  -1    0.21    0.23
   2 -17  -1   -0.12    0.18
   1 -17  -1   22.78    0.86
   1 -17  -1   20.70    0.85
   0 -17  -1    2.84    0.38
   0 -17  -1    3.03    0.41
  -1 -17  -1    1.02    0.30
  -1 -17  -1    1.38    0.32
  -2 -17  -1    0.28    0.21
  -2 -17  -1   -0.06    0.21
  -3 -17  -1    2.97    0.38
  -3 -17  -1    1.88    0.34
  -4 -17  -1    0.13    0.26
  -4 -17  -1    0.26    0.22
  -5 -17  -1    0.65    0.27
  -5 -17  -1    0.11    0.23
  -6 -17  -1    0.77    0.26
  -6 -17  -1    0.33    0.28
  -7 -17  -1   14.53    0.74
  -7 -17  -1   15.78    0.70
  -8 -17  -1   -0.18    0.28
  -8 -17  -1    0.04    0.29
  -9 -17  -1    1.41    0.40
  -9 -17  -1    1.67    0.39
 -10 -17  -1   -0.17    0.30
 -10 -17  -1   -0.18    0.26
  10 -18  -1    0.41    0.36
  10 -18  -1    0.66    0.37
   9 -18  -1    2.31    0.43
   9 -18  -1    2.90    0.49
   8 -18  -1    0.66    0.35
   8 -18  -1   -0.23    0.30
   7 -18  -1   14.54    0.76
   7 -18  -1   13.83    0.81
   6 -18  -1    0.23    0.32
   6 -18  -1   -0.22    0.26
   5 -18  -1    0.82    0.31
   5 -18  -1    0.45    0.27
   4 -18  -1    0.84    0.30
   4 -18  -1    0.45    0.25
   3 -18  -1   12.33    0.69
   3 -18  -1   10.82    0.56
   3 -18  -1   10.60    0.68
   2 -18  -1    0.66    0.31
   2 -18  -1    0.27    0.28
   1 -18  -1    0.98    0.32
   1 -18  -1    0.67    0.27
   0 -18  -1   -0.04    0.26
   0 -18  -1    0.14    0.26
  -1 -18  -1    8.11    0.54
  -1 -18  -1    7.60    0.55
  -2 -18  -1   -0.14    0.26
  -2 -18  -1    0.25    0.26
  -3 -18  -1    3.12    0.40
  -3 -18  -1    3.80    0.46
  -4 -18  -1    0.21    0.28
  -4 -18  -1    0.35    0.25
  -5 -18  -1    0.25    0.24
  -5 -18  -1    0.16    0.28
  -6 -18  -1    3.86    0.49
  -6 -18  -1    4.91    0.48
  -7 -18  -1    0.89    0.33
  -7 -18  -1    0.73    0.29
  -8 -18  -1    0.53    0.37
  -8 -18  -1    1.24    0.34
  -9 -18  -1    0.06    0.29
  -9 -18  -1    0.29    0.38
   9 -19  -1    1.00    0.39
   9 -19  -1    0.86    0.40
   8 -19  -1    3.80    0.49
   8 -19  -1    2.89    0.49
   7 -19  -1    5.43    0.54
   7 -19  -1    5.76    0.60
   6 -19  -1   -0.18    0.31
   6 -19  -1    0.30    0.29
   5 -19  -1   10.11    0.63
   5 -19  -1   11.07    0.74
   4 -19  -1   -0.08    0.24
   4 -19  -1    0.35    0.32
   4 -19  -1    0.33    0.31
   3 -19  -1    2.26    0.38
   3 -19  -1    2.74    0.45
   2 -19  -1    0.57    0.29
   2 -19  -1    0.57    0.33
   1 -19  -1    4.49    0.47
   1 -19  -1    6.95    0.60
   0 -19  -1    4.13    0.46
   0 -19  -1    3.86    0.44
  -1 -19  -1    0.85    0.30
  -1 -19  -1    0.57    0.30
  -2 -19  -1    0.00    0.26
  -2 -19  -1   -0.35    0.24
  -3 -19  -1    3.36    0.45
  -3 -19  -1    4.56    0.48
  -4 -19  -1    0.18    0.31
  -4 -19  -1    0.21    0.26
  -5 -19  -1    8.65    0.66
  -5 -19  -1    8.39    0.60
  -6 -19  -1    1.08    0.33
  -6 -19  -1    1.24    0.34
  -7 -19  -1    5.68    0.52
  -7 -19  -1    4.19    0.51
  -8 -19  -1   -0.14    0.33
  -8 -19  -1    0.51    0.34
   7 -20  -1    2.10    0.47
   7 -20  -1    1.99    0.42
   6 -20  -1   -0.12    0.28
   6 -20  -1   -0.06    0.33
   5 -20  -1    7.39    0.68
   4 -20  -1    0.82    0.38
   4 -20  -1    1.84    0.42
   3 -20  -1    2.17    0.43
   3 -20  -1    1.86    0.38
   2 -20  -1    0.63    0.32
   2 -20  -1    0.22    0.32
   1 -20  -1    3.19    0.45
   1 -20  -1    2.85    0.46
   0 -20  -1   -0.10    0.24
   0 -20  -1    0.60    0.29
  -1 -20  -1    0.48    0.33
  -1 -20  -1    0.29    0.32
  -2 -20  -1   -0.06    0.31
  -2 -20  -1   -0.22    0.25
  -3 -20  -1    3.16    0.45
  -3 -20  -1    3.57    0.49
  -4 -20  -1    0.22    0.29
  -4 -20  -1   -0.19    0.27
  -5 -20  -1   -0.03    0.27
  -5 -20  -1    0.18    0.32
  -6 -20  -1    0.56    0.34
  -6 -20  -1   -0.12    0.28
  -7 -20  -1    0.39    0.36
   6 -21  -1    0.10    0.38
   5 -21  -1    0.71    0.37
   5 -21  -1    0.35    0.36
   4 -21  -1    0.46    0.36
   4 -21  -1    0.97    0.39
   3 -21  -1    6.84    0.65
   3 -21  -1    7.11    0.64
   2 -21  -1    1.60    0.40
   2 -21  -1    1.59    0.40
   1 -21  -1   -0.05    0.27
   1 -21  -1    0.66    0.36
   0 -21  -1    0.22    0.32
   0 -21  -1   -0.63    0.27
  -1 -21  -1    6.35    0.60
  -1 -21  -1    5.32    0.56
  -2 -21  -1    0.90    0.34
  -2 -21  -1    0.25    0.34
  -3 -21  -1    0.42    0.32
  -3 -21  -1    0.58    0.36
  -4 -21  -1   -0.04    0.29
  -4 -21  -1    0.18    0.33
  -5 -21  -1    4.90    0.55
  -5 -21  -1    4.54    0.57
   3 -22  -1    0.13    0.35
   3 -22  -1   -0.25    0.34
   2 -22  -1    0.29    0.33
   2 -22  -1   -0.08    0.29
   1 -22  -1   -0.09    0.32
   1 -22  -1    0.36    0.32
   0 -22  -1    0.27    0.36
   0 -22  -1    0.79    0.38
  -1 -22  -1    3.25    0.52
  -1 -22  -1    3.37    0.53
  -2 -22  -1    1.20    0.43
  -2 -22  -1    0.96    0.36
  -3 -22  -1    2.48    0.46
  -3 -22  -1    2.11    0.43
   0 -22   2    2.84    0.49
   0 -22   2    4.10    0.57
   1 -22   2    0.25    0.39
   1 -22   2    0.33    0.36
  -4 -21   2    0.07    0.33
  -4 -21   2   -0.21    0.32
  -3 -21   2    0.04    0.34
  -3 -21   2    0.11    0.32
  -2 -21   2    0.28    0.32
  -2 -21   2    0.00    0.30
  -1 -21   2    0.46    0.33
  -1 -21   2    0.69    0.35
   0 -21   2    0.24    0.31
   0 -21   2    0.81    0.39
   1 -21   2   -0.04    0.30
   1 -21   2    0.47    0.35
   2 -21   2    4.19    0.54
   2 -21   2    3.44    0.51
   3 -21   2    0.79    0.40
   3 -21   2    0.28    0.34
   4 -21   2   12.71    0.78
   4 -21   2   12.01    0.78
   5 -21   2    0.09    0.37
   5 -21   2   -0.03    0.35
  -6 -20   2    0.01    0.29
  -6 -20   2    0.03    0.30
  -5 -20   2    0.50    0.32
  -5 -20   2    0.83    0.32
  -4 -20   2    0.72    0.34
  -4 -20   2    1.43    0.37
  -3 -20   2   -0.08    0.28
  -3 -20   2   -0.20    0.30
  -2 -20   2    2.63    0.43
  -2 -20   2    3.25    0.48
  -1 -20   2    1.22    0.35
  -1 -20   2    0.70    0.33
   0 -20   2    0.81    0.37
   0 -20   2    1.28    0.34
   1 -20   2    0.04    0.27
   1 -20   2   -0.16    0.30
   2 -20   2    0.62    0.35
   2 -20   2    0.13    0.33
   3 -20   2    3.38    0.49
   3 -20   2    2.68    0.45
   4 -20   2    2.87    0.48
   4 -20   2    3.16    0.48
   5 -20   2    1.21    0.41
   5 -20   2    1.79    0.44
   6 -20   2   -0.13    0.34
   6 -20   2    0.12    0.33
   7 -20   2    0.56    0.37
   7 -20   2    1.42    0.44
  -8 -19   2    0.75    0.40
  -7 -19   2   -0.48    0.25
  -7 -19   2    0.38    0.30
  -6 -19   2    2.60    0.42
  -6 -19   2    3.53    0.53
  -5 -19   2    1.15    0.33
  -5 -19   2    1.21    0.38
  -4 -19   2    0.29    0.29
  -4 -19   2    0.33    0.29
  -3 -19   2    0.28    0.28
  -3 -19   2    1.00    0.33
  -2 -19   2    1.38    0.35
  -2 -19   2    0.97    0.33
  -1 -19   2    2.74    0.42
  -1 -19   2    2.10    0.39
   0 -19   2    0.49    0.31
   0 -19   2    0.82    0.31
   1 -19   2    1.04    0.35
   1 -19   2    0.27    0.31
   2 -19   2   23.07    0.97
   2 -19   2   21.46    0.95
   3 -19   2    2.05    0.41
   3 -19   2    1.09    0.36
   4 -19   2    9.23    0.70
   4 -19   2    8.30    0.61
   5 -19   2    2.04    0.39
   5 -19   2    1.92    0.42
   6 -19   2    2.14    0.39
   6 -19   2    2.25    0.43
   6 -19   2    1.59    0.38
   7 -19   2   -0.27    0.27
   7 -19   2    0.16    0.31
   8 -19   2    2.00    0.44
   8 -19   2    1.28    0.38
  -9 -18   2    0.29    0.40
  -9 -18   2   -0.05    0.30
  -8 -18   2   -0.16    0.32
  -7 -18   2    4.43    0.47
  -7 -18   2    3.54    0.48
  -6 -18   2    0.71    0.31
  -6 -18   2    0.40    0.34
  -5 -18   2    0.57    0.28
  -5 -18   2    0.84    0.30
  -4 -18   2    0.18    0.28
  -4 -18   2   -0.10    0.27
  -3 -18   2    0.30    0.29
  -3 -18   2    0.21    0.26
  -2 -18   2    7.48    0.59
  -2 -18   2    7.92    0.63
  -1 -18   2    0.32    0.28
  -1 -18   2   -0.10    0.24
   0 -18   2    4.95    0.51
   0 -18   2    3.80    0.45
   1 -18   2    0.80    0.29
   1 -18   2    0.40    0.30
   2 -18   2    8.70    0.62
   2 -18   2    9.38    0.64
   3 -18   2   -0.01    0.27
   3 -18   2    0.20    0.29
   4 -18   2    0.57    0.29
   4 -18   2    0.87    0.33
   5 -18   2    0.04    0.27
   5 -18   2   -0.29    0.26
   5 -18   2    0.13    0.24
   6 -18   2    5.83    0.57
   6 -18   2    5.45    0.49
   7 -18   2    0.26    0.28
   7 -18   2   -0.16    0.27
   8 -18   2    0.50    0.34
   8 -18   2    0.42    0.32
   9 -18   2    1.89    0.42
   9 -18   2    2.27    0.42
  10 -18   2    1.84    0.44
  10 -18   2    1.91    0.45
 -10 -17   2    1.65    0.43
 -10 -17   2    1.40    0.45
  -9 -17   2    1.74    0.42
  -9 -17   2    1.88    0.46
  -8 -17   2    3.78    0.48
  -8 -17   2    5.33    0.53
  -7 -17   2    0.77    0.28
  -7 -17   2    0.19    0.31
  -6 -17   2    6.98    0.62
  -6 -17   2    7.53    0.56
  -5 -17   2    0.82    0.30
  -5 -17   2    0.94    0.33
  -4 -17   2    1.11    0.32
  -4 -17   2    1.05    0.33
  -3 -17   2    0.62    0.27
  -3 -17   2    0.64    0.28
  -2 -17   2    3.15    0.40
  -2 -17   2    4.61    0.46
  -1 -17   2    0.81    0.29
  -1 -17   2    0.42    0.28
   0 -17   2    7.98    0.55
   0 -17   2    9.28    0.60
   1 -17   2    0.21    0.27
   1 -17   2    0.16    0.27
   2 -17   2    4.78    0.49
   2 -17   2    3.83    0.44
   3 -17   2    0.02    0.23
   3 -17   2    0.12    0.21
   3 -17   2    0.07    0.23
   4 -17   2    3.61    0.38
   4 -17   2    3.40    0.45
   4 -17   2    4.01    0.44
   5 -17   2    9.72    0.62
   5 -17   2    9.60    0.57
   6 -17   2    1.76    0.39
   6 -17   2    1.61    0.34
   7 -17   2   -0.23    0.23
   7 -17   2   -0.30    0.23
   8 -17   2    2.95    0.43
   8 -17   2    3.68    0.49
  -9  17  -2   -0.62    0.29
   9 -17   2   -0.08    0.30
   9 -17   2    0.35    0.31
 -10  17  -2    1.42    0.43
  10 -17   2    1.15    0.40
  10 -17   2    1.47    0.39
 -11  17  -2    0.12    0.40
  11 -17   2   -0.05    0.33
 -11 -16   2    0.57    0.36
 -11 -16   2    0.07    0.38
 -10 -16   2    0.16    0.32
 -10 -16   2    0.37    0.38
  -9 -16   2    0.96    0.36
  -9 -16   2    1.33    0.45
  -8 -16   2    0.53    0.26
  -8 -16   2    0.53    0.30
  -7 -16   2    1.70    0.35
  -7 -16   2    2.50    0.37
  -6 -16   2    6.83    0.54
  -6 -16   2    7.28    0.52
  -5 -16   2    1.75    0.32
  -5 -16   2    1.95    0.37
  -4 -16   2    0.55    0.28
  -4 -16   2    1.29    0.29
  -3 -16   2    2.54    0.36
  -3 -16   2    2.07    0.34
  -2 -16   2    0.23    0.23
  -2 -16   2   -0.11    0.20
  -1 -16   2   -0.13    0.21
  -1 -16   2    0.50    0.26
   0 -16   2    1.04    0.28
   0 -16   2    0.74    0.28
   1 -16   2    2.41    0.34
   1 -16   2    2.42    0.34
   2 -16   2   -0.01    0.20
   2 -16   2    0.24    0.18
   2 -16   2   -0.14    0.22
   3 -16   2    0.54    0.27
   3 -16   2    0.69    0.22
   3 -16   2    0.58    0.28
   4 -16   2   10.00    0.60
   4 -16   2    9.52    0.52
   4 -16   2    9.84    0.62
   5 -16   2    3.34    0.43
   5 -16   2    3.58    0.39
   6 -16   2    8.27    0.61
   6 -16   2    9.68    0.57
   7 -16   2   -0.21    0.24
   7 -16   2   -0.03    0.26
  -8  16  -2    0.21    0.32
   8 -16   2    0.23    0.31
   8 -16   2   -0.02    0.27
  -9  16  -2    1.43    0.40
   9 -16   2    1.00    0.35
   9 -16   2    1.18    0.34
 -10  16  -2    1.04    0.39
  10 -16   2    1.44    0.39
  10 -16   2    1.38    0.38
 -11  16  -2    0.50    0.38
  11 -16   2    0.04    0.35
  11 -16   2    0.48    0.36
 -11 -15   2    0.51    0.36
 -11 -15   2   -0.08    0.31
 -10 -15   2    0.62    0.38
 -10 -15   2    0.64    0.34
  -9 -15   2    1.13    0.35
  -9 -15   2    1.11    0.36
  -8 -15   2    0.22    0.25
  -8 -15   2    0.20    0.23
  -7 -15   2    0.20    0.25
  -7 -15   2   -0.24    0.20
  -6 -15   2    0.70    0.30
  -6 -15   2    1.11    0.27
  -5 -15   2   -0.08    0.19
  -5 -15   2    0.10    0.22
  -4 -15   2   27.83    0.91
  -4 -15   2   26.07    0.91
  -3 -15   2    1.85    0.29
  -3 -15   2    2.50    0.37
  -2 -15   2   15.70    0.67
  -2 -15   2   15.52    0.67
  -1 -15   2    0.59    0.23
  -1 -15   2    0.43    0.23
   0 -15   2    1.38    0.28
   0 -15   2    1.20    0.26
   1 -15   2    1.22    0.27
   1 -15   2    1.53    0.22
   1 -15   2    1.75    0.31
   2 -15   2    3.93    0.40
   2 -15   2    4.09    0.43
   2 -15   2    3.88    0.32
   3 -15   2    4.69    0.44
   3 -15   2    4.72    0.37
   3 -15   2    4.01    0.40
   4 -15   2    9.60    0.55
   4 -15   2    8.81    0.49
   5 -15   2    3.04    0.41
   5 -15   2    2.67    0.33
   6 -15   2    3.38    0.42
   6 -15   2    3.06    0.37
  -7  15  -2    0.15    0.28
   7 -15   2   -0.29    0.23
   7 -15   2    0.12    0.26
  -8  15  -2    0.60    0.32
   8 -15   2   -0.18    0.25
   8 -15   2    0.86    0.32
  -9  15  -2    1.36    0.38
   9 -15   2    1.19    0.34
   9 -15   2    1.09    0.33
 -10  15  -2    0.60    0.37
  10 -15   2    1.20    0.37
  10 -15   2    1.22    0.37
 -11  15  -2    1.15    0.41
  11 -15   2    0.93    0.37
  11 -15   2    0.64    0.34
 -12  15  -2   -0.31    0.36
  12 -15   2   -0.22    0.33
 -12 -14   2    3.43    0.51
 -12 -14   2    3.24    0.54
 -11 -14   2    0.06    0.35
 -11 -14   2    0.51    0.30
 -10 -14   2    0.01    0.24
 -10 -14   2   -0.17    0.28
  -9 -14   2    7.84    0.56
  -9 -14   2    8.22    0.65
  -8 -14   2    6.19    0.44
  -8 -14   2    4.97    0.50
  -7 -14   2    0.28    0.23
  -7 -14   2    0.44    0.24
  -6 -14   2   -0.10    0.25
  -6 -14   2   -0.03    0.19
  -5 -14   2    1.57    0.31
  -5 -14   2    1.25    0.26
  -4 -14   2    0.31    0.19
  -4 -14   2    0.27    0.23
  -3 -14   2   -0.02    0.19
  -3 -14   2   -0.31    0.19
  -2 -14   2    0.84    0.24
  -2 -14   2    0.67    0.23
  -1 -14   2    0.23    0.19
  -1 -14   2    0.01    0.19
   0 -14   2   12.25    0.57
   0 -14   2   13.53    0.44
   0 -14   2   12.78    0.58
   1 -14   2    0.06    0.17
   1 -14   2    0.11    0.17
   1 -14   2    0.34    0.14
   2 -14   2    2.09    0.25
   2 -14   2    2.11    0.31
   2 -14   2    2.38    0.33
   3 -14   2   -0.11    0.21
   3 -14   2    0.17    0.17
   4 -14   2    0.00    0.18
   4 -14   2    0.31    0.24
   5 -14   2   -0.11    0.21
   5 -14   2    0.31    0.21
  -6  14  -2    0.18    0.26
   6 -14   2    0.10    0.23
   6 -14   2    0.23    0.22
  -7  14  -2   -0.16    0.25
   7 -14   2    0.05    0.23
   7 -14   2    0.06    0.23
  -8  14  -2    5.04    0.50
   8 -14   2    4.32    0.46
   8 -14   2    3.84    0.45
  -9  14  -2    2.08    0.39
   9 -14   2    2.59    0.41
   9 -14   2    2.13    0.37
 -10  14  -2    0.00    0.30
  10 -14   2    0.21    0.30
  10 -14   2   -0.25    0.25
 -11  14  -2    4.05    0.50
  11 -14   2    3.89    0.46
  11 -14   2    3.05    0.47
 -12  14  -2   -0.06    0.35
  12 -14   2   -0.07    0.28
 -13  14  -2   -0.01    0.37
  13 -14   2   -0.21    0.34
 -13 -13   2   -0.02    0.33
 -13 -13   2   -0.10    0.36
 -12 -13   2    1.37    0.43
 -12 -13   2    0.64    0.34
 -11 -13   2    2.59    0.47
 -11 -13   2    1.74    0.40
 -10 -13   2    0.36    0.32
 -10 -13   2    0.20    0.30
  -9 -13   2    2.61    0.39
  -9 -13   2    2.61    0.42
  -8 -13   2    2.69    0.32
  -8 -13   2    3.08    0.44
  -8 -13   2    2.67    0.40
  -7 -13   2    7.20    0.45
  -7 -13   2    6.50    0.48
  -6 -13   2    1.74    0.30
  -6 -13   2    2.27    0.31
  -5 -13   2    2.19    0.33
  -5 -13   2    1.82    0.28
  -4 -13   2    9.95    0.52
  -4 -13   2   10.08    0.50
  -3 -13   2    1.73    0.25
  -3 -13   2    2.29    0.31
  -2 -13   2    5.30    0.41
  -2 -13   2    4.50    0.39
  -1 -13   2    0.30    0.19
  -1 -13   2    0.11    0.10
  -1 -13   2    0.44    0.21
   0 -13   2   -0.17    0.10
   0 -13   2   -0.05    0.11
   0 -13   2    0.06    0.17
   0 -13   2   -0.21    0.16
   1 -13   2    0.16    0.13
   1 -13   2    0.44    0.19
   1 -13   2    0.28    0.11
   1 -13   2    0.76    0.23
   2 -13   2   13.20    0.58
   2 -13   2   12.83    0.57
   2 -13   2   13.31    0.49
   3 -13   2    8.14    0.41
   3 -13   2    8.22    0.47
   4 -13   2    0.90    0.22
   4 -13   2    1.35    0.28
  -5  13  -2    0.42    0.25
   5 -13   2    0.77    0.23
   5 -13   2    0.63    0.22
  -6  13  -2    1.24    0.32
   6 -13   2    1.39    0.29
   6 -13   2    1.27    0.27
  -7  13  -2    0.11    0.24
   7 -13   2   -0.04    0.21
   7 -13   2    0.17    0.23
  -8  13  -2    1.62    0.33
   8 -13   2    1.34    0.31
   8 -13   2    1.42    0.32
  -9  13  -2    1.94    0.38
   9 -13   2    2.49    0.39
   9 -13   2    1.91    0.34
 -10  13  -2   19.65    0.85
  10 -13   2   20.09    0.81
  10 -13   2   19.74    0.84
 -11  13  -2    0.42    0.33
  11 -13   2    0.03    0.30
  11 -13   2    0.01    0.27
 -12  13  -2    6.28    0.60
  12 -13   2    7.78    0.68
 -13  13  -2    0.35    0.36
  13 -13   2    0.29    0.31
 -13 -12   2    0.05    0.33
 -13 -12   2    0.45    0.38
 -12 -12   2    2.91    0.41
 -12 -12   2    3.34    0.48
 -11 -12   2    0.17    0.32
 -11 -12   2    0.17    0.28
 -10 -12   2    0.60    0.30
 -10 -12   2    0.47    0.31
  -9 -12   2    7.88    0.44
  -9 -12   2    8.47    0.56
  -9 -12   2    8.90    0.62
  -8 -12   2    0.36    0.20
  -8 -12   2   -0.05    0.25
  -8 -12   2    0.11    0.22
  -7 -12   2    0.14    0.21
  -7 -12   2    0.28    0.19
  -6 -12   2   18.20    0.72
  -6 -12   2   17.66    0.64
  -5 -12   2    2.06    0.29
  -5 -12   2    2.47    0.28
  -4 -12   2   18.59    0.68
  -4 -12   2   19.43    0.66
  -3 -12   2   -0.16    0.17
  -3 -12   2   -0.11    0.14
  -2 -12   2    2.52    0.27
  -2 -12   2    2.18    0.16
  -2 -12   2    2.63    0.30
  -1 -12   2    0.73    0.12
  -1 -12   2    0.58    0.20
  -1 -12   2    0.72    0.17
  -1 -12   2    0.49    0.19
   0 -12   2    7.76    0.31
   0 -12   2    8.15    0.34
   0 -12   2    8.63    0.45
   0 -12   2    7.17    0.41
   1 -12   2    1.16    0.22
   1 -12   2    0.83    0.20
   1 -12   2    1.03    0.16
   1 -12   2    0.89    0.13
   2 -12   2    1.66    0.21
   2 -12   2    1.96    0.16
   2 -12   2    2.02    0.27
   2 -12   2    2.00    0.26
   3 -12   2    0.02    0.07
   3 -12   2    0.20    0.15
   3 -12   2   -0.31    0.16
  -4  12  -2    2.21    0.30
   4 -12   2    2.22    0.29
   4 -12   2    2.51    0.28
  -5  12  -2    1.17    0.27
   5 -12   2    1.15    0.24
   5 -12   2    1.25    0.24
  -6  12  -2    0.59    0.24
   6 -12   2    0.48    0.22
   6 -12   2    0.52    0.23
  -7  12  -2    1.93    0.33
   7 -12   2    1.74    0.30
   7 -12   2    1.36    0.27
  -8  12  -2    3.58    0.39
   8 -12   2    3.16    0.38
   8 -12   2    3.53    0.38
  -9  12  -2    1.44    0.33
   9 -12   2    1.62    0.33
   9 -12   2    1.17    0.28
 -10  12  -2    0.26    0.29
  10 -12   2   -0.01    0.28
  10 -12   2    0.24    0.25
 -11  12  -2    2.30    0.41
  11 -12   2    2.27    0.36
  11 -12   2    2.16    0.39
 -12  12  -2    0.31    0.33
  12 -12   2    0.80    0.36
 -13  12  -2    2.88    0.48
  13 -12   2    3.28    0.47
 -14  12  -2    0.48    0.40
  14 -12   2    0.65    0.40
 -14 -11   2    2.99    0.47
 -14 -11   2    2.98    0.51
 -13 -11   2   -0.12    0.30
 -13 -11   2   -0.01    0.31
 -12 -11   2    2.40    0.44
 -12 -11   2    2.47    0.41
 -11 -11   2    3.84    0.48
 -11 -11   2    3.04    0.44
 -10 -11   2    1.58    0.36
 -10 -11   2    1.38    0.33
  -9 -11   2    1.20    0.27
  -9 -11   2    0.91    0.22
  -9 -11   2    0.88    0.30
  -8 -11   2    0.02    0.23
  -8 -11   2    0.13    0.18
  -8 -11   2    0.45    0.22
  -7 -11   2    0.80    0.23
  -7 -11   2    0.53    0.19
  -6 -11   2    1.29    0.23
  -6 -11   2    0.89    0.23
  -5 -11   2    0.93    0.22
  -5 -11   2    1.03    0.21
  -4 -11   2   10.30    0.50
  -4 -11   2   10.03    0.45
  -3 -11   2    1.75    0.09
  -3 -11   2    2.00    0.27
  -3 -11   2    2.05    0.26
  -2 -11   2    5.86    0.37
  -2 -11   2    5.29    0.34
  -2 -11   2    4.51    0.18
  -1 -11   2    0.21    0.12
  -1 -11   2    0.15    0.15
  -1 -11   2   -0.02    0.13
  -1 -11   2    0.11    0.09
   0 -11   2   11.88    0.37
   0 -11   2   11.22    0.47
   0 -11   2   10.64    0.38
   0 -11   2   11.24    0.49
   1 -11   2    0.02    0.10
   1 -11   2   -0.24    0.14
   1 -11   2   -0.03    0.15
   1 -11   2    0.03    0.08
   2 -11   2    0.86    0.11
   2 -11   2    1.00    0.20
   2 -11   2    0.86    0.17
   3 -11   2    8.67    0.43
   3 -11   2    8.32    0.24
   3 -11   2    8.82    0.39
  -4  11  -2    8.58    0.45
   4 -11   2    7.65    0.41
   4 -11   2    8.25    0.41
  -5  11  -2    0.21    0.20
   5 -11   2   -0.19    0.15
   5 -11   2   -0.01    0.17
  -6  11  -2    3.76    0.36
   6 -11   2    3.43    0.35
   6 -11   2    3.62    0.35
  -7  11  -2    0.28    0.22
   7 -11   2   -0.26    0.16
   7 -11   2    0.13    0.21
  -8  11  -2    1.72    0.32
   8 -11   2    1.98    0.30
   8 -11   2    2.06    0.33
  -9  11  -2    0.37    0.25
   9 -11   2    0.54    0.23
   9 -11   2    0.29    0.24
 -10  11  -2    0.47    0.28
  10 -11   2    0.52    0.24
  10 -11   2    0.96    0.32
 -11  11  -2    0.32    0.30
  11 -11   2    0.33    0.24
  11 -11   2    0.55    0.29
 -12  11  -2    9.16    0.63
  12 -11   2   10.89    0.71
 -13  11  -2    0.79    0.38
  13 -11   2    0.38    0.29
 -14  11  -2   -0.10    0.35
  14 -11   2   -0.17    0.32
 -14 -10   2    0.31    0.37
 -14 -10   2    0.36    0.34
 -13 -10   2    0.10    0.31
 -13 -10   2    0.56    0.36
 -12 -10   2    0.76    0.34
 -12 -10   2    0.43    0.27
 -11 -10   2    0.32    0.26
 -11 -10   2    0.01    0.29
 -10 -10   2    1.21    0.34
 -10 -10   2    0.60    0.25
  -9 -10   2    0.16    0.23
  -9 -10   2    0.19    0.24
  -9 -10   2   -0.21    0.15
  -8 -10   2    0.66    0.25
  -8 -10   2    0.84    0.28
  -8 -10   2    0.28    0.17
  -7 -10   2   14.08    0.61
  -7 -10   2   14.47    0.54
  -6 -10   2   61.90    1.40
  -6 -10   2   64.02    1.49
  -5 -10   2    0.02    0.17
  -5 -10   2    0.03    0.14
  -4 -10   2   15.24    0.54
  -4 -10   2   15.82    0.58
  -3 -10   2    1.07    0.20
  -3 -10   2    0.84    0.18
  -2 -10   2    7.25    0.22
  -2 -10   2    8.05    0.39
  -2 -10   2    7.29    0.36
  -2 -10   2    7.26    0.34
  -1 -10   2    0.21    0.15
  -1 -10   2    0.14    0.14
  -1 -10   2    0.04    0.08
  -1 -10   2   -0.07    0.10
   0 -10   2    0.84    0.18
   0 -10   2    0.75    0.19
   0 -10   2    0.60    0.12
   0 -10   2    0.74    0.12
   1 -10   2   -0.03    0.10
   1 -10   2   -0.04    0.14
   1 -10   2    0.08    0.08
   1 -10   2    0.04    0.14
   2 -10   2   27.76    0.61
   2 -10   2   28.82    0.72
   2 -10   2   27.77    0.79
  -3  10  -2    0.27    0.16
   3 -10   2    0.21    0.17
   3 -10   2    0.10    0.06
   3 -10   2    0.25    0.14
  -4  10  -2    1.58    0.25
   4 -10   2    0.98    0.19
   4 -10   2    1.14    0.22
  -5  10  -2    2.81    0.30
   5 -10   2    2.98    0.29
   5 -10   2    2.30    0.26
  -6  10  -2    0.03    0.18
   6 -10   2    0.16    0.18
   6 -10   2   -0.28    0.16
  -7  10  -2    0.21    0.21
   7 -10   2    0.57    0.22
   7 -10   2    0.04    0.18
  -8  10  -2    0.12    0.22
   8 -10   2    0.05    0.21
   8 -10   2    0.23    0.19
  -9  10  -2    1.62    0.30
   9 -10   2    1.22    0.25
   9 -10   2    1.09    0.27
 -10  10  -2    7.79    0.54
  10 -10   2    7.14    0.54
  10 -10   2    7.10    0.45
 -11  10  -2    0.85    0.31
  11 -10   2    0.84    0.25
  11 -10   2    0.59    0.29
 -12  10  -2    0.99    0.34
  12 -10   2    0.88    0.36
 -13  10  -2    7.05    0.61
  13 -10   2    6.25    0.60
 -14  10  -2    8.66    0.69
  14 -10   2   10.10    0.70
 -15  10  -2   -0.02    0.37
  15 -10   2   -0.49    0.31
 -14  -9   2    2.06    0.42
 -14  -9   2    2.84    0.50
 -13  -9   2    0.06    0.29
 -13  -9   2   -0.31    0.30
 -12  -9   2    1.19    0.32
 -12  -9   2    2.40    0.42
 -11  -9   2    0.97    0.32
 -11  -9   2    1.64    0.35
 -10  -9   2    5.19    0.47
 -10  -9   2    6.12    0.50
  -9  -9   2   -0.10    0.14
  -9  -9   2    0.09    0.21
  -9  -9   2    0.09    0.24
  -8  -9   2   -0.02    0.15
  -8  -9   2   -0.08    0.21
  -8  -9   2    0.09    0.18
  -7  -9   2    3.95    0.30
  -7  -9   2    2.76    0.31
  -7  -9   2    4.07    0.37
  -6  -9   2    7.11    0.36
  -6  -9   2    7.23    0.41
  -5  -9   2    0.67    0.16
  -5  -9   2    1.07    0.20
  -4  -9   2    9.89    0.41
  -4  -9   2    9.02    0.43
  -3  -9   2    0.02    0.12
  -3  -9   2    0.01    0.13
  -2  -9   2   30.20    0.78
  -2  -9   2   28.85    0.58
  -2  -9   2   30.34    0.80
  -2  -9   2   29.35    0.74
  -1  -9   2   -0.06    0.09
  -1  -9   2    0.19    0.14
  -1  -9   2    0.09    0.13
  -1  -9   2   -0.14    0.06
   0  -9   2    4.53    0.28
   0  -9   2    4.70    0.29
   0  -9   2    4.40    0.21
   0  -9   2    4.49    0.23
   1  -9   2    8.92    0.29
   1  -9   2    9.24    0.32
   1  -9   2    8.98    0.39
   1  -9   2    9.26    0.41
   2  -9   2    7.00    0.19
   2  -9   2    7.09    0.23
   2  -9   2    6.77    0.36
   2  -9   2    6.91    0.30
  -3   9  -2    0.83    0.19
   3  -9   2    0.82    0.08
   3  -9   2    0.57    0.15
   3  -9   2    0.63    0.16
  -4   9  -2   48.94    1.18
   4  -9   2   49.85    1.15
   4  -9   2   53.22    1.20
  -5   9  -2   -0.08    0.16
   5  -9   2   -0.02    0.13
   5  -9   2   -0.12    0.14
  -6   9  -2    6.84    0.40
   6  -9   2    6.42    0.40
   6  -9   2    6.61    0.38
  -7   9  -2    2.79    0.30
   7  -9   2    3.47    0.35
   7  -9   2    3.48    0.32
  -8   9  -2    6.25    0.43
   8  -9   2    6.41    0.42
   8  -9   2    5.45    0.37
  -9   9  -2    0.35    0.23
   9  -9   2    0.22    0.19
   9  -9   2    0.09    0.23
 -10   9  -2    3.77    0.41
  10  -9   2    3.02    0.37
  10  -9   2    3.17    0.32
 -11   9  -2   -0.32    0.25
  11  -9   2    0.43    0.21
  11  -9   2    0.83    0.31
 -12   9  -2   11.56    0.66
  12  -9   2    9.97    0.67
 -13   9  -2    0.13    0.31
  13  -9   2    0.21    0.28
 -14   9  -2    1.24    0.40
  14  -9   2    2.09    0.44
 -15   9  -2   -0.08    0.40
  15  -9   2    0.15    0.37
 -15  -8   2    1.35    0.44
 -15  -8   2    0.75    0.37
 -14  -8   2    0.56    0.38
 -14  -8   2    0.55    0.33
 -13  -8   2    2.33    0.39
 -13  -8   2    2.65    0.45
 -12  -8   2    0.00    0.30
 -12  -8   2    0.15    0.27
 -11  -8   2    1.70    0.32
 -11  -8   2    2.08    0.34
 -10  -8   2    3.86    0.40
 -10  -8   2    3.12    0.36
  -9  -8   2    0.06    0.14
  -9  -8   2    0.43    0.25
  -9  -8   2    0.16    0.22
  -8  -8   2    0.30    0.15
  -8  -8   2    0.39    0.21
  -8  -8   2    0.32    0.22
  -7  -8   2    2.18    0.27
  -7  -8   2    2.07    0.28
  -7  -8   2    2.51    0.24
  -6  -8   2   14.22    0.32
  -6  -8   2   12.97    0.47
  -6  -8   2   13.18    0.53
  -5  -8   2    0.23    0.17
  -5  -8   2    0.11    0.12
  -4  -8   2   74.35    1.53
  -4  -8   2   72.21    1.57
  -3  -8   2    1.91    0.20
  -3  -8   2    2.08    0.22
  -3  -8   2    1.59    0.19
   2   8  -2   97.06    1.87
  -2  -8   2   95.67    1.71
  -2  -8   2   94.01    1.93
  -2  -8   2   97.09    1.92
  -2  -8   2   96.52    1.89
   1   8  -2    6.79    0.27
  -1  -8   2    6.36    0.21
  -1  -8   2    6.70    0.31
  -1  -8   2    6.39    0.33
  -1  -8   2    6.94    0.28
   0   8  -2   13.13    0.36
   0  -8   2   13.77    0.36
   0  -8   2   13.50    0.46
   0  -8   2   13.32    0.46
   0  -8   2   12.82    0.38
   1  -8   2    1.12    0.17
   1  -8   2    0.91    0.16
   1  -8   2    1.18    0.12
   1  -8   2    1.29    0.14
  -2   8  -2   24.34    0.68
   2  -8   2   23.76    0.67
   2  -8   2   25.37    0.62
   2  -8   2   24.08    0.47
   2  -8   2   24.26    0.52
  -3   8  -2    0.12    0.15
   3  -8   2    0.05    0.12
   3  -8   2    0.11    0.15
   3  -8   2    0.03    0.05
  -4   8  -2   38.91    0.96
  -4   8  -2   38.68    0.72
   4  -8   2   40.35    0.96
   4  -8   2   39.77    0.95
   4  -8   2   38.31    0.72
  -5   8  -2    4.41    0.33
   5  -8   2    4.77    0.33
   5  -8   2    3.91    0.30
  -6   8  -2   66.50    1.19
  -6   8  -2   66.84    1.48
   6  -8   2   66.59    1.46
   6  -8   2   65.28    1.49
  -7   8  -2    3.99    0.15
  -7   8  -2    4.06    0.16
  -7   8  -2    4.76    0.36
   7  -8   2    4.54    0.37
   7  -8   2    3.71    0.30
  -8   8  -2    0.77    0.24
   8  -8   2    0.93    0.23
   8  -8   2    0.51    0.18
  -9   8  -2    0.82    0.25
   9  -8   2    1.19    0.22
   9  -8   2    1.32    0.28
 -10   8  -2    0.53    0.25
  10  -8   2    0.48    0.20
  10  -8   2    0.24    0.22
 -11   8  -2    0.07    0.25
  11  -8   2   -0.21    0.24
  11  -8   2   -0.06    0.18
 -12   8  -2    0.17    0.28
  12  -8   2    0.16    0.28
 -13   8  -2   -0.01    0.30
  13  -8   2   -0.20    0.23
 -14   8  -2    7.19    0.62
  14  -8   2    8.51    0.69
 -15   8  -2    0.34    0.39
  15  -8   2    0.55    0.37
 -15  -7   2    0.90    0.35
 -15  -7   2    0.82    0.39
 -14  -7   2    1.54    0.41
 -14  -7   2    1.85    0.39
 -13  -7   2    0.01    0.30
 -13  -7   2    0.60    0.30
 -12  -7   2    4.32    0.45
 -12  -7   2    4.28    0.45
 -11  -7   2    0.46    0.28
 -11  -7   2    0.37    0.25
 -10  -7   2    4.55    0.43
 -10  -7   2    4.54    0.42
  -9  -7   2    0.09    0.20
  -9  -7   2   -0.08    0.13
  -9  -7   2   -0.18    0.21
   8   7  -2    5.89    0.25
  -8  -7   2    6.20    0.42
  -8  -7   2    5.46    0.30
  -8  -7   2    5.34    0.39
  -7  -7   2    1.85    0.20
  -7  -7   2    1.56    0.23
  -7  -7   2    1.34    0.26
  -6  -7   2   12.39    0.49
  -6  -7   2   12.03    0.42
  -5  -7   2    7.95    0.37
  -5  -7   2    7.71    0.19
  -5  -7   2    7.49    0.33
   4   7  -2    4.03    0.27
  -4  -7   2    3.90    0.25
  -4  -7   2    3.24    0.27
   3   7  -2    0.03    0.11
  -3  -7   2    0.17    0.11
  -3  -7   2    0.02    0.13
  -3  -7   2    0.00    0.10
   2   7  -2    2.16    0.18
  -2  -7   2    2.29    0.21
  -2  -7   2    2.63    0.22
  -2  -7   2    2.96    0.23
  -2  -7   2    2.48    0.09
   1   7  -2    0.12    0.10
   1   7  -2    0.17    0.06
  -1  -7   2    0.25    0.13
  -1  -7   2    0.15    0.10
  -1  -7   2    0.06    0.12
  -1  -7   2    0.07    0.06
   0   7  -2    2.46    0.16
   0  -7   2    2.31    0.16
   0  -7   2    2.31    0.20
   0  -7   2    2.59    0.22
   0  -7   2    2.59    0.15
  -1   7  -2   13.03    0.31
   1  -7   2   13.35    0.37
   1  -7   2   13.03    0.34
   1  -7   2   13.13    0.44
  -2   7  -2    0.95    0.17
  -2   7  -2    0.99    0.10
  -2   7  -2    0.82    0.07
   2  -7   2    0.72    0.15
   2  -7   2    0.97    0.14
   2  -7   2    0.91    0.07
   2  -7   2    0.93    0.09
  -3   7  -2    1.79    0.21
  -3   7  -2    1.69    0.11
   3  -7   2    1.80    0.19
   3  -7   2    1.83    0.10
   3  -7   2    1.32    0.17
  -4   7  -2    0.49    0.06
  -4   7  -2    0.39    0.15
   4  -7   2    0.47    0.16
   4  -7   2    0.68    0.17
   4  -7   2    0.43    0.05
  -5   7  -2    0.35    0.05
  -5   7  -2    0.69    0.18
  -5   7  -2    0.53    0.06
  -5   7  -2    0.35    0.06
   5  -7   2    0.64    0.18
   5  -7   2    0.34    0.15
  -6   7  -2   10.39    0.26
  -6   7  -2   10.49    0.44
  -6   7  -2    9.88    0.26
   6  -7   2   10.66    0.42
  -7   7  -2   -0.05    0.15
  -7   7  -2    0.00    0.07
   7  -7   2    0.07    0.17
   7  -7   2    0.09    0.13
  -8   7  -2    3.36    0.19
  -8   7  -2    4.52    0.36
   8  -7   2    4.26    0.30
   8  -7   2    3.79    0.34
  -9   7  -2   -0.13    0.17
   9  -7   2   -0.16    0.14
   9  -7   2    0.08    0.21
 -10   7  -2    8.81    0.51
  10  -7   2    8.15    0.41
  10  -7   2    6.68    0.47
 -11   7  -2    0.06    0.25
  11  -7   2    0.01    0.24
  11  -7   2    0.11    0.17
 -12   7  -2    2.27    0.38
  12  -7   2    2.72    0.40
 -13   7  -2    5.02    0.50
  13  -7   2    4.49    0.48
 -14   7  -2   -0.25    0.30
  14  -7   2    0.18    0.28
 -15   7  -2    0.18    0.36
  15  -7   2    0.55    0.34
 -16   7  -2    1.27    0.44
  16  -7   2    2.12    0.46
 -15  -6   2   -0.04    0.28
 -15  -6   2   -0.26    0.33
 -14  -6   2    0.10    0.33
 -14  -6   2   -0.02    0.28
 -13  -6   2    0.50    0.28
 -13  -6   2    0.54    0.31
 -12  -6   2   -0.12    0.24
 -12  -6   2    0.21    0.26
 -11  -6   2    2.07    0.33
 -11  -6   2    1.55    0.30
 -10  -6   2    6.81    0.33
 -10  -6   2    7.40    0.49
 -10  -6   2    7.43    0.47
   9   6  -2    4.95    0.27
  -9  -6   2    4.73    0.38
  -9  -6   2    4.87    0.28
  -9  -6   2    5.34    0.40
   8   6  -2   66.01    1.31
  -8  -6   2   66.11    1.50
  -8  -6   2   66.47    1.52
  -8  -6   2   65.58    1.37
   7   6  -2    4.50    0.21
  -7  -6   2    4.11    0.33
  -7  -6   2    4.99    0.35
  -7  -6   2    4.55    0.26
   6   6  -2   10.58    0.29
  -6  -6   2   10.52    0.44
  -6  -6   2   10.33    0.42
  -6  -6   2   10.35    0.37
   5   6  -2    7.12    0.35
  -5  -6   2    8.43    0.38
  -5  -6   2    8.15    0.32
  -5  -6   2    7.67    0.22
   4   6  -2    0.08    0.11
  -4  -6   2    0.16    0.14
  -4  -6   2    0.06    0.10
  -4  -6   2    0.23    0.12
   3   6  -2   13.02    0.42
  -3  -6   2   13.16    0.41
  -3  -6   2   12.95    0.43
  -3  -6   2   13.22    0.43
   2   6  -2   31.08    0.72
  -2  -6   2   32.10    0.76
  -2  -6   2   31.69    0.74
  -2  -6   2   31.88    0.74
   1   6  -2    4.93    0.21
   1   6  -2    5.06    0.15
  -1  -6   2    5.12    0.24
  -1  -6   2    5.02    0.25
  -1  -6   2    5.48    0.27
  -1  -6   2    5.06    0.16
   0   6  -2    0.36    0.09
   0  -6   2    0.40    0.08
   0  -6   2    0.30    0.11
   0  -6   2    0.52    0.10
   0  -6   2    0.42    0.12
  -1   6  -2    0.36    0.07
  -1   6  -2    0.28    0.12
  -1   6  -2    0.25    0.08
   1  -6   2    0.49    0.10
   1  -6   2    0.42    0.09
   1  -6   2    0.24    0.11
   1  -6   2    0.32    0.08
  -2   6  -2   15.72    0.47
  -2   6  -2   16.46    0.33
  -2   6  -2   16.60    0.37
   2  -6   2   17.07    0.49
   2  -6   2   16.87    0.36
   2  -6   2   16.67    0.33
   2  -6   2   16.89    0.46
  -3   6  -2    1.90    0.11
  -3   6  -2    2.00    0.19
   3  -6   2    2.17    0.20
   3  -6   2    1.87    0.18
   3  -6   2    1.97    0.10
  -4   6  -2   19.53    0.38
  -4   6  -2   20.25    0.57
  -4   6  -2   19.70    0.40
   4  -6   2   19.32    0.56
   4  -6   2   20.09    0.55
  -5   6  -2    1.06    0.18
  -5   6  -2    0.66    0.08
  -5   6  -2    0.71    0.08
  -5   6  -2    0.55    0.07
   5  -6   2    0.54    0.15
   5  -6   2    0.77    0.17
  -6   6  -2    2.80    0.26
  -6   6  -2    2.75    0.15
   6  -6   2    2.67    0.27
   6  -6   2    2.44    0.22
  -7   6  -2    0.68    0.19
  -7   6  -2    0.58    0.10
   7  -6   2    0.72    0.16
   7  -6   2    0.58    0.17
  -8   6  -2   30.08    0.86
  -8   6  -2   30.38    0.69
   8  -6   2   31.73    0.90
   8  -6   2   31.30    0.80
  -9   6  -2    0.14    0.20
  -9   6  -2   -0.02    0.10
   9  -6   2    0.22    0.15
   9  -6   2    0.03    0.18
 -10   6  -2    0.07    0.21
  10  -6   2   -0.20    0.14
  10  -6   2    0.07    0.22
 -11   6  -2    9.06    0.54
  11  -6   2    8.44    0.56
  11  -6   2    8.49    0.60
 -12   6  -2    1.91    0.36
  12  -6   2    2.88    0.38
 -13   6  -2    0.59    0.32
  13  -6   2    0.61    0.32
 -14   6  -2    1.02    0.36
  14  -6   2    0.59    0.33
 -15   6  -2    1.38    0.42
  15  -6   2    1.89    0.41
 -16   6  -2   -0.26    0.37
  16  -6   2    0.45    0.38
 -16  -5   2    0.52    0.35
 -16  -5   2    0.27    0.40
 -15  -5   2    1.45    0.35
 -15  -5   2    2.05    0.47
 -14  -5   2    3.94    0.49
 -14  -5   2    3.44    0.42
 -13  -5   2    0.06    0.25
 -13  -5   2    0.20    0.28
 -12  -5   2   15.37    0.68
 -12  -5   2   15.57    0.72
 -11  -5   2    0.70    0.27
 -11  -5   2    0.82    0.27
  10   5  -2    6.79    0.34
 -10  -5   2    6.06    0.43
 -10  -5   2    6.51    0.32
 -10  -5   2    6.92    0.47
   9   5  -2    0.11    0.13
  -9  -5   2    0.16    0.12
  -9  -5   2   -0.11    0.17
  -9  -5   2    0.11    0.20
   8   5  -2   16.44    0.48
  -8  -5   2   17.88    0.63
  -8  -5   2   17.77    0.61
  -8  -5   2   17.94    0.50
   7   5  -2    2.06    0.17
  -7  -5   2    2.27    0.25
  -7  -5   2    1.97    0.24
  -7  -5   2    2.25    0.19
   6   5  -2   28.07    0.61
  -6  -5   2   27.22    0.75
  -6  -5   2   28.75    0.67
   5   5  -2    0.40    0.07
   5   5  -2    0.21    0.13
  -5  -5   2    0.45    0.12
  -5  -5   2    0.29    0.13
  -5  -5   2    0.36    0.14
   4   5  -2   13.67    0.44
  -4  -5   2   13.67    0.29
  -4  -5   2   14.17    0.41
  -4  -5   2   12.93    0.45
  -4  -5   2   13.60    0.45
   3   5  -2    0.42    0.12
  -3  -5   2    0.86    0.13
  -3  -5   2    0.93    0.16
  -3  -5   2    0.64    0.14
   2   5  -2  118.43    2.22
  -2  -5   2  121.49    2.24
  -2  -5   2  120.83    2.25
  -2  -5   2  118.94    2.26
   1   5  -2   23.64    0.46
   1   5  -2   24.39    0.54
  -1  -5   2   24.27    0.59
  -1  -5   2   23.90    0.46
  -1  -5   2   23.19    0.55
  -1  -5   2   23.99    0.58
   0   5  -2    0.04    0.07
   0   5  -2   -0.05    0.07
   0   5  -2    0.09    0.08
   0  -5   2   -0.06    0.09
   0  -5   2    0.07    0.06
   0  -5   2    0.03    0.09
   0  -5   2    0.08    0.07
  -1   5  -2    8.78    0.23
  -1   5  -2    9.15    0.33
  -1   5  -2    9.37    0.25
   1  -5   2    9.33    0.22
   1  -5   2    9.53    0.28
   1  -5   2    9.06    0.25
   1  -5   2    9.37    0.32
  -2   5  -2   85.45    1.68
  -2   5  -2   86.38    1.56
  -2   5  -2   85.91    1.53
   2  -5   2   86.95    1.56
   2  -5   2   86.33    1.68
   2  -5   2   89.19    1.66
   2  -5   2   88.33    1.53
  -3   5  -2    0.26    0.12
  -3   5  -2    0.04    0.06
   3  -5   2    0.33    0.13
   3  -5   2    0.06    0.05
   3  -5   2   -0.13    0.12
  -4   5  -2   90.68    1.79
  -4   5  -2   90.20    1.63
  -4   5  -2   90.45    1.62
   4  -5   2   89.92    1.76
   4  -5   2   92.74    1.80
  -5   5  -2    4.76    0.18
  -5   5  -2    5.57    0.31
   5  -5   2    5.66    0.32
   5  -5   2    5.04    0.26
  -6   5  -2   26.18    0.58
  -6   5  -2   27.84    0.73
   6  -5   2   26.14    0.67
  -7   5  -2    0.64    0.16
  -7   5  -2    0.40    0.10
   7  -5   2    0.72    0.14
   7  -5   2    0.54    0.17
  -8   5  -2    5.34    0.26
  -8   5  -2    5.53    0.34
   8  -5   2    6.52    0.40
   8  -5   2    5.81    0.30
  -9   5  -2    0.21    0.12
  -9   5  -2    0.53    0.21
   9  -5   2    0.17    0.17
   9  -5   2    0.21    0.14
 -10   5  -2   12.28    0.56
 -10   5  -2   11.66    0.42
  10  -5   2   12.68    0.46
  10  -5   2   11.57    0.58
 -11   5  -2    0.01    0.21
  11  -5   2    0.00    0.22
 -12   5  -2    0.55    0.28
  12  -5   2    0.73    0.27
 -13   5  -2    1.82    0.36
  13  -5   2    1.86    0.37
 -14   5  -2    3.18    0.45
  14  -5   2    3.55    0.46
 -15   5  -2    0.20    0.36
  15  -5   2    0.31    0.33
 -16   5  -2    1.53    0.43
  16  -5   2    1.49    0.42
 -16  -4   2    1.62    0.38
 -16  -4   2    2.58    0.49
 -15  -4   2    0.98    0.32
 -15  -4   2    0.41    0.35
 -14  -4   2    0.04    0.26
 -14  -4   2   -0.33    0.30
 -13  -4   2    2.42    0.40
 -13  -4   2    2.92    0.39
  12   4  -2    0.28    0.25
 -12  -4   2    0.01    0.25
 -12  -4   2    0.15    0.24
  11   4  -2    1.89    0.25
 -11  -4   2    1.93    0.31
 -11  -4   2    1.74    0.31
  10   4  -2    0.32    0.16
 -10  -4   2    0.56    0.23
 -10  -4   2    0.18    0.13
 -10  -4   2    0.83    0.24
   9   4  -2    8.38    0.37
  -9  -4   2   10.21    0.48
  -9  -4   2    8.95    0.47
  -9  -4   2    9.31    0.35
   8   4  -2   31.20    0.74
  -8  -4   2   30.08    0.71
  -8  -4   2   30.01    0.84
  -8  -4   2   29.74    0.83
   7   4  -2    2.12    0.18
  -7  -4   2    1.75    0.17
  -7  -4   2    1.89    0.23
  -7  -4   2    1.70    0.22
   6   4  -2    1.71    0.14
   6   4  -2    1.59    0.20
  -6  -4   2    1.74    0.20
  -6  -4   2    1.78    0.16
  -6  -4   2    1.52    0.20
   5   4  -2    0.92    0.16
   5   4  -2    1.42    0.12
  -5  -4   2    1.21    0.19
  -5  -4   2    1.11    0.16
  -5  -4   2    1.05    0.17
  -5  -4   2    1.19    0.14
   4   4  -2    9.07    0.23
   4   4  -2    9.26    0.36
  -4  -4   2    9.78    0.31
  -4  -4   2    8.93    0.34
  -4  -4   2    8.34    0.35
  -4  -4   2    8.49    0.23
   3   4  -2    6.29    0.15
   3   4  -2    6.66    0.28
  -3  -4   2    6.71    0.29
  -3  -4   2    6.92    0.28
  -3  -4   2    6.87    0.25
  -3  -4   2    6.61    0.16
   2   4  -2  541.63    9.61
  -2  -4   2  542.24    9.48
  -2  -4   2  540.48    9.62
  -2  -4   2  544.42    9.49
   1   4  -2    2.61    0.17
   1   4  -2    2.53    0.08
  -1  -4   2    2.55    0.08
  -1  -4   2    2.43    0.16
  -1  -4   2    2.60    0.19
  -1  -4   2    2.47    0.17
   0   4  -2    5.12    0.16
   0   4  -2    5.40    0.20
   0   4  -2    4.93    0.17
   0  -4   2    4.84    0.21
   0  -4   2    5.09    0.22
   0  -4   2    5.10    0.19
   0  -4   2    5.39    0.16
  -1   4  -2    0.87    0.07
  -1   4  -2    0.79    0.08
  -1   4  -2    0.94    0.13
   1  -4   2    0.74    0.12
   1  -4   2    0.86    0.08
   1  -4   2    0.84    0.07
   1  -4   2    0.71    0.10
  -2   4  -2  204.13    3.62
  -2   4  -2  204.28    3.72
  -2   4  -2  207.90    3.60
   2  -4   2  207.70    3.62
   2  -4   2  207.43    3.70
   2  -4   2  208.99    3.72
   2  -4   2  208.70    3.60
  -3   4  -2    1.32    0.09
  -3   4  -2    1.29    0.10
  -3   4  -2    1.57    0.17
   3  -4   2    1.37    0.16
   3  -4   2    1.33    0.10
  -4   4  -2   45.37    0.99
  -4   4  -2   46.71    0.88
   4  -4   2   47.42    0.96
   4  -4   2   44.91    1.00
  -5   4  -2    1.86    0.20
  -5   4  -2    1.70    0.13
   5  -4   2    1.35    0.18
   5  -4   2    1.86    0.17
  -6   4  -2    3.10    0.17
  -6   4  -2    3.45    0.27
   6  -4   2    3.36    0.21
   6  -4   2    3.54    0.26
  -7   4  -2    1.13    0.14
  -7   4  -2    1.01    0.19
   7  -4   2    0.98    0.19
   7  -4   2    1.25    0.16
  -8   4  -2   13.63    0.42
  -8   4  -2   12.61    0.51
   8  -4   2   13.64    0.54
   8  -4   2   14.47    0.44
  -9   4  -2    5.66    0.30
  -9   4  -2    5.50    0.38
   9  -4   2    5.43    0.29
   9  -4   2    5.29    0.39
 -10   4  -2    6.62    0.34
 -10   4  -2    6.71    0.43
  10  -4   2    6.24    0.32
  10  -4   2    6.42    0.44
 -11   4  -2    0.23    0.15
 -11   4  -2   -0.04    0.20
  11  -4   2    0.50    0.24
 -12   4  -2    1.83    0.33
  12  -4   2    1.67    0.33
 -13   4  -2    2.76    0.39
  13  -4   2    2.58    0.36
 -14   4  -2    1.46    0.36
  14  -4   2    1.22    0.35
 -15   4  -2   -0.36    0.30
  15  -4   2    0.41    0.32
 -16   4  -2    0.54    0.38
  16  -4   2    0.29    0.35
 -16  -3   2    1.43    0.39
 -16  -3   2    1.47    0.44
 -15  -3   2    0.56    0.36
 -15  -3   2    0.45    0.30
 -14  -3   2    2.82    0.39
 -14  -3   2    2.76    0.42
  13   3  -2    0.16    0.23
 -13  -3   2    0.49    0.30
 -13  -3   2    0.06    0.24
  12   3  -2    1.73    0.28
 -12  -3   2    2.03    0.32
 -12  -3   2    1.75    0.34
  11   3  -2    1.40    0.23
 -11  -3   2    0.76    0.26
 -11  -3   2    1.59    0.29
  10   3  -2    8.03    0.40
 -10  -3   2    8.53    0.46
 -10  -3   2    8.26    0.47
   9   3  -2    0.48    0.16
  -9  -3   2    0.28    0.12
  -9  -3   2    0.03    0.18
  -9  -3   2    0.12    0.16
   8   3  -2   13.79    0.45
  -8  -3   2   13.28    0.50
  -8  -3   2   13.22    0.40
  -8  -3   2   13.51    0.50
   7   3  -2    0.35    0.11
  -7  -3   2    0.42    0.11
  -7  -3   2    0.40    0.16
  -7  -3   2    0.41    0.16
   6   3  -2   23.72    0.56
   6   3  -2   23.73    0.66
  -6  -3   2   24.00    0.65
  -6  -3   2   23.64    0.66
  -6  -3   2   22.88    0.56
  -6  -3   2   22.12    0.63
   5   3  -2    4.00    0.26
   5   3  -2    4.38    0.19
  -5  -3   2    4.15    0.21
  -5  -3   2    3.97    0.26
  -5  -3   2    3.85    0.25
  -5  -3   2    3.99    0.26
   4   3  -2  141.81    2.48
   4   3  -2  136.83    2.59
  -4  -3   2  141.84    2.59
  -4  -3   2  141.41    2.53
  -4  -3   2  132.92    2.60
  -4  -3   2  138.64    2.58
   3   3  -2    8.88    0.21
   3   3  -2    8.89    0.31
  -3  -3   2    8.98    0.21
  -3  -3   2    9.01    0.28
  -3  -3   2    8.82    0.30
  -3  -3   2    8.58    0.32
   2   3  -2   71.53    1.38
  -2  -3   2   73.24    1.40
  -2  -3   2   72.94    1.39
  -2  -3   2   72.75    1.37
   1   3  -2   10.72    0.30
   1   3  -2   10.80    0.29
  -1  -3   2   10.99    0.30
  -1  -3   2   10.41    0.30
  -1  -3   2    9.99    0.29
   0   3  -2    4.17    0.15
   0   3  -2    4.36    0.14
   0   3  -2    3.80    0.16
   0  -3   2    4.17    0.16
   0  -3   2    4.02    0.17
   0  -3   2    3.97    0.15
   0  -3   2    4.01    0.13
   0  -3   2    4.09    0.18
  -1   3  -2    0.41    0.05
  -1   3  -2    0.32    0.09
  -1   3  -2    0.36    0.07
   1  -3   2    0.26    0.06
   1  -3   2    0.38    0.10
   1  -3   2    0.39    0.08
   1  -3   2    0.37    0.05
  -2   3  -2    1.47    0.08
  -2   3  -2    1.49    0.10
  -2   3  -2    2.08    0.16
   2  -3   2    1.52    0.14
   2  -3   2    1.47    0.09
   2  -3   2    1.60    0.14
  -3   3  -2    8.63    0.24
  -3   3  -2    9.89    0.31
   3  -3   2   10.57    0.33
   3  -3   2    8.17    0.30
   3  -3   2    9.75    0.24
  -4   3  -2   96.90    1.77
  -4   3  -2   97.53    1.87
   4  -3   2   98.38    1.82
   4  -3   2   97.47    1.88
  -5   3  -2    0.21    0.09
   5  -3   2    0.45    0.11
  -6   3  -2   13.30    0.46
  -6   3  -2   14.10    0.38
   6  -3   2   13.76    0.39
   6  -3   2   12.93    0.46
   7  -3   2    0.74    0.12
  -8   3  -2    0.31    0.17
  -8   3  -2    0.47    0.14
   8  -3   2    0.53    0.12
   8  -3   2    0.19    0.16
  -9   3  -2    0.03    0.14
  -9   3  -2   -0.19    0.16
   9  -3   2    0.10    0.11
   9  -3   2    0.03    0.15
 -10   3  -2   49.12    1.17
 -10   3  -2   48.65    1.24
  10  -3   2   49.47    1.26
  10  -3   2   50.17    1.06
 -11   3  -2    5.47    0.41
 -11   3  -2    5.00    0.36
  11  -3   2    4.86    0.44
 -12   3  -2    2.29    0.35
 -12   3  -2    2.10    0.29
  12  -3   2    1.98    0.33
 -13   3  -2   -0.19    0.20
 -13   3  -2    0.19    0.26
  13  -3   2    0.06    0.25
 -14   3  -2    0.26    0.24
 -14   3  -2    0.72    0.33
  14  -3   2    0.49    0.30
 -15   3  -2    4.69    0.52
  15  -3   2    5.25    0.53
 -16   3  -2    0.43    0.37
  16  -3   2    0.05    0.31
 -16  -2   2    2.24    0.41
 -16  -2   2    1.81    0.46
 -15  -2   2    2.92    0.46
 -15  -2   2    3.00    0.42
  14   2  -2    0.46    0.27
 -14  -2   2    0.13    0.29
 -14  -2   2    0.55    0.28
  13   2  -2    0.84    0.26
 -13  -2   2    0.42    0.28
 -13  -2   2    0.74    0.25
  12   2  -2    0.02    0.19
 -12  -2   2   -0.38    0.22
 -12  -2   2    0.13    0.22
  11   2  -2    0.62    0.20
 -11  -2   2    0.63    0.23
 -11  -2   2    0.35    0.23
  10   2  -2   41.32    1.02
 -10  -2   2   39.38    1.05
 -10  -2   2   41.78    1.08
   9   2  -2    0.15    0.14
  -9  -2   2    0.14    0.18
  -9  -2   2    0.14    0.17
   8   2  -2   21.57    0.61
  -8  -2   2   22.53    0.56
  -8  -2   2   23.15    0.67
  -8  -2   2   21.02    0.65
   7   2  -2    8.88    0.34
  -7  -2   2    8.72    0.30
  -7  -2   2    8.55    0.38
  -7  -2   2    8.26    0.37
   6   2  -2    5.74    0.30
   6   2  -2    5.82    0.26
  -6  -2   2    5.73    0.29
  -6  -2   2    5.93    0.24
  -6  -2   2    5.47    0.30
  -6  -2   2    5.87    0.30
   5   2  -2   21.65    0.57
   5   2  -2   21.29    0.51
  -5  -2   2   20.65    0.57
  -5  -2   2   20.33    0.49
  -5  -2   2   21.37    0.57
  -5  -2   2   20.86    0.56
   4   2  -2    0.22    0.08
   4   2  -2    0.17    0.11
  -4  -2   2    0.21    0.11
  -4  -2   2    0.38    0.12
  -4  -2   2    0.27    0.09
  -4  -2   2    0.29    0.12
   3   2  -2    0.07    0.09
   3   2  -2    0.05    0.06
  -3  -2   2    0.16    0.10
  -3  -2   2    0.13    0.10
  -3  -2   2    0.13    0.06
  -3  -2   2    0.11    0.08
   2   2  -2  270.45    4.72
   2   2  -2  263.63    4.76
  -2  -2   2  272.71    4.72
  -2  -2   2  273.03    4.78
  -2  -2   2  269.91    4.74
  -2  -2   2  271.07    4.77
   1   2  -2    1.13    0.11
   1   2  -2    1.22    0.10
  -1  -2   2    1.56    0.12
  -1  -2   2    1.35    0.11
  -1  -2   2    1.18    0.11
   0   2  -2   81.89    1.50
   0   2  -2   82.18    1.48
   0   2  -2   81.88    1.49
   0   2  -2   82.67    1.46
   0  -2   2   81.08    1.51
   0  -2   2   81.80    1.49
   0  -2   2   83.65    1.48
   0  -2   2   83.38    1.46
   0  -2   2   84.60    1.50
  -1   2  -2    0.41    0.06
  -1   2  -2    0.61    0.08
  -1   2  -2    0.52    0.05
  -1   2  -2    0.47    0.08
   1  -2   2    0.52    0.08
   1  -2   2    0.39    0.07
   1  -2   2    0.45    0.05
   1  -2   2    0.38    0.05
  -2   2  -2   24.01    0.48
  -2   2  -2   23.94    0.53
  -2   2  -2   24.18    0.47
   2  -2   2   23.87    0.53
   2  -2   2   24.44    0.48
   2  -2   2   24.46    0.51
  -3   2  -2   15.30    0.40
  -3   2  -2   14.52    0.34
   3  -2   2   15.64    0.41
   3  -2   2   14.35    0.35
  -4   2  -2  217.39    3.86
  -4   2  -2  215.07    3.93
   4  -2   2  220.61    3.94
   4  -2   2  219.26    3.86
  -5   2  -2    3.07    0.19
  -5   2  -2    3.39    0.24
   5  -2   2    3.14    0.17
   5  -2   2    3.39    0.24
  -6   2  -2    0.25    0.15
  -6   2  -2    0.08    0.11
   6  -2   2    0.32    0.14
  -7   2  -2    0.67    0.14
   7  -2   2    0.32    0.14
  -8   2  -2   52.47    1.21
  -8   2  -2   53.29    1.15
   8  -2   2   51.46    1.22
  -9   2  -2    1.31    0.24
  -9   2  -2    1.29    0.20
   9  -2   2    1.29    0.23
 -10   2  -2   12.11    0.48
 -10   2  -2   13.70    0.57
  10  -2   2   12.89    0.39
  10  -2   2   12.39    0.55
 -11   2  -2    0.80    0.24
 -11   2  -2    1.06    0.22
  11  -2   2    0.38    0.21
 -12   2  -2    1.64    0.27
 -12   2  -2    0.91    0.28
  12  -2   2    1.62    0.32
 -13   2  -2    7.99    0.48
 -13   2  -2    7.74    0.55
  13  -2   2    8.77    0.57
 -14   2  -2    1.63    0.30
 -14   2  -2    1.53    0.37
  14  -2   2    1.70    0.36
 -15   2  -2    1.31    0.38
 -15   2  -2    1.10    0.30
  15  -2   2    1.40    0.36
 -16   2  -2    1.11    0.41
  16  -2   2    0.73    0.36
 -16  -1   2    1.15    0.35
 -16  -1   2    1.27    0.41
  15   1  -2    0.25    0.34
 -15  -1   2    0.41    0.30
 -15  -1   2    0.79    0.36
  14   1  -2    2.77    0.38
 -14  -1   2    2.35    0.40
 -14  -1   2    3.46    0.42
  13   1  -2    0.61    0.25
 -13  -1   2    0.52    0.29
 -13  -1   2    0.81    0.26
  12   1  -2    3.82    0.36
 -12  -1   2    4.97    0.44
 -12  -1   2    3.85    0.41
  11   1  -2    0.10    0.18
 -11  -1   2   -0.09    0.20
 -11  -1   2    0.28    0.22
  10   1  -2    0.37    0.18
 -10  -1   2    0.21    0.19
 -10  -1   2    0.09    0.19
   9   1  -2    4.10    0.30
  -9  -1   2    4.94    0.35
  -9  -1   2    4.57    0.34
   8   1  -2    3.23    0.27
  -8  -1   2    3.22    0.28
  -8  -1   2    3.02    0.27
   7   1  -2    4.65    0.28
  -7  -1   2    4.65    0.30
  -7  -1   2    4.87    0.29
  -7  -1   2    4.70    0.29
   6   1  -2   43.62    0.94
   6   1  -2   43.94    0.98
  -6  -1   2   41.12    0.97
  -6  -1   2   43.76    0.97
  -6  -1   2   43.31    0.98
  -6  -1   2   43.00    0.89
   5   1  -2    0.68    0.15
   5   1  -2    0.52    0.11
  -5  -1   2    0.86    0.11
  -5  -1   2    1.12    0.15
  -5  -1   2    0.83    0.14
  -5  -1   2    0.77    0.14
   4   1  -2    0.26    0.09
   4   1  -2    0.54    0.11
  -4  -1   2    0.54    0.10
  -4  -1   2    0.38    0.11
  -4  -1   2    0.46    0.12
  -4  -1   2    0.48    0.12
   3   1  -2    0.14    0.08
   3   1  -2    0.08    0.10
  -3  -1   2    0.18    0.09
  -3  -1   2    0.10    0.09
  -3  -1   2    0.07    0.08
  -3  -1   2    0.11    0.07
   2   1  -2    1.96    0.14
   2   1  -2    1.63    0.14
   2   1  -2    1.52    0.10
  -2  -1   2    1.66    0.13
  -2  -1   2    2.23    0.13
  -2  -1   2    2.34    0.14
  -2  -1   2    1.52    0.10
   1   1  -2    0.20    0.06
   1   1  -2    0.12    0.03
   1   1  -2    0.04    0.05
   1   1  -2    0.08    0.05
   1   1  -2    0.17    0.06
  -1  -1   2    0.11    0.05
  -1  -1   2    0.05    0.05
  -1  -1   2    0.10    0.06
  -1  -1   2    0.12    0.06
   0   1  -2   21.39    0.41
   0   1  -2   21.25    0.40
   0   1  -2   20.92    0.42
   0   1  -2   21.23    0.41
   0   1  -2   20.81    0.41
   0  -1   2   20.10    0.42
   0  -1   2   21.46    0.41
   0  -1   2   20.75    0.41
  -1   1  -2    0.16    0.05
  -1   1  -2    0.17    0.06
  -1   1  -2    0.23    0.05
  -1   1  -2    0.15    0.05
  -1   1  -2    0.18    0.04
   1  -1   2    0.18    0.06
   1  -1   2    0.22    0.04
   1  -1   2    0.18    0.05
   1  -1   2    0.22    0.05
   1  -1   2    0.23    0.05
  -2   1  -2   81.53    1.43
  -2   1  -2   79.90    1.48
  -2   1  -2   80.68    1.44
   2  -1   2   79.86    1.48
   2  -1   2   78.54    1.43
   2  -1   2   79.43    1.44
   2  -1   2   80.76    1.43
  -3   1  -2    0.08    0.10
  -3   1  -2   -0.06    0.07
  -3   1  -2   -0.06    0.07
   3  -1   2    0.05    0.09
  -4   1  -2    0.17    0.08
  -4   1  -2    0.10    0.10
   4  -1   2    0.30    0.07
   4  -1   2    0.33    0.11
  -5   1  -2    0.21    0.10
  -5   1  -2    0.24    0.13
   5  -1   2    0.27    0.12
  -6   1  -2    0.21    0.11
  -6   1  -2    0.16    0.14
   6  -1   2    0.18    0.13
  -7   1  -2    0.05    0.12
  -7   1  -2    0.13    0.15
   7  -1   2    0.29    0.16
  -8   1  -2   32.53    0.81
  -8   1  -2   33.36    0.88
   8  -1   2   33.96    0.88
  -9   1  -2    0.89    0.21
  -9   1  -2    1.28    0.19
   9  -1   2    1.50    0.23
 -10   1  -2    1.76    0.23
 -10   1  -2    1.78    0.28
  10  -1   2    1.16    0.23
 -11   1  -2    1.66    0.28
 -11   1  -2    1.59    0.24
  11  -1   2    1.31    0.25
 -12   1  -2    4.28    0.42
 -12   1  -2    4.69    0.37
  12  -1   2    4.64    0.42
 -13   1  -2   -0.05    0.28
 -13   1  -2    0.25    0.21
  13  -1   2    0.55    0.27
 -14   1  -2    2.14    0.41
 -14   1  -2    1.42    0.29
  14  -1   2    1.49    0.33
 -15   1  -2   -0.11    0.23
 -15   1  -2    0.40    0.35
  15  -1   2    0.42    0.31
 -16   1  -2    2.03    0.45
  16  -1   2    2.74    0.45
 -16   0   2    0.05    0.29
 -16   0   2   -0.26    0.33
  15   0  -2    0.95    0.32
 -15   0   2    1.14    0.34
 -15   0   2    0.94    0.35
  14   0  -2    1.15    0.31
 -14   0   2    0.54    0.32
 -14   0   2    1.16    0.31
  13   0  -2    3.60    0.40
 -13   0   2    3.10    0.38
 -13   0   2    3.23    0.40
  12   0  -2    0.14    0.22
 -12   0   2    0.31    0.23
 -12   0   2    0.15    0.24
  11   0  -2    4.23    0.37
 -11   0   2    5.40    0.42
 -11   0   2    4.42    0.38
  10   0  -2   35.46    0.96
 -10   0   2   34.77    0.95
 -10   0   2   34.58    0.95
   9   0  -2    0.23    0.17
  -9   0   2    0.09    0.15
  -9   0   2    0.18    0.17
   8   0  -2   50.50    1.16
  -8   0   2   51.07    1.17
  -8   0   2   51.82    1.17
   7   0  -2    2.56    0.22
  -7   0   2    2.18    0.21
  -7   0   2    3.85    0.27
  -7   0   2    2.62    0.23
   6   0  -2   47.10    1.04
   6   0  -2   46.94    1.03
  -6   0   2   47.20    1.02
  -6   0   2   48.12    1.04
  -6   0   2   47.41    1.04
   5   0  -2    6.70    0.28
   5   0  -2    6.59    0.27
  -5   0   2    6.82    0.29
  -5   0   2    7.66    0.31
  -5   0   2    6.81    0.28
   4   0  -2   57.02    1.14
   4   0  -2   57.35    1.13
  -4   0   2   57.50    1.13
  -4   0   2   58.12    1.16
  -4   0   2   57.12    1.10
  -4   0   2   57.15    1.15
   3   0  -2   -0.11    0.07
   3   0  -2    0.11    0.09
  -3   0   2   -0.10    0.09
  -3   0   2    0.07    0.07
  -3   0   2    0.11    0.08
  -3   0   2    0.18    0.08
   2   0  -2   67.87    1.22
   2   0  -2   65.64    1.23
   2   0  -2   70.95    1.26
   2   0  -2   63.57    1.24
   2   0  -2   64.34    1.24
  -2   0   2   68.17    1.23
  -2   0   2   66.55    1.23
  -2   0   2   66.18    1.24
  -2   0   2   68.05    1.25
  -2   0   2   67.19    1.22
   1   0  -2    0.42    0.07
   1   0  -2    0.32    0.05
   1   0  -2    0.29    0.05
   1   0  -2    0.41    0.06
   1   0  -2    0.26    0.05
  -1   0   2    0.23    0.05
  -1   0   2    0.31    0.05
  -1   0   2    0.29    0.05
  -1   0   2    0.25    0.06
  -1   0   2    0.25    0.05
   0   0  -2  207.54    3.75
   0   0  -2  201.72    3.67
   0   0   2  213.42    3.71
   0   0   2  213.39    3.67
   0   0   2  211.51    3.74
   0   0   2  200.23    3.66
  -1   0  -2    0.35    0.05
  -1   0  -2    0.32    0.05
  -1   0  -2    0.32    0.03
  -1   0  -2    0.25    0.04
  -1   0  -2    0.27    0.05
   1   0   2    0.36    0.05
   1   0   2    0.28    0.05
   1   0   2    0.24    0.04
   1   0   2    0.29    0.03
  -2   0  -2   84.70    1.45
  -2   0  -2   81.23    1.52
  -2   0  -2   82.92    1.51
  -2   0  -2   84.20    1.47
   2   0   2   81.02    1.52
   2   0   2   84.86    1.47
   2   0   2   83.23    1.45
  -3   0  -2    7.39    0.21
  -3   0  -2    7.87    0.26
   3   0   2    7.57    0.26
   3   0   2    7.80    0.21
   3   0   2    7.68    0.17
  -4   0  -2    1.34    0.12
  -4   0  -2    0.90    0.14
   4   0   2    0.93    0.13
  -5   0  -2    1.46    0.16
  -5   0  -2    1.49    0.14
   5   0   2    1.55    0.17
   5   0   2    1.54    0.09
  -6   0  -2   86.10    1.72
  -6   0  -2   86.77    1.66
   6   0   2   86.57    1.71
   6   0   2   85.51    1.56
  -7   0  -2   16.95    0.49
  -7   0  -2   17.21    0.54
   7   0   2   16.43    0.51
  -8   0  -2    6.10    0.36
  -8   0  -2    6.16    0.31
   8   0   2    6.00    0.34
  -9   0  -2    7.13    0.41
  -9   0  -2    7.36    0.36
   9   0   2    7.07    0.39
 -10   0  -2    9.30    0.49
 -10   0  -2   10.03    0.44
  10   0   2    9.24    0.46
 -11   0  -2    3.37    0.37
 -11   0  -2    2.52    0.28
  11   0   2    2.36    0.30
 -12   0  -2    5.09    0.38
 -12   0  -2    7.26    0.51
  12   0   2    5.50    0.43
 -13   0  -2    3.21    0.39
 -13   0  -2    3.14    0.35
  13   0   2    4.05    0.42
 -14   0  -2    0.07    0.21
 -14   0  -2   -0.21    0.29
  14   0   2    0.23    0.26
 -15   0  -2    6.25    0.57
 -15   0  -2    6.52    0.49
  15   0   2    6.56    0.56
 -16   0  -2    0.49    0.38
  16   0   2    0.38    0.31
  16  -1  -2    0.10    0.31
 -16   1   2   -0.09    0.30
 -16   1   2    0.56    0.37
  15  -1  -2    0.02    0.27
 -15   1   2    0.18    0.27
 -15   1   2   -0.18    0.32
  14  -1  -2    8.35    0.56
 -14   1   2    8.44    0.59
 -14   1   2    8.52    0.56
  13  -1  -2    0.03    0.24
 -13   1   2    0.33    0.26
 -13   1   2    0.08    0.23
  12  -1  -2    6.71    0.48
 -12   1   2    7.26    0.48
 -12   1   2    5.83    0.46
  11  -1  -2    0.39    0.22
 -11   1   2    0.46    0.22
 -11   1   2    0.07    0.21
  10  -1  -2    1.55    0.25
 -10   1   2    1.58    0.26
 -10   1   2    1.78    0.27
   9  -1  -2   12.59    0.51
  -9   1   2   12.31    0.49
  -9   1   2   12.88    0.51
   8  -1  -2    5.34    0.33
  -8   1   2    5.32    0.31
  -8   1   2    4.83    0.32
  -8   1   2    5.15    0.31
   7  -1  -2   10.60    0.41
  -7   1   2   10.68    0.40
  -7   1   2    9.52    0.38
  -7   1   2   10.62    0.40
   6  -1  -2    0.24    0.14
   6  -1  -2   -0.03    0.10
  -6   1   2    0.21    0.12
  -6   1   2    0.44    0.12
  -6   1   2    0.16    0.14
   5  -1  -2    1.49    0.16
   5  -1  -2    1.46    0.15
  -5   1   2    1.79    0.16
  -5   1   2    1.46    0.17
  -5   1   2    1.79    0.17
   4  -1  -2   16.66    0.44
   4  -1  -2   15.80    0.41
  -4   1   2   15.94    0.41
  -4   1   2   15.74    0.41
  -4   1   2   15.97    0.44
   3  -1  -2   -0.05    0.08
   3  -1  -2    0.02    0.08
  -3   1   2   -0.07    0.09
  -3   1   2   -0.06    0.07
  -3   1   2   -0.05    0.07
   2  -1  -2    7.84    0.19
   2  -1  -2    7.24    0.22
   2  -1  -2    7.16    0.21
   2  -1  -2    7.56    0.21
  -2   1   2    7.16    0.21
  -2   1   2    7.11    0.23
  -2   1   2    7.60    0.19
   1  -1  -2    1.00    0.05
   1  -1  -2    1.10    0.07
   1  -1  -2    1.11    0.09
   1  -1  -2    1.03    0.07
   1  -1  -2    1.04    0.09
  -1   1   2    1.06    0.05
  -1   1   2    1.23    0.09
  -1   1   2    1.05    0.08
  -1   1   2    0.98    0.07
  -1   1   2    1.00    0.07
   0  -1  -2    3.00    0.10
   0  -1  -2    3.16    0.09
   0  -1  -2    3.01    0.09
   0  -1  -2    2.84    0.07
   0   1   2    3.06    0.10
   0   1   2    3.15    0.10
  -1  -1  -2    0.06    0.04
  -1  -1  -2    0.00    0.04
  -1  -1  -2    0.04    0.02
   1   1   2    0.00    0.04
   1   1   2    0.06    0.05
  -2  -1  -2   42.35    0.83
  -2  -1  -2   43.45    0.79
   2   1   2   43.25    0.79
   2   1   2   43.29    0.82
  -3  -1  -2    2.48    0.18
  -3  -1  -2    2.51    0.13
   3   1   2    2.54    0.13
   3   1   2    2.24    0.15
  -4  -1  -2   17.74    0.47
  -4  -1  -2   17.69    0.42
   4   1   2   17.81    0.45
   4   1   2   17.69    0.33
  -5  -1  -2    1.28    0.13
  -5  -1  -2    1.26    0.17
   5   1   2    1.53    0.08
   5   1   2    1.43    0.15
  -6  -1  -2    0.75    0.16
  -6  -1  -2    0.77    0.13
   6   1   2    0.61    0.07
   6   1   2    0.49    0.13
  -7  -1  -2    6.55    0.29
  -7  -1  -2    6.31    0.34
   7   1   2    6.25    0.19
   7   1   2    6.48    0.32
  -8  -1  -2    5.15    0.34
  -8  -1  -2    5.39    0.30
   8   1   2    5.87    0.32
  -9  -1  -2    1.80    0.26
  -9  -1  -2    2.23    0.23
   9   1   2    1.90    0.23
 -10  -1  -2   10.38    0.51
 -10  -1  -2   11.02    0.45
  10   1   2   10.69    0.48
 -11  -1  -2    1.56    0.25
 -11  -1  -2    1.18    0.25
  11   1   2    1.77    0.26
 -12  -1  -2    6.46    0.42
 -12  -1  -2    5.56    0.44
  12   1   2    6.49    0.45
 -13  -1  -2    1.85    0.30
 -13  -1  -2    1.17    0.32
  13   1   2    1.53    0.31
 -14  -1  -2    6.10    0.56
 -14  -1  -2    5.88    0.46
  14   1   2    6.63    0.51
 -15  -1  -2    0.81    0.36
 -15  -1  -2    0.85    0.28
  15   1   2    1.02    0.32
 -16  -1  -2    4.26    0.54
  16   1   2    5.17    0.53
  16  -2  -2    2.08    0.42
 -16   2   2    2.26    0.41
  15  -2  -2    0.21    0.29
 -15   2   2    0.45    0.31
 -15   2   2   -0.16    0.31
  14  -2  -2    0.26    0.28
 -14   2   2    0.11    0.26
 -14   2   2   -0.08    0.28
  13  -2  -2    3.51    0.41
 -13   2   2    3.47    0.40
 -13   2   2    3.72    0.39
  12  -2  -2   -0.17    0.22
 -12   2   2    0.17    0.21
 -12   2   2   -0.08    0.22
  11  -2  -2    3.51    0.37
 -11   2   2    3.47    0.35
 -11   2   2    3.63    0.36
  10  -2  -2    8.05    0.46
 -10   2   2    8.40    0.45
 -10   2   2    7.79    0.42
   9  -2  -2    0.23    0.18
  -9   2   2    0.60    0.18
  -9   2   2    0.69    0.19
   8  -2  -2   16.04    0.57
  -8   2   2   15.52    0.54
  -8   2   2   16.31    0.54
  -8   2   2   16.75    0.51
   7  -2  -2    9.28    0.39
  -7   2   2    9.22    0.38
  -7   2   2    9.14    0.35
  -7   2   2    9.14    0.38
   6  -2  -2    2.52    0.23
   6  -2  -2    2.44    0.19
  -6   2   2    2.67    0.20
  -6   2   2    3.53    0.26
  -6   2   2    3.13    0.23
   5  -2  -2    0.63    0.11
   5  -2  -2    0.75    0.16
  -5   2   2    0.92    0.16
  -5   2   2    0.84    0.14
  -5   2   2    0.85    0.12
   4  -2  -2   93.69    1.75
   4  -2  -2   93.98    1.80
  -4   2   2   94.10    1.75
  -4   2   2   93.98    1.74
  -4   2   2   94.51    1.79
   3  -2  -2    2.74    0.15
   3  -2  -2    2.57    0.17
  -3   2   2    2.51    0.14
  -3   2   2    2.83    0.15
  -3   2   2    2.88    0.19
   2  -2  -2   92.65    1.64
   2  -2  -2   91.80    1.69
   2  -2  -2   92.13    1.64
   2  -2  -2   90.18    1.63
  -2   2   2   90.00    1.64
  -2   2   2   91.53    1.63
  -2   2   2   92.79    1.69
  -2   2   2   91.87    1.64
   1  -2  -2    0.21    0.04
   1  -2  -2    0.19    0.04
   1  -2  -2    0.23    0.04
   1  -2  -2    0.23    0.07
  -1   2   2    0.24    0.04
  -1   2   2    0.23    0.05
  -1   2   2    0.35    0.05
   0  -2  -2   63.58    1.14
   0  -2  -2   62.41    1.14
   0  -2  -2   63.68    1.16
   0   2   2   62.69    1.14
   0   2   2   65.09    1.14
  -1  -2  -2    0.14    0.04
  -2  -2  -2   80.79    1.53
  -2  -2  -2   82.68    1.49
  -2  -2  -2   83.75    1.47
  -2  -2  -2   83.21    1.53
   2   2   2   84.12    1.50
  -3  -2  -2    9.87    0.21
  -3  -2  -2   10.66    0.27
  -3  -2  -2   10.37    0.31
   3   2   2    9.93    0.21
   3   2   2   10.00    0.28
  -4  -2  -2    3.00    0.10
  -4  -2  -2    2.94    0.22
  -4  -2  -2    2.96    0.16
   4   2   2    3.12    0.10
   4   2   2    2.68    0.17
  -5  -2  -2    1.22    0.14
  -5  -2  -2    1.14    0.16
  -5  -2  -2    1.00    0.07
   5   2   2    0.91    0.13
   5   2   2    1.12    0.08
  -6  -2  -2  109.05    2.14
  -6  -2  -2  110.59    2.08
   6   2   2  109.79    2.10
   6   2   2  110.91    1.96
  -7  -2  -2    7.58    0.37
  -7  -2  -2    7.08    0.31
   7   2   2    6.28    0.19
   7   2   2    5.98    0.30
  -8  -2  -2    5.27    0.33
  -8  -2  -2    4.76    0.29
   8   2   2    5.62    0.27
   8   2   2    5.11    0.30
  -9  -2  -2    1.00    0.18
  -9  -2  -2    0.70    0.19
   9   2   2    1.01    0.19
 -10  -2  -2    2.54    0.26
 -10  -2  -2    2.58    0.32
  10   2   2    2.73    0.29
 -11  -2  -2    3.47    0.32
 -11  -2  -2    2.96    0.34
  11   2   2    3.41    0.33
 -12  -2  -2    2.44    0.36
 -12  -2  -2    2.59    0.31
  12   2   2    2.39    0.31
 -13  -2  -2    0.21    0.22
 -13  -2  -2   -0.27    0.22
  13   2   2   -0.08    0.21
 -14  -2  -2    4.44    0.42
 -14  -2  -2    4.97    0.51
  14   2   2    4.31    0.43
 -15  -2  -2    5.66    0.58
 -15  -2  -2    6.58    0.52
  15   2   2    6.05    0.52
 -16  -2  -2    2.48    0.49
  16  -3  -2    0.56    0.35
 -16   3   2   -0.07    0.30
  15  -3  -2    4.36    0.51
 -15   3   2    4.48    0.51
 -15   3   2    4.59    0.49
  14  -3  -2    2.54    0.41
 -14   3   2    3.40    0.42
 -14   3   2    2.24    0.40
  13  -3  -2    0.08    0.26
 -13   3   2    0.70    0.28
 -13   3   2    0.08    0.26
  12  -3  -2    3.26    0.40
 -12   3   2    3.82    0.39
 -12   3   2    3.57    0.38
  11  -3  -2    2.26    0.33
 -11   3   2    1.65    0.28
 -11   3   2    1.80    0.28
  10  -3  -2    4.06    0.37
 -10   3   2    4.68    0.39
 -10   3   2    4.53    0.36
   9  -3  -2    1.54    0.25
  -9   3   2    1.65    0.20
  -9   3   2    2.03    0.25
  -9   3   2    1.63    0.23
   8  -3  -2    2.74    0.28
  -8   3   2    3.02    0.28
  -8   3   2    2.67    0.25
  -8   3   2    2.67    0.22
   7  -3  -2    3.95    0.31
  -7   3   2    3.52    0.23
  -7   3   2    4.01    0.26
  -7   3   2    3.14    0.27
   6  -3  -2   27.74    0.72
   6  -3  -2   27.08    0.64
  -6   3   2   26.84    0.66
  -6   3   2   26.72    0.69
  -6   3   2   26.29    0.63
   5  -3  -2    1.05    0.16
   5  -3  -2    1.34    0.13
  -5   3   2    1.30    0.13
  -5   3   2    1.45    0.17
  -5   3   2    1.20    0.15
   4  -3  -2   61.46    1.25
   4  -3  -2   60.28    1.17
  -4   3   2   61.32    1.15
  -4   3   2   61.09    1.19
  -4   3   2   61.62    1.24
   3  -3  -2    6.53    0.20
  -3   3   2    6.30    0.18
  -3   3   2    6.47    0.23
  -3   3   2    6.46    0.27
   2  -3  -2  224.20    3.93
   2  -3  -2  229.92    4.01
   2  -3  -2  225.09    3.96
  -2   3   2  223.56    3.96
  -2   3   2  224.70    3.92
  -2   3   2  225.15    3.93
   1  -3  -2    0.88    0.10
   1  -3  -2    0.93    0.06
   1  -3  -2    1.02    0.07
   1  -3  -2    1.10    0.09
  -1   3   2    1.01    0.07
  -1   3   2    0.95    0.09
  -1   3   2    0.89    0.07
   0  -3  -2    0.51    0.06
   0  -3  -2    0.48    0.07
  -2  -3  -2  119.90    2.21
  -2  -3  -2  121.78    2.18
  -2  -3  -2  121.04    2.15
  -3  -3  -2    0.22    0.08
  -3  -3  -2    0.24    0.12
  -3  -3  -2    0.14    0.06
   3   3   2    0.22    0.06
  -4  -3  -2   15.85    0.46
  -4  -3  -2   16.30    0.41
  -4  -3  -2   16.60    0.35
   4   3   2   16.04    0.40
   4   3   2   16.69    0.35
  -5  -3  -2    2.87    0.22
  -5  -3  -2    2.61    0.18
  -5  -3  -2    2.66    0.12
   5   3   2    2.75    0.18
   5   3   2    2.65    0.13
  -6  -3  -2    3.03    0.13
  -6  -3  -2    2.73    0.20
  -6  -3  -2    2.85    0.24
   6   3   2    2.79    0.21
   6   3   2    3.09    0.13
  -7  -3  -2    0.28    0.15
  -7  -3  -2    0.26    0.13
  -7  -3  -2    0.31    0.07
   7   3   2    0.50    0.08
   7   3   2    0.27    0.12
  -8  -3  -2    2.86    0.28
  -8  -3  -2    2.53    0.23
   8   3   2    2.78    0.24
  -9  -3  -2    0.29    0.17
  -9  -3  -2    0.28    0.16
   9   3   2    0.46    0.15
 -10  -3  -2   25.89    0.82
 -10  -3  -2   26.20    0.75
  10   3   2   24.26    0.74
 -11  -3  -2    6.60    0.40
 -11  -3  -2    6.21    0.47
  11   3   2    6.66    0.41
 -12  -3  -2    3.65    0.36
 -12  -3  -2    3.04    0.40
  12   3   2    2.78    0.32
 -13  -3  -2    0.07    0.27
 -13  -3  -2    0.00    0.21
  13   3   2    0.10    0.21
 -14  -3  -2    0.61    0.32
 -14  -3  -2    1.36    0.31
  14   3   2    1.39    0.31
 -15  -3  -2    2.74    0.39
 -15  -3  -2    2.15    0.43
  15   3   2    2.77    0.44
 -16  -3  -2    1.30    0.44
  16  -4  -2    1.35    0.39
  15  -4  -2    0.55    0.33
 -15   4   2    0.35    0.32
 -15   4   2    0.54    0.30
  14  -4  -2    0.61    0.30
 -14   4   2    0.65    0.32
 -14   4   2    1.17    0.32
  13  -4  -2    0.33    0.26
 -13   4   2    0.08    0.23
 -13   4   2   -0.23    0.25
  12  -4  -2   24.67    0.90
 -12   4   2   26.16    0.86
 -12   4   2   27.08    0.88
  11  -4  -2    5.12    0.45
 -11   4   2    4.90    0.40
 -11   4   2    5.04    0.42
  10  -4  -2    1.73    0.29
 -10   4   2    2.38    0.29
 -10   4   2    2.26    0.30
   9  -4  -2    1.87    0.28
  -9   4   2    1.49    0.19
  -9   4   2    1.69    0.24
  -9   4   2    1.53    0.25
   8  -4  -2   10.74    0.48
  -8   4   2   10.62    0.45
  -8   4   2   10.38    0.43
  -8   4   2   10.05    0.37
   7  -4  -2    8.53    0.40
  -7   4   2    8.14    0.31
  -7   4   2    8.71    0.36
  -7   4   2    9.23    0.38
   6  -4  -2   32.37    0.84
   6  -4  -2   34.23    0.74
  -6   4   2   33.16    0.72
  -6   4   2   33.76    0.79
  -6   4   2   34.02    0.83
   5  -4  -2    3.68    0.25
   5  -4  -2    3.26    0.17
  -5   4   2    3.28    0.16
  -5   4   2    3.44    0.23
  -5   4   2    3.19    0.22
   4  -4  -2    1.59    0.12
   4  -4  -2    1.67    0.18
  -4   4   2    1.28    0.10
  -4   4   2    1.55    0.15
   3  -4  -2    4.97    0.16
   3  -4  -2    5.41    0.25
  -3   4   2    5.14    0.14
  -3   4   2    5.06    0.22
  -3   4   2    5.00    0.16
   2  -4  -2  401.85    7.08
   2  -4  -2  397.31    7.11
   2  -4  -2  423.51    7.29
  -2   4   2  412.80    7.07
  -2   4   2  403.83    7.10
  -2   4   2  401.35    7.07
   1  -4  -2    0.07    0.08
   1  -4  -2    0.14    0.05
   1  -4  -2   -0.03    0.04
   0  -4  -2   56.30    1.07
  -1  -4  -2    5.61    0.20
  -2  -4  -2  103.87    1.92
  -2  -4  -2  104.72    1.90
  -3  -4  -2   12.86    0.39
  -3  -4  -2   12.28    0.35
  -3  -4  -2   12.02    0.31
  -4  -4  -2    5.46    0.18
  -4  -4  -2    5.73    0.24
  -4  -4  -2    5.64    0.28
  -5  -4  -2    2.33    0.22
  -5  -4  -2    2.34    0.19
  -5  -4  -2    2.05    0.13
   5   4   2    2.12    0.17
  -6  -4  -2    3.85    0.23
  -6  -4  -2    3.77    0.16
  -6  -4  -2    3.81    0.27
   6   4   2    3.96    0.22
  -7  -4  -2    0.70    0.18
  -7  -4  -2    0.89    0.16
  -7  -4  -2    0.94    0.09
   7   4   2    0.86    0.14
  -8  -4  -2    1.50    0.24
  -8  -4  -2    1.58    0.20
  -8  -4  -2    1.41    0.11
   8   4   2    1.15    0.17
  -9  -4  -2    2.92    0.27
  -9  -4  -2    2.58    0.30
   9   4   2    2.62    0.25
 -10  -4  -2    1.58    0.24
 -10  -4  -2    1.62    0.29
  10   4   2    1.64    0.22
 -11  -4  -2   13.37    0.63
 -11  -4  -2   12.69    0.54
  11   4   2   13.32    0.54
 -12  -4  -2   16.40    0.71
 -12  -4  -2   17.81    0.66
  12   4   2   17.84    0.65
 -13  -4  -2    0.72    0.26
 -13  -4  -2    0.97    0.33
  13   4   2    0.61    0.24
 -14  -4  -2    0.10    0.32
 -14  -4  -2    0.14    0.23
  14   4   2   -0.20    0.24
 -15  -4  -2    0.99    0.39
 -15  -4  -2    0.77    0.29
 -16  -4  -2   12.10    0.81
  16  -5  -2    0.15    0.36
  15  -5  -2    3.04    0.48
 -15   5   2    2.75    0.60
  14  -5  -2    1.54    0.39
 -14   5   2    1.46    0.36
  13  -5  -2    0.13    0.28
 -13   5   2    0.20    0.27
  12  -5  -2   11.89    0.65
 -12   5   2   11.37    0.59
 -12   5   2   11.84    0.59
  11  -5  -2    2.82    0.37
 -11   5   2    2.08    0.31
 -11   5   2    2.55    0.32
  10  -5  -2    5.90    0.42
 -10   5   2    6.83    0.41
 -10   5   2    6.10    0.39
   9  -5  -2    0.78    0.24
  -9   5   2    0.75    0.20
  -9   5   2    0.82    0.15
  -9   5   2    0.86    0.21
   8  -5  -2    0.45    0.20
  -8   5   2    0.32    0.11
  -8   5   2    0.19    0.15
  -8   5   2    0.13    0.16
   7  -5  -2    4.47    0.31
  -7   5   2    4.50    0.28
  -7   5   2    4.11    0.21
   6  -5  -2   41.64    0.98
  -6   5   2   39.17    0.91
  -6   5   2   39.16    0.81
   5  -5  -2    2.53    0.16
   5  -5  -2    3.42    0.27
  -5   5   2    2.70    0.14
  -5   5   2    3.28    0.22
   4  -5  -2  224.79    4.02
   4  -5  -2  233.39    4.18
  -4   5   2  227.52    3.99
  -4   5   2  230.04    4.11
   3  -5  -2   17.13    0.48
   3  -5  -2   17.14    0.36
  -3   5   2   17.01    0.35
  -3   5   2   17.82    0.45
   2  -5  -2   63.53    1.13
   2  -5  -2   61.97    1.26
  -2   5   2   64.43    1.23
  -2   5   2   64.05    1.13
   1  -5  -2    0.02    0.05
   1  -5  -2   -0.06    0.08
   1  -5  -2   -0.02    0.05
   0  -5  -2   17.61    0.42
   0  -5  -2   17.95    0.46
  -1  -5  -2    4.05    0.20
  -1  -5  -2    4.49    0.17
  -2  -5  -2  126.41    2.30
  -2  -5  -2  125.48    2.32
  -3  -5  -2    0.43    0.10
  -3  -5  -2    0.71    0.13
  -4  -5  -2   72.81    1.39
  -4  -5  -2   76.69    1.46
  -4  -5  -2   71.43    1.49
  -5  -5  -2    0.24    0.08
  -6  -5  -2   39.75    0.80
  -6  -5  -2   40.05    0.91
  -6  -5  -2   40.38    0.98
   6   5   2   38.84    0.85
  -7  -5  -2    0.27    0.08
  -7  -5  -2    0.20    0.13
  -7  -5  -2    0.31    0.18
   7   5   2    0.22    0.11
  -8  -5  -2    2.84    0.30
  -8  -5  -2    2.43    0.15
  -8  -5  -2    2.29    0.23
   8   5   2    2.45    0.22
  -9  -5  -2    0.37    0.16
  -9  -5  -2    0.33    0.09
   9   5   2    0.43    0.15
 -10  -5  -2   32.97    0.89
 -10  -5  -2   30.29    0.94
  10   5   2   32.40    0.84
 -11  -5  -2    3.61    0.34
 -11  -5  -2    2.48    0.34
  11   5   2    3.40    0.31
 -12  -5  -2   13.62    0.66
 -12  -5  -2   14.29    0.60
  12   5   2   14.19    0.57
 -13  -5  -2    1.32    0.36
 -13  -5  -2    1.02    0.28
  13   5   2    1.15    0.29
 -14  -5  -2    3.01    0.45
 -14  -5  -2    3.42    0.39
 -15  -5  -2    5.02    0.57
 -15  -5  -2    5.61    0.49
 -16  -5  -2    0.67    0.42
  16  -6  -2    1.40    0.44
  15  -6  -2   -0.09    0.31
  14  -6  -2    8.41    0.66
 -14   6   2    8.91    0.64
  13  -6  -2    0.72    0.31
 -13   6   2    1.14    0.33
  12  -6  -2    0.19    0.25
 -12   6   2   -0.59    0.21
  11  -6  -2    0.82    0.28
 -11   6   2    0.86    0.26
  10  -6  -2    5.62    0.46
 -10   6   2    5.37    0.41
   9  -6  -2    0.68    0.22
  -9   6   2    0.97    0.22
   8  -6  -2    0.42    0.18
  -8   6   2    0.29    0.17
  -8   6   2    0.22    0.10
   7  -6  -2   -0.05    0.14
  -7   6   2    0.07    0.08
  -7   6   2    0.25    0.14
   6  -6  -2  117.01    2.38
  -6   6   2  121.15    2.16
  -6   6   2  120.91    2.31
   5  -6  -2    0.22    0.14
  -5   6   2    0.20    0.13
  -5   6   2    0.18    0.06
   4  -6  -2   22.69    0.47
   4  -6  -2   24.18    0.64
  -4   6   2   22.93    0.58
  -4   6   2   22.62    0.46
   3  -6  -2    5.74    0.28
   3  -6  -2    5.85    0.15
  -3   6   2    5.90    0.26
  -3   6   2    5.64    0.15
   2  -6  -2   10.40    0.22
   2  -6  -2   10.72    0.34
   2  -6  -2   10.48    0.21
  -2   6   2   10.43    0.34
   1  -6  -2    1.27    0.16
   1  -6  -2    1.05    0.13
   1  -6  -2    1.20    0.09
   1  -6  -2    1.26    0.09
   0  -6  -2   82.81    1.58
   0  -6  -2   79.08    1.52
  -1  -6  -2    6.03    0.26
  -1  -6  -2    5.65    0.21
  -1  -6  -2    5.76    0.25
  -2  -6  -2    3.60    0.20
  -2  -6  -2    3.77    0.21
  -3  -6  -2    2.68    0.18
  -3  -6  -2    3.11    0.20
  -4  -6  -2    0.50    0.10
  -4  -6  -2    0.44    0.12
  -5  -6  -2   34.28    0.80
  -5  -6  -2   32.43    0.84
  -5  -6  -2   32.56    0.71
  -6  -6  -2   15.58    0.49
  -6  -6  -2   15.98    0.41
  -6  -6  -2   15.51    0.54
  -7  -6  -2    1.31    0.22
  -7  -6  -2    1.29    0.19
  -7  -6  -2    1.51    0.14
  -8  -6  -2   -0.24    0.15
  -8  -6  -2   -0.03    0.08
  -8  -6  -2    0.06    0.14
   8   6   2    0.00    0.11
  -9  -6  -2    0.37    0.10
  -9  -6  -2    0.36    0.17
  -9  -6  -2    0.60    0.23
   9   6   2    0.38    0.15
 -10  -6  -2    3.88    0.33
 -10  -6  -2    4.41    0.41
  10   6   2    3.71    0.29
 -11  -6  -2    0.12    0.22
 -11  -6  -2   -0.12    0.19
  11   6   2    0.24    0.17
 -12  -6  -2    2.35    0.39
 -12  -6  -2    2.71    0.35
  12   6   2    2.79    0.45
 -13  -6  -2   11.57    0.59
 -13  -6  -2   11.76    0.69
 -14  -6  -2    0.78    0.28
 -14  -6  -2    0.02    0.31
 -15  -6  -2    0.21    0.36
 -15  -6  -2    0.13    0.26
 -16  -6  -2    1.00    0.42
  15  -7  -2   -0.04    0.35
  14  -7  -2    8.61    0.68
 -14   7   2    7.69    0.60
  13  -7  -2    3.93    0.49
 -13   7   2    3.99    0.45
  12  -7  -2    5.48    0.53
 -12   7   2    4.35    0.43
  11  -7  -2    0.11    0.26
 -11   7   2    0.56    0.24
  10  -7  -2   10.03    0.58
 -10   7   2    9.71    0.49
   9  -7  -2    2.41    0.33
  -9   7   2    2.02    0.27
   8  -7  -2    1.37    0.24
  -8   7   2    1.16    0.22
   7  -7  -2    5.92    0.37
  -7   7   2    5.58    0.34
  -7   7   2    5.52    0.20
   6  -7  -2  104.30    2.15
  -6   7   2  105.73    2.07
  -6   7   2  104.32    1.87
   5  -7  -2   17.60    0.57
  -5   7   2   16.71    0.51
   4  -7  -2  153.49    2.89
  -4   7   2  150.68    2.83
  -4   7   2  150.85    2.65
   3  -7  -2    1.56    0.17
  -3   7   2    2.06    0.20
   2  -7  -2   39.74    0.72
   2  -7  -2   39.22    0.72
   2  -7  -2   38.34    0.90
   2  -7  -2   41.08    0.89
   1  -7  -2   -0.02    0.10
   1  -7  -2    0.09    0.09
   0  -7  -2   10.38    0.32
   0  -7  -2   10.35    0.36
  -1  -7  -2    7.77    0.32
  -1  -7  -2    7.30    0.29
  -1  -7  -2    7.45    0.25
  -2  -7  -2    3.08    0.22
  -2  -7  -2    1.80    0.14
  -2  -7  -2    1.97    0.17
  -3  -7  -2    0.23    0.11
  -3  -7  -2    0.46    0.13
  -4  -7  -2   51.98    1.14
  -4  -7  -2   53.89    1.10
  -5  -7  -2    6.88    0.28
  -6  -7  -2    8.79    0.41
  -6  -7  -2    8.62    0.30
  -6  -7  -2    9.73    0.39
  -7  -7  -2    3.91    0.35
  -7  -7  -2    3.37    0.20
  -7  -7  -2    3.35    0.29
  -8  -7  -2    0.22    0.10
  -8  -7  -2    0.21    0.15
  -8  -7  -2    0.24    0.18
  -9  -7  -2    1.69    0.29
  -9  -7  -2    1.62    0.16
  -9  -7  -2    1.62    0.24
 -10  -7  -2    8.18    0.50
 -10  -7  -2    7.87    0.45
 -11  -7  -2    0.48    0.23
 -11  -7  -2    1.12    0.30
 -12  -7  -2   28.73    1.01
 -12  -7  -2   28.52    0.91
 -13  -7  -2    0.26    0.31
 -13  -7  -2    0.31    0.26
 -14  -7  -2   16.56    0.73
 -14  -7  -2   16.13    0.84
 -15  -7  -2    4.65    0.54
 -15  -7  -2    4.68    0.48
 -16  -7  -2   -0.07    0.40
  15  -8  -2    0.75    0.38
  14  -8  -2    2.14    0.43
  13  -8  -2    1.70    0.39
 -13   8   2    1.28    0.35
  12  -8  -2    3.92    0.47
 -12   8   2    3.53    0.41
  11  -8  -2    0.23    0.19
  11  -8  -2    0.04    0.27
 -11   8   2    0.20    0.24
  10  -8  -2    3.08    0.41
 -10   8   2    3.67    0.36
   9  -8  -2    6.23    0.45
  -9   8   2    5.87    0.40
   8  -8  -2    8.91    0.50
  -8   8   2    9.06    0.44
   7  -8  -2    3.34    0.33
  -7   8   2    4.71    0.32
   6  -8  -2  206.40    3.92
  -6   8   2  205.58    3.84
   5  -8  -2    0.40    0.15
  -5   8   2    0.46    0.06
  -5   8   2    0.33    0.15
   4  -8  -2    0.00    0.13
  -4   8   2    0.28    0.15
   3  -8  -2    0.05    0.12
   3  -8  -2   -0.09    0.11
  -3   8   2   -0.05    0.12
   2  -8  -2   75.15    1.56
   2  -8  -2   74.26    1.34
   2  -8  -2   76.22    1.35
   2  -8  -2   75.13    1.35
   2  -8  -2   75.83    1.52
   1  -8  -2    0.62    0.12
   1  -8  -2    0.51    0.13
   0  -8  -2    9.75    0.32
   0  -8  -2   10.32    0.39
  -1  -8  -2    1.18    0.17
  -1  -8  -2    1.04    0.15
  -1  -8  -2    0.88    0.12
  -2  -8  -2   13.30    0.45
  -2  -8  -2   13.73    0.43
  -2  -8  -2   13.04    0.35
  -3  -8  -2    5.58    0.29
  -3  -8  -2    5.26    0.26
  -3  -8  -2    5.07    0.20
  -4  -8  -2   18.37    0.55
  -4  -8  -2   17.61    0.50
  -5  -8  -2   12.40    0.40
  -5  -8  -2   12.85    0.46
  -6  -8  -2    0.00    0.14
  -6  -8  -2   -0.11    0.15
  -6  -8  -2    0.04    0.10
  -7  -8  -2    0.35    0.12
  -7  -8  -2    0.58    0.19
  -8  -8  -2    0.34    0.11
  -8  -8  -2    0.33    0.17
  -8  -8  -2    0.31    0.21
  -9  -8  -2    0.28    0.25
  -9  -8  -2    0.17    0.13
  -9  -8  -2    0.56    0.20
 -10  -8  -2   12.63    0.57
 -10  -8  -2   13.17    0.62
 -11  -8  -2    0.39    0.23
 -11  -8  -2    0.51    0.27
 -12  -8  -2    2.18    0.34
 -12  -8  -2    2.21    0.41
 -13  -8  -2   19.41    0.78
 -13  -8  -2   19.61    0.89
 -14  -8  -2    8.86    0.61
 -14  -8  -2    7.81    0.67
 -15  -8  -2    0.88    0.34
 -15  -8  -2    0.95    0.42
  15  -9  -2    1.15    0.43
  14  -9  -2    0.25    0.35
  13  -9  -2    0.34    0.33
 -13   9   2   -0.07    0.31
  12  -9  -2    1.07    0.30
  12  -9  -2    1.76    0.37
 -12   9   2    1.88    0.37
  11  -9  -2    0.16    0.25
  11  -9  -2    0.28    0.21
 -11   9   2    0.31    0.25
  10  -9  -2    0.24    0.25
  10  -9  -2    0.32    0.21
 -10   9   2    0.43    0.24
   9  -9  -2    1.60    0.32
   9  -9  -2    1.46    0.25
  -9   9   2    1.89    0.29
   8  -9  -2    1.91    0.27
   8  -9  -2    2.28    0.33
  -8   9   2    1.92    0.27
   7  -9  -2    3.33    0.32
   7  -9  -2    3.46    0.33
  -7   9   2    3.42    0.31
   6  -9  -2    0.28    0.17
   6  -9  -2    0.14    0.13
  -6   9   2   -0.01    0.15
   5  -9  -2   27.72    0.78
   5  -9  -2   27.14    0.78
  -5   9   2   26.00    0.73
   4  -9  -2   38.11    0.96
   4  -9  -2   36.43    0.93
  -4   9   2   37.88    0.92
   3  -9  -2    0.05    0.12
   3  -9  -2    0.21    0.13
  -3   9   2   -0.11    0.12
   2  -9  -2    0.77    0.06
   2  -9  -2    0.62    0.13
   2  -9  -2    0.54    0.16
   2  -9  -2    0.80    0.06
   2  -9  -2    0.63    0.07
   2  -9  -2    0.74    0.07
   1  -9  -2    0.96    0.14
   1  -9  -2    0.98    0.18
   0  -9  -2    1.80    0.16
   0  -9  -2    1.70    0.19
  -1  -9  -2    0.11    0.12
  -1  -9  -2    0.08    0.09
  -1  -9  -2   -0.01    0.11
  -2  -9  -2    1.04    0.18
  -2  -9  -2    0.84    0.15
  -2  -9  -2    0.99    0.12
  -3  -9  -2    0.94    0.16
  -3  -9  -2    0.65    0.10
  -3  -9  -2    0.71    0.17
  -4  -9  -2   14.08    0.50
  -4  -9  -2   13.33    0.45
  -5  -9  -2    0.98    0.16
  -5  -9  -2    1.29    0.21
  -6  -9  -2   10.47    0.48
  -6  -9  -2   10.12    0.44
  -6  -9  -2   10.47    0.38
  -7  -9  -2    4.62    0.26
  -7  -9  -2    4.67    0.39
  -7  -9  -2    4.83    0.35
  -8  -9  -2    1.74    0.28
  -8  -9  -2    1.49    0.24
  -8  -9  -2    1.80    0.19
  -9  -9  -2    3.35    0.38
  -9  -9  -2    3.79    0.35
 -10  -9  -2    2.13    0.36
 -10  -9  -2    1.89    0.30
 -11  -9  -2    0.12    0.22
 -11  -9  -2    0.31    0.30
 -12  -9  -2    6.59    0.57
 -12  -9  -2    6.14    0.48
 -13  -9  -2    1.02    0.37
 -13  -9  -2    0.76    0.28
 -14  -9  -2    2.45    0.41
 -14  -9  -2    2.45    0.48
 -15  -9  -2   -0.19    0.37
 -15  -9  -2   -0.20    0.34
  15 -10  -2    1.54    0.48
  14 -10  -2    0.52    0.36
  13 -10  -2    0.42    0.33
 -13  10   2    0.48    0.38
  12 -10  -2    4.73    0.44
  12 -10  -2    5.02    0.54
 -12  10   2    4.52    0.46
  11 -10  -2    0.47    0.30
  11 -10  -2    0.29    0.23
 -11  10   2    0.75    0.29
  10 -10  -2    1.42    0.28
  10 -10  -2    1.53    0.34
 -10  10   2    2.38    0.34
   9 -10  -2    4.36    0.44
   9 -10  -2    5.33    0.41
  -9  10   2    4.93    0.42
   8 -10  -2   38.53    1.12
   8 -10  -2   40.80    1.08
  -8  10   2   38.14    1.04
   7 -10  -2    0.05    0.20
   7 -10  -2    0.33    0.19
  -7  10   2    0.13    0.19
   6 -10  -2   10.67    0.51
   6 -10  -2   11.12    0.50
  -6  10   2   10.92    0.48
   5 -10  -2    0.59    0.19
   5 -10  -2    0.21    0.17
  -5  10   2    0.45    0.17
   4 -10  -2    1.64    0.22
   4 -10  -2    2.04    0.25
  -4  10   2    1.70    0.22
   3 -10  -2    0.65    0.19
   3 -10  -2    0.99    0.18
   2 -10  -2   38.38    0.74
   2 -10  -2   38.90    0.74
   2 -10  -2   38.13    0.71
   2 -10  -2   38.34    0.91
   2 -10  -2   37.28    0.71
   2 -10  -2   37.91    0.96
   1 -10  -2    0.24    0.09
   1 -10  -2    0.47    0.17
   1 -10  -2    0.59    0.13
   0 -10  -2   28.28    0.76
   0 -10  -2   26.04    0.66
  -1 -10  -2    4.33    0.30
  -1 -10  -2    4.44    0.22
  -1 -10  -2    3.75    0.29
  -2 -10  -2    7.53    0.27
  -2 -10  -2    7.88    0.38
  -2 -10  -2    7.30    0.35
  -3 -10  -2    3.67    0.26
  -3 -10  -2    3.86    0.30
  -3 -10  -2    3.78    0.19
  -4 -10  -2   15.04    0.53
  -4 -10  -2   15.65    0.50
  -4 -10  -2   15.07    0.39
  -5 -10  -2    0.58    0.14
  -5 -10  -2    0.61    0.18
  -6 -10  -2    3.18    0.24
  -6 -10  -2    3.01    0.28
  -7 -10  -2    6.35    0.45
  -7 -10  -2    5.91    0.37
  -7 -10  -2    6.43    0.32
  -8 -10  -2    6.90    0.43
  -8 -10  -2    6.13    0.44
  -8 -10  -2    6.18    0.32
  -9 -10  -2    0.88    0.26
  -9 -10  -2    0.77    0.23
 -10 -10  -2    4.27    0.47
 -10 -10  -2    4.54    0.42
 -11 -10  -2    2.76    0.36
 -11 -10  -2    3.05    0.42
 -12 -10  -2    0.16    0.31
 -12 -10  -2   -0.20    0.23
 -13 -10  -2    1.20    0.36
 -13 -10  -2    1.63    0.36
 -14 -10  -2    3.14    0.52
 -14 -10  -2    4.10    0.47
 -15 -10  -2    2.28    0.53
  14 -11  -2    0.19    0.37
  13 -11  -2    0.27    0.30
  12 -11  -2    1.30    0.32
  12 -11  -2    0.61    0.34
 -12  11   2    1.17    0.34
  11 -11  -2    0.56    0.33
  11 -11  -2    0.18    0.25
 -11  11   2    0.22    0.28
  10 -11  -2   24.39    0.86
  10 -11  -2   25.65    0.95
 -10  11   2   26.50    0.89
   9 -11  -2    2.11    0.34
   9 -11  -2    2.52    0.35
  -9  11   2    2.07    0.31
   8 -11  -2   20.38    0.79
   8 -11  -2   20.09    0.74
  -8  11   2   21.71    0.73
   7 -11  -2    4.53    0.40
   7 -11  -2    5.68    0.42
  -7  11   2    5.73    0.41
   6 -11  -2    0.40    0.20
   6 -11  -2    0.30    0.17
  -6  11   2    0.37    0.19
   5 -11  -2    2.35    0.29
   5 -11  -2    2.58    0.30
  -5  11   2    2.49    0.28
   4 -11  -2   40.78    1.07
   4 -11  -2   40.27    1.03
  -4  11   2   40.58    1.02
   3 -11  -2    0.69    0.16
   3 -11  -2    0.76    0.19
   2 -11  -2    2.42    0.23
   2 -11  -2    2.08    0.10
   2 -11  -2    2.24    0.13
   2 -11  -2    2.17    0.25
   2 -11  -2    2.42    0.11
   2 -11  -2    1.86    0.12
   1 -11  -2    1.47    0.18
   1 -11  -2    1.55    0.13
   1 -11  -2    1.45    0.21
   0 -11  -2    0.20    0.11
   0 -11  -2   -0.17    0.14
  -1 -11  -2    1.48    0.23
  -1 -11  -2    1.72    0.23
  -1 -11  -2    1.57    0.16
  -2 -11  -2   19.32    0.61
  -2 -11  -2   20.38    0.51
  -2 -11  -2   20.40    0.64
  -3 -11  -2    1.08    0.19
  -3 -11  -2    0.63    0.18
  -3 -11  -2    0.65    0.11
  -4 -11  -2    0.26    0.16
  -4 -11  -2    0.44    0.14
  -5 -11  -2    6.46    0.34
  -5 -11  -2    7.49    0.41
  -5 -11  -2    7.09    0.25
  -6 -11  -2    9.01    0.44
  -6 -11  -2    8.59    0.38
  -7 -11  -2   -0.11    0.18
  -7 -11  -2    0.25    0.14
  -7 -11  -2   -0.04    0.20
  -8 -11  -2    2.64    0.33
  -8 -11  -2    1.94    0.24
  -8 -11  -2    2.29    0.35
  -9 -11  -2    1.42    0.29
  -9 -11  -2    2.06    0.36
 -10 -11  -2    3.32    0.38
 -10 -11  -2    2.34    0.37
 -11 -11  -2    3.91    0.48
 -11 -11  -2    3.84    0.42
 -12 -11  -2    1.48    0.38
 -12 -11  -2    1.50    0.34
 -13 -11  -2    1.09    0.39
 -13 -11  -2    0.13    0.29
 -14 -11  -2    2.00    0.46
 -14 -11  -2    2.05    0.39
  14 -12  -2   -0.50    0.34
  13 -12  -2    0.00    0.30
  12 -12  -2    5.33    0.58
  12 -12  -2    4.48    0.47
 -12  12   2    4.55    0.50
  11 -12  -2    1.87    0.34
  11 -12  -2    1.27    0.35
 -11  12   2    1.60    0.35
  10 -12  -2    2.50    0.41
  10 -12  -2    1.83    0.34
 -10  12   2    2.26    0.36
   9 -12  -2    0.09    0.21
   9 -12  -2    0.24    0.27
  -9  12   2   -0.13    0.23
   8 -12  -2   19.66    0.75
   8 -12  -2   19.11    0.76
  -8  12   2   18.92    0.72
   7 -12  -2    6.54    0.48
   7 -12  -2    6.69    0.44
  -7  12   2    6.64    0.45
   6 -12  -2   25.36    0.82
   6 -12  -2   23.90    0.80
  -6  12   2   24.21    0.78
   5 -12  -2    0.08    0.16
   5 -12  -2    0.03    0.18
  -5  12   2   -0.03    0.18
   4 -12  -2    7.25    0.42
   4 -12  -2    7.55    0.41
   3 -12  -2    0.08    0.14
   3 -12  -2   -0.05    0.16
   2 -12  -2    6.06    0.21
   2 -12  -2    6.15    0.35
   2 -12  -2    7.43    0.42
   2 -12  -2    6.47    0.22
   2 -12  -2    6.46    0.18
   1 -12  -2    2.39    0.27
   1 -12  -2    2.38    0.18
   1 -12  -2    2.57    0.23
   0 -12  -2   32.66    0.90
   0 -12  -2   31.55    0.78
   0 -12  -2   32.02    0.74
   0 -12  -2   31.40    0.88
  -1 -12  -2    1.28    0.23
  -1 -12  -2    1.60    0.25
  -1 -12  -2    1.44    0.17
  -2 -12  -2    0.54    0.12
  -2 -12  -2    0.80    0.19
  -3 -12  -2    4.85    0.23
  -3 -12  -2    5.14    0.35
  -3 -12  -2    4.64    0.32
  -4 -12  -2   15.79    0.56
  -4 -12  -2   14.80    0.41
  -4 -12  -2   14.99    0.58
  -5 -12  -2    1.80    0.27
  -5 -12  -2    1.61    0.22
  -5 -12  -2    1.71    0.22
  -6 -12  -2    0.35    0.18
  -6 -12  -2    0.30    0.15
  -7 -12  -2    0.57    0.23
  -7 -12  -2    0.27    0.15
  -7 -12  -2    0.10    0.23
  -8 -12  -2   17.87    0.60
  -8 -12  -2   17.41    0.74
  -8 -12  -2   18.00    0.71
  -9 -12  -2   -0.02    0.25
  -9 -12  -2    0.12    0.22
 -10 -12  -2    4.26    0.49
 -10 -12  -2    6.09    0.47
 -11 -12  -2    4.17    0.42
 -11 -12  -2    4.64    0.53
 -12 -12  -2   -0.05    0.26
 -12 -12  -2    0.20    0.33
 -13 -12  -2    0.09    0.29
 -13 -12  -2   -0.22    0.34
 -14 -12  -2    2.00    0.49
 -14 -12  -2    1.46    0.39
  13 -13  -2   -0.07    0.35
  12 -13  -2    0.68    0.31
  12 -13  -2    0.85    0.35
  11 -13  -2    1.00    0.32
  11 -13  -2    0.87    0.36
 -11  13   2    0.74    0.33
  10 -13  -2   30.51    1.03
  10 -13  -2   32.00    1.11
 -10  13   2   31.19    1.02
   9 -13  -2    2.07    0.39
   9 -13  -2    1.79    0.34
  -9  13   2    2.20    0.35
   8 -13  -2    3.78    0.41
   8 -13  -2    2.83    0.38
  -8  13   2    3.67    0.40
   7 -13  -2    9.76    0.57
   7 -13  -2    9.65    0.56
  -7  13   2    9.48    0.53
   6 -13  -2   18.11    0.71
   6 -13  -2   18.67    0.73
  -6  13   2   18.37    0.69
   5 -13  -2   -0.03    0.19
   5 -13  -2    0.14    0.20
   4 -13  -2    0.42    0.18
   4 -13  -2    1.06    0.25
   3 -13  -2    0.26    0.20
   3 -13  -2    0.40    0.17
   2 -13  -2    2.57    0.17
   2 -13  -2    2.73    0.26
   2 -13  -2    2.88    0.32
   2 -13  -2    2.52    0.23
   1 -13  -2    1.99    0.23
   1 -13  -2    2.08    0.17
   1 -13  -2    1.52    0.24
   0 -13  -2    7.80    0.44
   0 -13  -2    6.94    0.30
   0 -13  -2    7.60    0.34
   0 -13  -2    7.49    0.44
  -1 -13  -2    1.16    0.17
  -1 -13  -2    1.19    0.23
  -1 -13  -2    1.27    0.22
  -1 -13  -2    1.32    0.17
  -2 -13  -2    9.51    0.35
  -2 -13  -2   10.05    0.49
  -2 -13  -2    8.81    0.44
  -3 -13  -2    1.08    0.15
  -3 -13  -2    1.46    0.26
  -3 -13  -2    0.81    0.20
  -4 -13  -2    0.44    0.16
  -4 -13  -2    0.24    0.20
  -5 -13  -2    1.09    0.25
  -5 -13  -2    0.95    0.20
  -6 -13  -2    3.22    0.30
  -6 -13  -2    2.83    0.34
  -7 -13  -2    3.89    0.33
  -7 -13  -2    4.09    0.41
  -7 -13  -2    3.22    0.40
  -8 -13  -2    0.17    0.22
  -8 -13  -2    0.60    0.29
  -8 -13  -2    0.52    0.20
  -9 -13  -2    2.16    0.40
  -9 -13  -2    2.34    0.35
 -10 -13  -2    1.62    0.39
 -10 -13  -2    1.64    0.33
 -11 -13  -2    1.48    0.34
 -11 -13  -2    0.91    0.37
 -12 -13  -2    0.99    0.33
 -12 -13  -2    0.35    0.36
 -13 -13  -2   -0.23    0.29
 -13 -13  -2   -0.38    0.34
  13 -14  -2    1.14    0.44
  12 -14  -2    3.82    0.54
  12 -14  -2    3.01    0.45
  11 -14  -2    8.60    0.61
  11 -14  -2    7.59    0.65
 -11  14   2    8.43    0.65
  10 -14  -2    6.65    0.59
  10 -14  -2    7.02    0.56
 -10  14   2    7.17    0.57
   9 -14  -2   -0.09    0.28
   9 -14  -2    0.08    0.26
  -9  14   2    0.58    0.29
   8 -14  -2    4.53    0.48
   8 -14  -2    5.15    0.49
  -8  14   2    4.61    0.46
   7 -14  -2    1.88    0.32
   7 -14  -2    1.78    0.31
  -7  14   2    1.39    0.31
   6 -14  -2    2.59    0.35
   6 -14  -2    1.97    0.31
   5 -14  -2    0.09    0.22
   5 -14  -2    0.21    0.20
   4 -14  -2    0.08    0.19
   4 -14  -2   -0.20    0.17
   3 -14  -2    2.00    0.30
   3 -14  -2    1.42    0.24
   2 -14  -2   20.15    0.66
   2 -14  -2   21.29    0.76
   1 -14  -2    0.62    0.17
   1 -14  -2    0.83    0.22
   0 -14  -2    0.33    0.13
   0 -14  -2    0.37    0.19
   0 -14  -2    0.43    0.15
   0 -14  -2    0.89    0.24
  -1 -14  -2    0.35    0.20
  -1 -14  -2    0.13    0.12
  -1 -14  -2    0.11    0.18
  -2 -14  -2    5.07    0.39
  -2 -14  -2    5.07    0.38
  -2 -14  -2    5.03    0.27
  -3 -14  -2    1.34    0.23
  -3 -14  -2    1.31    0.27
  -4 -14  -2   11.13    0.51
  -4 -14  -2   10.22    0.54
  -5 -14  -2    1.15    0.23
  -5 -14  -2    1.16    0.25
  -6 -14  -2    9.73    0.52
  -6 -14  -2    9.64    0.47
  -7 -14  -2    2.23    0.28
  -7 -14  -2    1.91    0.31
  -8 -14  -2   12.44    0.55
  -8 -14  -2   12.95    0.69
  -8 -14  -2   13.58    0.66
  -9 -14  -2    1.11    0.29
  -9 -14  -2    1.27    0.36
 -10 -14  -2    1.25    0.36
 -10 -14  -2    0.75    0.30
 -11 -14  -2    1.15    0.41
 -11 -14  -2    1.37    0.34
 -12 -14  -2    0.94    0.42
 -12 -14  -2   -0.04    0.29
 -13 -14  -2    0.15    0.31
 -13 -14  -2    0.23    0.35
  12 -15  -2    0.39    0.38
  12 -15  -2   -0.08    0.32
  11 -15  -2    0.04    0.33
  11 -15  -2   -0.01    0.30
  10 -15  -2   15.05    0.79
  10 -15  -2   16.10    0.84
 -10  15   2   16.51    0.81
   9 -15  -2   -0.19    0.25
   9 -15  -2    0.10    0.25
  -9  15   2   -0.18    0.27
   8 -15  -2    0.77    0.31
   8 -15  -2    0.55    0.30
  -8  15   2    0.81    0.33
   7 -15  -2    0.64    0.28
   7 -15  -2    1.45    0.33
   6 -15  -2    0.24    0.25
   6 -15  -2    0.63    0.28
   5 -15  -2    1.31    0.28
   5 -15  -2    1.86    0.33
   4 -15  -2    0.15    0.21
   4 -15  -2   -0.35    0.17
   3 -15  -2    0.41    0.20
   3 -15  -2    0.16    0.23
   2 -15  -2   14.23    0.55
   2 -15  -2   13.61    0.62
   1 -15  -2    1.58    0.23
   1 -15  -2    1.46    0.27
   1 -15  -2    1.54    0.29
   0 -15  -2    0.58    0.24
   0 -15  -2    0.64    0.23
   0 -15  -2    0.51    0.17
  -1 -15  -2    1.05    0.27
  -1 -15  -2    1.02    0.18
  -1 -15  -2    1.24    0.27
  -2 -15  -2    2.44    0.30
  -2 -15  -2    1.85    0.29
  -3 -15  -2    3.40    0.34
  -3 -15  -2    4.26    0.42
  -4 -15  -2    0.18    0.19
  -4 -15  -2    0.51    0.22
  -5 -15  -2    1.39    0.25
  -5 -15  -2    1.41    0.31
  -6 -15  -2    0.52    0.27
  -6 -15  -2    1.06    0.25
  -7 -15  -2    1.59    0.27
  -7 -15  -2    0.94    0.27
  -8 -15  -2    1.67    0.44
  -8 -15  -2    1.53    0.32
  -8 -15  -2    1.92    0.40
  -9 -15  -2    0.69    0.32
  -9 -15  -2    0.25    0.26
 -10 -15  -2    3.67    0.49
 -10 -15  -2    4.44    0.48
 -11 -15  -2    0.11    0.27
 -11 -15  -2    0.61    0.37
 -12 -15  -2    0.17    0.38
 -12 -15  -2    0.20    0.31
  11 -16  -2    0.19    0.33
  11 -16  -2    0.38    0.37
  10 -16  -2   -0.03    0.30
  10 -16  -2    0.13    0.33
 -10  16   2    0.39    0.34
   9 -16  -2    0.76    0.33
   9 -16  -2    0.41    0.35
  -9  16   2    0.50    0.33
   8 -16  -2    1.62    0.37
   8 -16  -2    1.75    0.38
   7 -16  -2    3.52    0.45
   7 -16  -2    3.67    0.46
   6 -16  -2   11.02    0.61
   6 -16  -2   11.73    0.68
   5 -16  -2    0.69    0.26
   5 -16  -2    1.10    0.32
   4 -16  -2   -0.04    0.21
   4 -16  -2   -0.01    0.20
   3 -16  -2   -0.03    0.23
   3 -16  -2    0.39    0.20
   2 -16  -2    6.76    0.48
   2 -16  -2    6.83    0.40
   1 -16  -2    0.08    0.21
   1 -16  -2   -0.02    0.16
   1 -16  -2    0.14    0.22
   0 -16  -2    4.29    0.44
   0 -16  -2    3.98    0.42
   0 -16  -2    3.33    0.29
  -1 -16  -2    0.04    0.22
  -1 -16  -2    0.21    0.20
  -2 -16  -2   39.75    1.15
  -2 -16  -2   40.87    1.18
  -3 -16  -2    1.17    0.30
  -3 -16  -2    1.02    0.25
  -4 -16  -2    0.60    0.27
  -4 -16  -2    1.49    0.28
  -5 -16  -2    5.46    0.47
  -5 -16  -2    4.78    0.43
  -6 -16  -2    1.75    0.29
  -6 -16  -2    1.18    0.29
  -7 -16  -2    6.31    0.47
  -7 -16  -2    6.44    0.50
  -8 -16  -2    8.38    0.66
  -8 -16  -2    8.47    0.56
  -9 -16  -2    3.56    0.46
  -9 -16  -2    3.26    0.50
 -10 -16  -2    1.02    0.39
 -10 -16  -2    1.19    0.35
 -11 -16  -2    0.17    0.39
 -11 -16  -2    0.53    0.31
  11 -17  -2    0.05    0.37
  11 -17  -2    0.07    0.33
  10 -17  -2    1.65    0.40
  10 -17  -2    1.53    0.39
   9 -17  -2    3.45    0.48
   9 -17  -2    2.25    0.44
   8 -17  -2    0.73    0.35
   8 -17  -2    0.69    0.35
   7 -17  -2    0.79    0.30
   7 -17  -2    0.95    0.32
   6 -17  -2    0.64    0.29
   6 -17  -2    0.41    0.28
   5 -17  -2    2.85    0.37
   5 -17  -2    1.66    0.37
   4 -17  -2    3.13    0.36
   4 -17  -2    3.09    0.44
   3 -17  -2    0.50    0.28
   3 -17  -2    0.73    0.23
   2 -17  -2    0.72    0.29
   2 -17  -2    0.52    0.27
   1 -17  -2    0.61    0.25
   1 -17  -2    0.80    0.28
   1 -17  -2    1.17    0.23
   0 -17  -2    1.71    0.34
   0 -17  -2    1.81    0.33
  -1 -17  -2    0.16    0.24
  -1 -17  -2   -0.14    0.22
  -2 -17  -2    0.81    0.24
  -2 -17  -2    1.04    0.30
  -3 -17  -2    2.37    0.35
  -3 -17  -2    2.97    0.38
  -4 -17  -2    1.44    0.34
  -4 -17  -2    1.45    0.29
  -5 -17  -2   -0.09    0.25
  -5 -17  -2   -0.11    0.19
  -6 -17  -2    4.56    0.43
  -6 -17  -2    4.78    0.47
  -7 -17  -2    0.39    0.29
  -7 -17  -2    0.24    0.23
  -8 -17  -2    0.91    0.33
  -8 -17  -2    0.34    0.33
  -9 -17  -2    2.38    0.41
  -9 -17  -2    3.49    0.52
 -10 -17  -2    3.12    0.54
 -10 -17  -2    3.06    0.47
 -11 -17  -2    0.30    0.38
 -11 -17  -2    0.08    0.33
  10 -18  -2    0.45    0.36
  10 -18  -2    1.25    0.42
   9 -18  -2    1.08    0.38
   9 -18  -2    1.00    0.39
   8 -18  -2    0.84    0.37
   8 -18  -2    0.81    0.37
   7 -18  -2    1.01    0.35
   7 -18  -2    0.19    0.28
   6 -18  -2    7.27    0.57
   6 -18  -2    7.73    0.65
   5 -18  -2    0.06    0.25
   5 -18  -2   -0.36    0.27
   4 -18  -2    8.49    0.53
   4 -18  -2    9.82    0.66
   3 -18  -2    0.77    0.25
   3 -18  -2    0.83    0.32
   2 -18  -2    0.01    0.20
   2 -18  -2    0.06    0.27
   2 -18  -2    0.30    0.26
   1 -18  -2   -0.02    0.24
   1 -18  -2   -0.09    0.26
   0 -18  -2    1.18    0.30
   0 -18  -2    1.64    0.33
  -1 -18  -2    1.31    0.32
  -1 -18  -2    1.24    0.32
  -2 -18  -2    0.81    0.32
  -2 -18  -2    1.39    0.32
  -3 -18  -2    0.19    0.28
  -3 -18  -2   -0.05    0.23
  -4 -18  -2    3.87    0.42
  -4 -18  -2    3.37    0.45
  -5 -18  -2    0.65    0.27
  -5 -18  -2    0.36    0.26
  -6 -18  -2    0.32    0.30
  -6 -18  -2    0.24    0.24
  -7 -18  -2    0.29    0.25
  -7 -18  -2   -0.04    0.29
  -8 -18  -2    4.81    0.58
  -8 -18  -2    3.81    0.47
  -9 -18  -2    1.14    0.37
  -9 -18  -2    0.42    0.35
 -10 -18  -2    0.70    0.41
 -10 -18  -2    0.90    0.37
   9 -19  -2    0.87    0.41
   9 -19  -2    0.37    0.36
   8 -19  -2   -0.14    0.31
   8 -19  -2   -0.06    0.30
   7 -19  -2   -0.10    0.30
   7 -19  -2    0.02    0.33
   6 -19  -2    1.10    0.41
   6 -19  -2    1.05    0.34
   5 -19  -2   -0.10    0.27
   5 -19  -2    0.23    0.27
   4 -19  -2    1.15    0.30
   4 -19  -2    0.60    0.31
   3 -19  -2   -0.14    0.24
   3 -19  -2    0.10    0.30
   2 -19  -2    1.48    0.35
   2 -19  -2    0.78    0.33
   1 -19  -2    0.13    0.29
   1 -19  -2   -0.04    0.26
   0 -19  -2    1.97    0.38
   0 -19  -2    1.67    0.34
  -1 -19  -2    2.51    0.39
  -1 -19  -2    2.02    0.37
  -2 -19  -2    0.27    0.28
  -2 -19  -2    0.24    0.26
  -3 -19  -2    0.15    0.25
  -3 -19  -2   -0.10    0.24
  -4 -19  -2    1.24    0.34
  -4 -19  -2    1.42    0.32
  -5 -19  -2   -0.21    0.23
  -5 -19  -2    0.18    0.29
  -6 -19  -2    8.61    0.65
  -6 -19  -2    9.21    0.60
  -7 -19  -2    1.73    0.40
  -7 -19  -2    1.48    0.37
  -8 -19  -2    1.53    0.43
  -8 -19  -2    1.63    0.40
  -9 -19  -2    2.03    0.43
  -9 -19  -2    1.76    0.46
   7 -20  -2    0.03    0.30
   7 -20  -2    0.24    0.37
   6 -20  -2   -0.33    0.27
   6 -20  -2    0.53    0.34
   5 -20  -2    1.23    0.41
   5 -20  -2    0.51    0.31
   4 -20  -2    6.37    0.61
   4 -20  -2    8.08    0.69
   3 -20  -2    0.37    0.34
   3 -20  -2    0.46    0.33
   2 -20  -2    4.42    0.53
   2 -20  -2    3.79    0.48
   1 -20  -2   -0.20    0.28
   1 -20  -2    0.22    0.28
   0 -20  -2    0.53    0.30
   0 -20  -2    0.49    0.31
  -1 -20  -2   -0.39    0.21
  -1 -20  -2    0.28    0.31
  -2 -20  -2    1.45    0.39
  -2 -20  -2    1.01    0.34
  -3 -20  -2    1.04    0.34
  -3 -20  -2    0.82    0.31
  -4 -20  -2    4.72    0.50
  -4 -20  -2    4.56    0.54
  -5 -20  -2    0.58    0.29
  -5 -20  -2    0.25    0.32
  -6 -20  -2    1.21    0.40
  -6 -20  -2    1.82    0.37
  -7 -20  -2    0.03    0.30
   6 -21  -2    1.13    0.44
   5 -21  -2    0.20    0.37
   5 -21  -2    0.02    0.32
   4 -21  -2    5.29    0.59
   4 -21  -2    6.99    0.68
   3 -21  -2    1.84    0.42
   3 -21  -2    2.12    0.42
   2 -21  -2    2.20    0.44
   2 -21  -2    1.88    0.42
   1 -21  -2   -0.23    0.31
   1 -21  -2   -0.04    0.26
   0 -21  -2    1.13    0.38
   0 -21  -2    1.12    0.38
  -1 -21  -2    0.03    0.29
  -1 -21  -2   -0.01    0.28
  -2 -21  -2    0.03    0.31
  -2 -21  -2    0.18    0.31
  -3 -21  -2    0.04    0.28
  -3 -21  -2    0.20    0.32
  -4 -21  -2    2.19    0.42
  -4 -21  -2    1.43    0.40
  -5 -21  -2    0.31    0.31
  -5 -21  -2    0.36    0.32
  -6 -21  -2    0.59    0.33
  -6 -21  -2    0.82    0.38
   3 -22  -2   -0.10    0.31
   3 -22  -2    0.61    0.37
   2 -22  -2    0.93    0.37
   2 -22  -2    1.54    0.41
   1 -22  -2   -0.29    0.27
   1 -22  -2    0.38    0.34
   0 -22  -2    0.39    0.34
   0 -22  -2   -0.36    0.30
  -1 -22  -2    0.43    0.36
  -1 -22  -2    0.47    0.36
  -2 -22  -2    2.42    0.46
  -2 -22  -2    3.01    0.47
  -3 -22  -2    0.25    0.36
  -3 -22  -2    0.02    0.28
  -4 -21   3    0.32    0.34
  -4 -21   3    0.36    0.34
  -3 -21   3   -0.45    0.31
  -3 -21   3   -0.71    0.27
  -2 -21   3    0.09    0.32
  -2 -21   3   -0.12    0.29
  -1 -21   3    6.71    0.65
  -1 -21   3    5.15    0.57
   0 -21   3    0.39    0.33
   0 -21   3    0.07    0.32
   1 -21   3    3.91    0.53
   1 -21   3    3.92    0.54
   2 -21   3   -0.03    0.35
   2 -21   3    0.25    0.36
   3 -21   3   14.01    0.87
   3 -21   3   15.08    0.87
   4 -21   3   -0.25    0.35
   4 -21   3    0.17    0.37
   5 -21   3    0.77    0.41
   5 -21   3   -0.09    0.34
  -6 -20   3    0.58    0.39
  -6 -20   3    0.68    0.34
  -5 -20   3    3.08    0.50
  -5 -20   3    2.32    0.42
  -4 -20   3    0.29    0.32
  -4 -20   3   -0.23    0.26
  -3 -20   3    1.77    0.39
  -3 -20   3    1.54    0.39
  -2 -20   3    1.25    0.39
  -2 -20   3    0.44    0.33
  -1 -20   3    6.26    0.59
  -1 -20   3    8.02    0.67
   0 -20   3    0.34    0.32
   0 -20   3    0.03    0.32
   1 -20   3   -0.43    0.29
   1 -20   3    0.06    0.37
   2 -20   3    0.02    0.28
   2 -20   3    0.27    0.29
   3 -20   3    0.24    0.30
   3 -20   3    0.42    0.34
   4 -20   3    0.09    0.28
   4 -20   3   -0.18    0.33
   5 -20   3    3.31    0.52
   5 -20   3    3.47    0.50
   6 -20   3    0.87    0.37
   6 -20   3    0.61    0.38
   7 -20   3    2.56    0.47
   7 -20   3    2.32    0.49
  -7 -19   3    1.24    0.37
  -7 -19   3    2.34    0.46
  -6 -19   3    0.77    0.36
  -6 -19   3    0.86    0.33
  -5 -19   3   -0.03    0.27
  -5 -19   3   -0.22    0.25
  -4 -19   3    1.01    0.34
  -4 -19   3    0.90    0.34
  -3 -19   3    0.62    0.31
  -3 -19   3    0.64    0.32
  -2 -19   3   -0.29    0.28
  -2 -19   3   -0.32    0.25
  -1 -19   3   14.36    0.78
  -1 -19   3   13.36    0.77
   0 -19   3    0.36    0.30
   0 -19   3    0.09    0.29
   1 -19   3    8.40    0.65
   1 -19   3    7.68    0.64
   2 -19   3   -0.20    0.26
   2 -19   3    0.24    0.30
   3 -19   3    1.69    0.40
   3 -19   3    0.98    0.36
   4 -19   3    0.20    0.31
   4 -19   3    0.04    0.31
   5 -19   3   -0.05    0.31
   5 -19   3    0.08    0.28
   6 -19   3    0.02    0.28
   6 -19   3    0.73    0.37
   7 -19   3    0.40    0.37
   7 -19   3    0.69    0.36
   7 -19   3    0.82    0.32
   8 -19   3    1.95    0.46
   8 -19   3    1.59    0.38
  -8 -18   3    0.29    0.33
  -7 -18   3    0.28    0.32
  -7 -18   3    0.20    0.29
  -6 -18   3   -0.08    0.27
  -6 -18   3    0.20    0.28
  -5 -18   3    3.26    0.44
  -5 -18   3    2.73    0.44
  -4 -18   3   -0.14    0.26
  -4 -18   3    0.10    0.29
  -3 -18   3    9.46    0.63
  -3 -18   3   10.82    0.67
  -2 -18   3    0.03    0.23
  -2 -18   3    0.27    0.29
  -1 -18   3    2.72    0.40
  -1 -18   3    3.37    0.45
   0 -18   3    1.72    0.37
   0 -18   3    2.27    0.41
   1 -18   3    5.29    0.51
   1 -18   3    5.05    0.51
   2 -18   3    2.12    0.41
   2 -18   3    1.68    0.38
   3 -18   3   11.66    0.70
   3 -18   3   11.49    0.71
   4 -18   3   -0.19    0.27
   4 -18   3    0.39    0.29
   5 -18   3    2.23    0.39
   5 -18   3    2.54    0.45
   5 -18   3    2.57    0.37
   6 -18   3    0.19    0.27
   6 -18   3   -0.16    0.29
   6 -18   3    0.31    0.29
   7 -18   3    8.36    0.67
   7 -18   3    8.94    0.63
   8 -18   3    0.09    0.31
   8 -18   3    0.16    0.29
   9 -18   3    3.18    0.49
   9 -18   3    2.87    0.46
  -9 -17   3    0.07    0.29
  -9 -17   3    0.99    0.43
  -8 -17   3    0.86    0.32
  -8 -17   3    1.03    0.38
  -7 -17   3    8.80    0.63
  -7 -17   3   10.38    0.63
  -6 -17   3   -0.04    0.25
  -6 -17   3    0.20    0.30
  -5 -17   3    3.55    0.42
  -5 -17   3    4.37    0.51
  -4 -17   3    0.21    0.26
  -4 -17   3    0.31    0.24
  -3 -17   3    3.35    0.43
  -3 -17   3    2.36    0.38
  -2 -17   3    0.28    0.27
  -2 -17   3    0.74    0.31
  -1 -17   3    0.45    0.26
  -1 -17   3    0.33    0.26
   0 -17   3    3.52    0.43
   0 -17   3    2.79    0.42
   1 -17   3   21.86    0.88
   1 -17   3   24.43    0.92
   2 -17   3   -0.32    0.25
   2 -17   3    0.23    0.26
   3 -17   3    1.85    0.34
   3 -17   3    1.84    0.35
   4 -17   3    0.23    0.29
   4 -17   3    0.56    0.26
   4 -17   3    0.31    0.22
   5 -17   3    7.42    0.56
   5 -17   3    6.83    0.58
   5 -17   3    8.43    0.51
   6 -17   3    0.84    0.33
   6 -17   3    0.93    0.29
   7 -17   3    1.63    0.36
   7 -17   3    1.29    0.33
   8 -17   3    0.43    0.32
   8 -17   3    0.59    0.32
  -9  17  -3    4.72    0.57
   9 -17   3    3.87    0.49
   9 -17   3    3.69    0.48
 -10  17  -3    3.29    0.51
  10 -17   3    3.29    0.48
  10 -17   3    3.31    0.48
 -10 -16   3    0.34    0.40
 -10 -16   3    0.02    0.33
  -9 -16   3    0.40    0.30
  -9 -16   3    0.95    0.35
  -8 -16   3    0.27    0.26
  -8 -16   3    0.01    0.30
  -7 -16   3    0.19    0.26
  -7 -16   3    1.41    0.36
  -6 -16   3    0.19    0.25
  -6 -16   3   -0.14    0.27
  -5 -16   3    4.39    0.48
  -5 -16   3    5.10    0.48
  -4 -16   3    3.16    0.42
  -4 -16   3    3.93    0.43
  -3 -16   3    2.69    0.39
  -3 -16   3    2.81    0.37
  -2 -16   3    0.77    0.30
  -2 -16   3    0.84    0.30
  -1 -16   3    0.04    0.21
  -1 -16   3    0.44    0.27
   0 -16   3    0.79    0.28
   0 -16   3    0.83    0.26
   1 -16   3    0.38    0.25
   1 -16   3    0.53    0.27
   2 -16   3    0.76    0.28
   2 -16   3    0.81    0.27
   3 -16   3    4.47    0.43
   3 -16   3    5.29    0.38
   3 -16   3    5.53    0.49
   4 -16   3    0.88    0.28
   4 -16   3    0.82    0.23
   4 -16   3    0.68    0.29
   5 -16   3    2.30    0.38
   5 -16   3    1.97    0.31
   6 -16   3    3.32    0.44
   6 -16   3    3.94    0.42
   7 -16   3    0.95    0.33
   7 -16   3    1.62    0.34
  -8  16  -3    2.02    0.42
   8 -16   3    1.70    0.36
   8 -16   3    1.55    0.38
  -9  16  -3    3.25    0.49
   9 -16   3    3.34    0.47
   9 -16   3    2.62    0.43
 -10  16  -3    2.43    0.46
  10 -16   3    1.65    0.40
  10 -16   3    1.81    0.39
 -11  16  -3    1.57    0.45
  11 -16   3    0.87    0.36
  11 -16   3    1.31    0.39
 -11 -15   3   -0.23    0.33
 -11 -15   3   -0.09    0.36
 -10 -15   3    2.15    0.40
 -10 -15   3    2.23    0.47
  -9 -15   3    2.31    0.41
  -9 -15   3    2.78    0.47
  -8 -15   3    0.58    0.27
  -8 -15   3    1.28    0.35
  -7 -15   3   15.42    0.76
  -7 -15   3   15.67    0.69
  -6 -15   3    0.17    0.24
  -6 -15   3    0.34    0.28
  -5 -15   3    9.72    0.58
  -5 -15   3   11.11    0.59
  -4 -15   3    0.99    0.30
  -4 -15   3    0.92    0.27
  -3 -15   3    0.21    0.21
  -3 -15   3    0.30    0.23
  -2 -15   3    1.29    0.30
  -2 -15   3    1.23    0.29
  -1 -15   3    4.79    0.44
  -1 -15   3    4.02    0.41
   0 -15   3    0.44    0.23
   0 -15   3   -0.09    0.19
   1 -15   3    1.41    0.28
   1 -15   3    2.29    0.31
   1 -15   3    1.79    0.32
   2 -15   3   -0.16    0.20
   2 -15   3    0.33    0.23
   2 -15   3    0.12    0.16
   3 -15   3    1.30    0.31
   3 -15   3    1.00    0.26
   3 -15   3    1.59    0.25
   4 -15   3    0.67    0.27
   4 -15   3    0.72    0.23
   4 -15   3    0.50    0.24
   5 -15   3    1.49    0.28
   5 -15   3    1.34    0.30
   6 -15   3    0.32    0.24
   6 -15   3    0.64    0.26
  -7  15  -3    1.15    0.34
   7 -15   3    1.12    0.29
   7 -15   3    1.50    0.35
  -8  15  -3    0.06    0.27
   8 -15   3   -0.20    0.24
   8 -15   3   -0.09    0.28
  -9  15  -3   12.93    0.75
   9 -15   3   10.80    0.69
   9 -15   3   10.54    0.67
 -10  15  -3    2.44    0.45
  10 -15   3    2.65    0.42
  10 -15   3    2.38    0.42
 -11  15  -3    5.33    0.59
  11 -15   3    6.41    0.62
  11 -15   3    5.25    0.55
 -12  15  -3    0.03    0.38
  12 -15   3   -0.21    0.32
 -12 -14   3    0.55    0.42
 -12 -14   3    0.63    0.34
 -11 -14   3    6.11    0.60
 -11 -14   3    6.40    0.65
 -10 -14   3   -0.10    0.32
 -10 -14   3    0.02    0.26
  -9 -14   3    0.92    0.32
  -9 -14   3    1.40    0.38
  -8 -14   3    4.16    0.41
  -8 -14   3    4.56    0.47
  -7 -14   3    0.21    0.23
  -7 -14   3    0.05    0.22
  -6 -14   3    1.68    0.33
  -6 -14   3    1.16    0.27
  -5 -14   3    1.45    0.29
  -5 -14   3    0.99    0.30
  -4 -14   3    0.45    0.23
  -4 -14   3    0.32    0.23
  -3 -14   3   13.89    0.62
  -3 -14   3   13.51    0.62
  -2 -14   3    1.38    0.26
  -2 -14   3    1.31    0.27
  -1 -14   3    1.49    0.27
  -1 -14   3    1.94    0.30
   0 -14   3    0.76    0.23
   0 -14   3    1.56    0.21
   0 -14   3    1.24    0.28
   1 -14   3    0.15    0.19
   1 -14   3   -0.12    0.19
   1 -14   3    0.29    0.14
   2 -14   3    0.17    0.21
   2 -14   3    0.21    0.22
   2 -14   3   -0.01    0.14
   3 -14   3    3.14    0.36
   3 -14   3    3.20    0.38
   3 -14   3    3.39    0.31
   4 -14   3    0.57    0.25
   4 -14   3    0.03    0.19
   5 -14   3    4.11    0.43
   5 -14   3    4.14    0.39
  -6  14  -3   -0.23    0.24
   6 -14   3    0.21    0.22
   6 -14   3   -0.03    0.23
  -7  14  -3    5.82    0.50
   7 -14   3    6.33    0.50
   7 -14   3    6.37    0.48
  -8  14  -3    5.05    0.50
   8 -14   3    4.62    0.47
   8 -14   3    4.47    0.45
  -9  14  -3   16.22    0.80
   9 -14   3   16.22    0.78
   9 -14   3   15.73    0.74
 -10  14  -3    9.46    0.66
  10 -14   3    8.91    0.65
  10 -14   3    8.64    0.60
 -11  14  -3    1.23    0.39
  11 -14   3    0.97    0.34
  11 -14   3    0.89    0.34
 -12  14  -3    0.34    0.36
  12 -14   3    0.43    0.31
 -13  14  -3    0.47    0.40
  13 -14   3    0.28    0.33
 -12 -13   3    1.95    0.44
 -12 -13   3    1.27    0.44
 -11 -13   3   -0.36    0.24
 -11 -13   3    0.10    0.31
 -10 -13   3    1.87    0.42
 -10 -13   3    1.36    0.35
  -9 -13   3    4.61    0.41
  -9 -13   3    3.56    0.44
  -9 -13   3    4.76    0.53
  -8 -13   3    1.81    0.34
  -8 -13   3    2.13    0.31
  -7 -13   3    2.61    0.33
  -7 -13   3    2.74    0.40
  -6 -13   3   -0.22    0.20
  -6 -13   3    0.27    0.20
  -5 -13   3    2.89    0.36
  -5 -13   3    3.32    0.34
  -4 -13   3    0.37    0.21
  -4 -13   3    1.09    0.27
  -3 -13   3   11.75    0.57
  -3 -13   3   11.24    0.54
  -2 -13   3    4.62    0.40
  -2 -13   3    3.78    0.36
  -1 -13   3    0.07    0.10
  -1 -13   3    0.18    0.18
  -1 -13   3    0.10    0.19
   0 -13   3    2.92    0.32
   0 -13   3    2.98    0.22
   0 -13   3    2.46    0.25
   0 -13   3    2.67    0.32
   1 -13   3    9.99    0.51
   1 -13   3    8.14    0.34
   1 -13   3    8.94    0.37
   1 -13   3    9.07    0.49
   2 -13   3    0.07    0.20
   2 -13   3    0.30    0.15
   2 -13   3   -0.01    0.19
   3 -13   3    5.31    0.41
   3 -13   3    5.48    0.43
   3 -13   3    5.36    0.35
   4 -13   3    4.64    0.37
   4 -13   3    4.12    0.38
  -5  13  -3    3.34    0.40
   5 -13   3    3.20    0.36
   5 -13   3    3.15    0.33
  -6  13  -3    0.40    0.25
   6 -13   3    0.38    0.21
   6 -13   3    0.26    0.23
  -7  13  -3    7.22    0.54
   7 -13   3    8.45    0.53
   7 -13   3    7.96    0.52
  -8  13  -3    2.28    0.39
   8 -13   3    2.19    0.35
   8 -13   3    2.10    0.34
  -9  13  -3    2.71    0.41
   9 -13   3    2.42    0.37
   9 -13   3    2.64    0.40
 -10  13  -3    0.03    0.27
  10 -13   3    0.34    0.27
  10 -13   3    0.21    0.31
 -11  13  -3    4.85    0.51
  11 -13   3    5.19    0.48
  11 -13   3    5.16    0.56
 -12  13  -3    0.38    0.37
  12 -13   3    0.12    0.33
 -13  13  -3    0.49    0.38
  13 -13   3    0.88    0.39
 -13 -12   3    1.21    0.42
 -13 -12   3    0.93    0.38
 -12 -12   3    1.01    0.39
 -12 -12   3    0.35    0.32
 -11 -12   3    5.39    0.57
 -11 -12   3    6.17    0.56
 -10 -12   3    1.85    0.35
 -10 -12   3    2.23    0.43
  -9 -12   3    7.54    0.46
  -9 -12   3    7.73    0.55
  -9 -12   3    6.88    0.58
  -8 -12   3    0.28    0.21
  -8 -12   3    0.51    0.30
  -8 -12   3    0.66    0.28
  -7 -12   3   19.51    0.77
  -7 -12   3   19.16    0.68
  -6 -12   3    3.52    0.33
  -6 -12   3    3.15    0.37
  -5 -12   3    0.14    0.18
  -5 -12   3    0.02    0.21
  -4 -12   3   -0.22    0.16
  -4 -12   3   -0.06    0.17
  -3 -12   3   20.29    0.70
  -3 -12   3   20.34    0.71
  -2 -12   3   -0.12    0.15
  -2 -12   3    0.16    0.18
  -1 -12   3   10.52    0.48
  -1 -12   3   11.29    0.52
  -1 -12   3   10.75    0.33
   0 -12   3    2.46    0.20
   0 -12   3    2.29    0.21
   0 -12   3    2.99    0.31
   0 -12   3    3.35    0.33
   1 -12   3    0.26    0.19
   1 -12   3    0.58    0.14
   1 -12   3    0.64    0.13
   1 -12   3    0.53    0.18
   2 -12   3    0.02    0.15
   2 -12   3   -0.06    0.16
   2 -12   3    0.09    0.13
   2 -12   3   -0.10    0.08
   3 -12   3   12.03    0.35
   3 -12   3   13.39    0.49
   3 -12   3   12.88    0.57
  -4  12  -3    0.64    0.26
   4 -12   3    0.53    0.19
   4 -12   3    0.79    0.23
  -5  12  -3    5.49    0.44
   5 -12   3    4.57    0.37
   5 -12   3    4.79    0.41
  -6  12  -3    2.30    0.33
   6 -12   3    2.75    0.33
   6 -12   3    2.78    0.34
  -7  12  -3   10.56    0.56
   7 -12   3   11.37    0.56
   7 -12   3   11.81    0.58
  -8  12  -3    1.47    0.33
   8 -12   3    1.33    0.29
   8 -12   3    1.68    0.32
  -9  12  -3   -0.05    0.22
   9 -12   3    0.10    0.24
   9 -12   3    0.00    0.22
 -10  12  -3    8.32    0.60
  10 -12   3    8.34    0.56
  10 -12   3    8.45    0.61
 -11  12  -3    0.61    0.32
  11 -12   3    0.41    0.27
  11 -12   3    0.28    0.29
 -12  12  -3    0.85    0.37
  12 -12   3    0.72    0.35
 -13  12  -3    0.23    0.35
  13 -12   3    0.53    0.35
 -14  12  -3   -0.47    0.35
  14 -12   3   -0.06    0.28
 -13 -11   3    0.87    0.36
 -13 -11   3    0.53    0.36
 -12 -11   3    1.60    0.43
 -12 -11   3    2.11    0.42
 -11 -11   3    1.24    0.34
 -11 -11   3    0.48    0.32
 -10 -11   3    0.59    0.31
 -10 -11   3   -0.01    0.23
  -9 -11   3   12.79    0.63
  -9 -11   3   12.85    0.55
  -9 -11   3   13.22    0.70
  -8 -11   3    0.05    0.24
  -8 -11   3   -0.30    0.23
  -8 -11   3    0.14    0.18
  -7 -11   3    0.13    0.23
  -7 -11   3   -0.07    0.17
  -6 -11   3   10.08    0.49
  -6 -11   3   10.14    0.51
  -5 -11   3    7.10    0.40
  -5 -11   3    6.61    0.45
  -4 -11   3    0.39    0.17
  -4 -11   3    0.09    0.19
  -3 -11   3    1.52    0.24
  -3 -11   3    1.29    0.21
  -2 -11   3   -0.07    0.16
  -2 -11   3    0.08    0.15
  -2 -11   3    0.04    0.06
  -1 -11   3    7.28    0.25
  -1 -11   3    7.01    0.33
  -1 -11   3    6.64    0.38
  -1 -11   3    7.32    0.41
   0 -11   3    0.41    0.11
   0 -11   3    0.39    0.16
   0 -11   3    0.59    0.13
   0 -11   3    0.33    0.18
   1 -11   3   12.42    0.51
   1 -11   3   12.02    0.38
   1 -11   3   11.75    0.51
   1 -11   3   12.59    0.41
   2 -11   3    0.56    0.10
   2 -11   3    0.58    0.18
   2 -11   3    0.63    0.15
   2 -11   3    0.27    0.16
   3 -11   3    4.54    0.19
   3 -11   3    4.79    0.36
   3 -11   3    5.54    0.33
  -4  11  -3    7.31    0.44
   4 -11   3    7.66    0.43
   4 -11   3    7.34    0.21
   4 -11   3    7.63    0.39
  -5  11  -3   16.78    0.65
   5 -11   3   16.81    0.61
   5 -11   3   16.79    0.63
  -6  11  -3   -0.12    0.19
   6 -11   3    0.02    0.17
   6 -11   3   -0.02    0.17
  -7  11  -3    7.11    0.49
   7 -11   3    6.63    0.44
   7 -11   3    8.10    0.49
  -8  11  -3    2.18    0.34
   8 -11   3    1.71    0.28
   8 -11   3    2.26    0.33
  -9  11  -3   10.73    0.60
   9 -11   3    9.67    0.56
   9 -11   3    9.59    0.52
 -10  11  -3    2.48    0.38
  10 -11   3    2.70    0.34
  10 -11   3    2.11    0.36
 -11  11  -3    5.84    0.54
  11 -11   3    5.24    0.51
  11 -11   3    4.78    0.43
 -12  11  -3   -0.12    0.27
  12 -11   3    0.06    0.30
 -13  11  -3    0.51    0.37
  13 -11   3    0.35    0.34
 -14  11  -3    0.24    0.37
  14 -11   3    0.48    0.33
 -14 -10   3    0.71    0.39
 -14 -10   3    0.62    0.37
 -13 -10   3    0.24    0.34
 -13 -10   3   -0.21    0.29
 -12 -10   3    0.19    0.32
 -12 -10   3    0.19    0.27
 -11 -10   3    2.64    0.40
 -11 -10   3    1.98    0.38
 -10 -10   3    8.90    0.57
 -10 -10   3    8.40    0.59
  -9 -10   3    7.44    0.41
  -9 -10   3    7.34    0.52
  -9 -10   3    7.58    0.55
  -8 -10   3    0.28    0.24
  -8 -10   3    0.04    0.19
  -8 -10   3    0.23    0.17
  -7 -10   3    5.97    0.37
  -7 -10   3    5.05    0.40
  -6 -10   3    1.40    0.26
  -6 -10   3    1.43    0.24
  -5 -10   3    5.44    0.35
  -5 -10   3    4.94    0.39
  -4 -10   3    0.25    0.16
  -4 -10   3    0.37    0.19
  -3 -10   3    0.13    0.16
  -3 -10   3   -0.14    0.14
  -2 -10   3    1.44    0.23
  -2 -10   3    1.15    0.09
  -2 -10   3    0.89    0.19
  -1 -10   3    0.26    0.12
  -1 -10   3    0.33    0.16
  -1 -10   3    0.11    0.14
  -1 -10   3    0.17    0.08
   0 -10   3    0.27    0.09
   0 -10   3    0.19    0.16
   0 -10   3    0.09    0.10
   0 -10   3    0.34    0.16
   1 -10   3    0.09    0.15
   1 -10   3    0.04    0.09
   1 -10   3    0.33    0.16
   1 -10   3    0.08    0.10
   2 -10   3    1.08    0.16
   2 -10   3    0.70    0.17
   2 -10   3    0.94    0.11
   2 -10   3    0.98    0.21
  -3  10  -3    1.71    0.23
   3 -10   3    1.70    0.21
   3 -10   3    1.63    0.12
   3 -10   3    1.60    0.24
  -4  10  -3    2.34    0.28
   4 -10   3    2.33    0.24
   4 -10   3    2.16    0.12
   4 -10   3    2.38    0.28
  -5  10  -3    4.80    0.39
   5 -10   3    3.87    0.31
   5 -10   3    4.02    0.33
  -6  10  -3    2.39    0.30
   6 -10   3    2.13    0.27
   6 -10   3    1.90    0.26
  -7  10  -3   19.52    0.71
   7 -10   3   17.67    0.66
   7 -10   3   19.91    0.71
  -8  10  -3    3.22    0.37
   8 -10   3    3.45    0.37
   8 -10   3    2.75    0.31
  -9  10  -3   13.41    0.63
   9 -10   3   12.93    0.64
   9 -10   3   12.39    0.57
 -10  10  -3    4.16    0.45
  10 -10   3    3.91    0.44
  10 -10   3    4.20    0.39
 -11  10  -3    0.51    0.30
  11 -10   3    0.54    0.32
  11 -10   3    0.96    0.26
 -12  10  -3    2.05    0.40
  12 -10   3    2.98    0.44
 -13  10  -3    5.43    0.57
  13 -10   3    4.44    0.50
 -14  10  -3    1.39    0.42
  14 -10   3    1.37    0.40
 -15  10  -3    3.41    0.54
  15 -10   3    2.91    0.49
 -14  -9   3    0.45    0.33
 -14  -9   3    0.78    0.39
 -13  -9   3    3.58    0.45
 -13  -9   3    4.86    0.55
 -12  -9   3    2.14    0.36
 -12  -9   3    1.89    0.37
 -11  -9   3    1.26    0.33
 -11  -9   3    0.69    0.32
 -10  -9   3    0.44    0.25
 -10  -9   3   -0.12    0.25
  -9  -9   3    0.09    0.23
  -9  -9   3    0.10    0.16
  -9  -9   3   -0.18    0.23
  -8  -9   3    2.16    0.25
  -8  -9   3    1.65    0.31
  -8  -9   3    1.65    0.28
  -7  -9   3   17.84    0.59
  -7  -9   3   18.41    0.67
  -6  -9   3    6.14    0.35
  -6  -9   3    5.97    0.38
  -5  -9   3    0.24    0.15
  -5  -9   3   -0.08    0.17
  -4  -9   3    3.54    0.32
  -4  -9   3    2.32    0.24
   3   9  -3    0.05    0.12
  -3  -9   3    0.12    0.13
  -3  -9   3    0.08    0.14
   2   9  -3    0.74    0.15
  -2  -9   3    1.06    0.08
  -2  -9   3    1.12    0.20
  -2  -9   3    0.93    0.17
  -2  -9   3    0.75    0.15
   1   9  -3    4.47    0.24
  -1  -9   3    4.84    0.18
  -1  -9   3    4.70    0.30
  -1  -9   3    4.79    0.30
  -1  -9   3    4.76    0.25
   0   9  -3    0.15    0.09
   0  -9   3    0.08    0.14
   0  -9   3    0.17    0.14
   0  -9   3    0.23    0.10
   0  -9   3    0.31    0.09
  -1   9  -3    2.98    0.17
   1  -9   3    3.65    0.29
   1  -9   3    3.27    0.26
   1  -9   3    3.13    0.20
   1  -9   3    2.82    0.18
  -2   9  -3   11.30    0.28
   2  -9   3   11.56    0.40
   2  -9   3   11.23    0.32
   2  -9   3   11.18    0.46
  -3   9  -3   20.35    0.64
   3  -9   3   19.93    0.45
   3  -9   3   19.43    0.62
   3  -9   3   19.77    0.39
   3  -9   3   20.49    0.58
  -4   9  -3    0.07    0.06
  -4   9  -3   -0.16    0.15
   4  -9   3    0.06    0.06
   4  -9   3   -0.02    0.13
   4  -9   3    0.06    0.14
  -5   9  -3    6.10    0.17
  -5   9  -3    6.28    0.39
   5  -9   3    5.98    0.36
   5  -9   3    5.70    0.34
  -6   9  -3    0.36    0.20
   6  -9   3    0.28    0.17
   6  -9   3   -0.10    0.17
  -7   9  -3   15.40    0.59
   7  -9   3   15.13    0.59
   7  -9   3   14.94    0.56
  -8   9  -3    2.51    0.33
   8  -9   3    2.66    0.33
   8  -9   3    2.87    0.30
  -9   9  -3    0.69    0.25
   9  -9   3    1.08    0.28
   9  -9   3    1.12    0.23
 -10   9  -3    2.01    0.34
  10  -9   3    1.34    0.29
  10  -9   3    1.48    0.26
 -11   9  -3    0.86    0.30
  11  -9   3    0.45    0.26
  11  -9   3    0.23    0.21
 -12   9  -3    7.77    0.60
  12  -9   3    8.01    0.61
 -13   9  -3    4.80    0.53
  13  -9   3    3.33    0.47
 -14   9  -3    0.39    0.38
  14  -9   3   -0.08    0.30
 -15   9  -3   -0.23    0.38
  15  -9   3    0.70    0.37
 -15  -8   3    1.19    0.38
 -15  -8   3    1.12    0.42
 -14  -8   3    1.67    0.39
 -14  -8   3    1.43    0.42
 -13  -8   3    0.66    0.32
 -13  -8   3   -0.12    0.30
 -12  -8   3    2.75    0.41
 -12  -8   3    2.95    0.42
 -11  -8   3   14.88    0.67
 -11  -8   3   15.08    0.73
 -10  -8   3    3.72    0.41
 -10  -8   3    4.15    0.43
  -9  -8   3   18.65    0.71
  -9  -8   3   17.75    0.72
  -9  -8   3   16.59    0.57
  -8  -8   3    3.19    0.36
  -8  -8   3    3.00    0.34
  -8  -8   3    2.56    0.25
  -7  -8   3    0.69    0.23
  -7  -8   3    0.02    0.19
  -7  -8   3    0.60    0.17
  -6  -8   3    2.84    0.30
  -6  -8   3    3.06    0.27
   5   8  -3   14.02    0.52
  -5  -8   3   13.97    0.49
  -5  -8   3   14.99    0.54
   4   8  -3   10.20    0.41
  -4  -8   3   10.22    0.41
  -4  -8   3   10.87    0.46
   3   8  -3   31.80    0.79
  -3  -8   3   32.51    0.89
  -3  -8   3   31.15    0.81
   2   8  -3    0.65    0.14
  -2  -8   3    0.71    0.15
  -2  -8   3    0.58    0.16
  -2  -8   3    0.73    0.15
   1   8  -3    9.33    0.32
  -1  -8   3    8.94    0.37
  -1  -8   3    9.23    0.24
  -1  -8   3    8.50    0.33
  -1  -8   3    9.18    0.38
   0   8  -3    0.16    0.09
   0  -8   3    0.33    0.09
   0  -8   3    0.28    0.15
   0  -8   3    0.25    0.13
   0  -8   3    0.26    0.10
  -1   8  -3    9.34    0.27
   1  -8   3    9.26    0.31
   1  -8   3    9.52    0.37
   1  -8   3    9.40    0.30
   1  -8   3    9.41    0.39
  -2   8  -3    1.82    0.21
  -2   8  -3    1.79    0.12
  -2   8  -3    1.96    0.15
   2  -8   3    1.99    0.14
   2  -8   3    2.03    0.24
   2  -8   3    1.61    0.18
  -3   8  -3   93.48    1.91
  -3   8  -3   93.21    1.66
  -3   8  -3   95.93    1.72
   3  -8   3   92.82    1.86
   3  -8   3   94.74    1.71
   3  -8   3   93.71    1.91
  -4   8  -3    1.08    0.09
  -4   8  -3    0.95    0.19
   4  -8   3    1.18    0.19
   4  -8   3    1.15    0.09
   4  -8   3    1.15    0.19
  -5   8  -3    1.15    0.09
  -5   8  -3    1.18    0.20
   5  -8   3    1.36    0.21
   5  -8   3    0.47    0.18
  -6   8  -3    3.48    0.15
  -6   8  -3    2.69    0.13
  -6   8  -3    3.93    0.32
   6  -8   3    3.15    0.27
   6  -8   3    3.30    0.30
  -7   8  -3   15.34    0.59
  -7   8  -3   15.57    0.37
  -7   8  -3   15.80    0.37
   7  -8   3   16.32    0.56
   7  -8   3   15.83    0.60
  -8   8  -3    6.46    0.43
   8  -8   3    5.64    0.36
   8  -8   3    5.21    0.41
  -9   8  -3    6.38    0.46
   9  -8   3    7.24    0.49
   9  -8   3    6.65    0.38
 -10   8  -3    0.37    0.26
  10  -8   3    0.12    0.23
  10  -8   3    0.49    0.20
 -11   8  -3    2.42    0.37
  11  -8   3    2.19    0.35
  11  -8   3    2.98    0.31
 -12   8  -3    4.45    0.48
  12  -8   3    4.48    0.48
 -13   8  -3   -0.16    0.29
  13  -8   3   -0.26    0.26
 -14   8  -3   -0.20    0.32
  14  -8   3    0.30    0.32
 -15   8  -3    3.02    0.50
  15  -8   3    1.68    0.42
 -15  -7   3    1.39    0.39
 -15  -7   3    1.06    0.41
 -14  -7   3    0.09    0.29
 -14  -7   3    0.60    0.37
 -13  -7   3    1.31    0.37
 -13  -7   3    1.38    0.35
 -12  -7   3    2.19    0.38
 -12  -7   3    1.81    0.35
 -11  -7   3    0.48    0.25
 -11  -7   3    0.35    0.25
 -10  -7   3    2.69    0.36
 -10  -7   3    3.29    0.27
 -10  -7   3    3.45    0.39
  -9  -7   3    0.58    0.24
  -9  -7   3    0.42    0.23
  -9  -7   3    0.87    0.18
  -8  -7   3    1.60    0.25
  -8  -7   3    1.65    0.21
  -8  -7   3    1.46    0.26
  -7  -7   3   13.54    0.53
  -7  -7   3   14.12    0.57
  -7  -7   3   14.02    0.48
  -6  -7   3    2.83    0.28
  -6  -7   3    2.42    0.12
  -6  -7   3    2.86    0.24
   5   7  -3   32.98    0.87
  -5  -7   3   35.11    0.90
  -5  -7   3   34.76    0.84
   4   7  -3    3.69    0.28
  -4  -7   3    3.57    0.30
  -4  -7   3    3.90    0.26
   3   7  -3   51.33    1.12
  -3  -7   3   49.71    1.13
  -3  -7   3   52.10    1.13
  -3  -7   3   52.34    1.16
   2   7  -3    2.09    0.19
  -2  -7   3    1.98    0.22
  -2  -7   3    2.02    0.22
  -2  -7   3    2.06    0.19
   1   7  -3   19.31    0.41
   1   7  -3   19.28    0.50
  -1  -7   3   19.90    0.56
  -1  -7   3   19.19    0.41
  -1  -7   3   19.32    0.55
  -1  -7   3   19.42    0.52
   0   7  -3    1.05    0.12
   0  -7   3    0.82    0.12
   0  -7   3    0.75    0.15
   0  -7   3    1.04    0.16
   0  -7   3    0.93    0.10
  -1   7  -3   28.08    0.59
  -1   7  -3   28.64    0.63
   1  -7   3   27.50    0.61
   1  -7   3   28.11    0.63
   1  -7   3   27.36    0.71
   1  -7   3   29.14    0.71
  -2   7  -3    9.45    0.27
  -2   7  -3    9.20    0.24
  -2   7  -3    8.81    0.36
   2  -7   3    9.16    0.26
   2  -7   3    8.57    0.32
   2  -7   3    9.51    0.37
   2  -7   3    9.70    0.25
  -3   7  -3   39.47    0.74
  -3   7  -3   40.52    0.95
  -3   7  -3   40.57    0.79
   3  -7   3   39.99    0.78
   3  -7   3   39.35    0.93
   3  -7   3   41.28    0.92
  -4   7  -3    6.08    0.20
  -4   7  -3    5.70    0.16
  -4   7  -3    6.40    0.33
   4  -7   3    6.19    0.19
   4  -7   3    7.03    0.33
   4  -7   3    6.75    0.33
  -5   7  -3   11.52    0.28
  -5   7  -3   11.74    0.46
  -5   7  -3   11.46    0.26
   5  -7   3   11.43    0.44
   5  -7   3   11.26    0.43
  -6   7  -3    0.06    0.07
  -6   7  -3    0.13    0.07
  -6   7  -3    0.39    0.17
   6  -7   3   -0.08    0.15
   6  -7   3    0.14    0.14
  -7   7  -3    4.63    0.20
  -7   7  -3    4.88    0.20
  -7   7  -3    4.65    0.35
   7  -7   3    4.80    0.34
   7  -7   3    5.61    0.32
  -8   7  -3    2.86    0.32
  -8   7  -3    2.60    0.18
   8  -7   3    2.50    0.25
   8  -7   3    2.60    0.30
  -9   7  -3    3.48    0.37
   9  -7   3    3.43    0.35
   9  -7   3    3.50    0.30
 -10   7  -3    0.12    0.20
  10  -7   3    0.07    0.20
  10  -7   3    0.26    0.17
 -11   7  -3    0.95    0.28
  11  -7   3    0.66    0.28
 -12   7  -3    2.65    0.39
  12  -7   3    4.04    0.47
 -13   7  -3    0.42    0.32
  13  -7   3    0.67    0.30
 -14   7  -3    0.78    0.35
  14  -7   3    0.36    0.33
 -15   7  -3    0.69    0.40
  15  -7   3    0.20    0.32
 -16   7  -3    0.22    0.41
  16  -7   3    0.63    0.37
 -15  -6   3    0.51    0.33
 -15  -6   3    0.59    0.38
 -14  -6   3    0.45    0.34
 -14  -6   3    0.19    0.31
 -13  -6   3    0.41    0.28
 -13  -6   3    0.86    0.34
 -12  -6   3    5.44    0.51
 -12  -6   3    5.91    0.52
 -11  -6   3    5.69    0.49
 -11  -6   3    6.69    0.50
 -10  -6   3    0.54    0.26
 -10  -6   3    0.07    0.14
 -10  -6   3    0.46    0.25
  -9  -6   3    0.13    0.21
  -9  -6   3    0.02    0.19
  -9  -6   3    0.31    0.14
   8   6  -3    0.62    0.12
  -8  -6   3    0.41    0.15
  -8  -6   3    0.42    0.20
  -8  -6   3    0.34    0.20
   7   6  -3    0.55    0.10
  -7  -6   3    0.38    0.14
  -7  -6   3    0.44    0.19
  -7  -6   3    0.21    0.17
   6   6  -3    2.73    0.26
   6   6  -3    2.69    0.14
  -6  -6   3    2.73    0.23
  -6  -6   3    2.12    0.25
  -6  -6   3    2.64    0.26
   5   6  -3   23.48    0.67
  -5  -6   3   22.11    0.60
  -5  -6   3   22.61    0.45
  -5  -6   3   23.46    0.66
   4   6  -3   -0.01    0.12
  -4  -6   3   -0.04    0.11
  -4  -6   3   -0.04    0.11
  -4  -6   3   -0.13    0.12
   3   6  -3    2.14    0.20
  -3  -6   3    2.41    0.21
  -3  -6   3    2.27    0.21
  -3  -6   3    2.28    0.22
   2   6  -3    0.06    0.11
  -2  -6   3    0.14    0.11
  -2  -6   3    0.03    0.11
  -2  -6   3    0.01    0.11
   1   6  -3    0.29    0.10
   1   6  -3    0.32    0.06
  -1  -6   3    0.36    0.12
  -1  -6   3    0.44    0.13
  -1  -6   3    0.45    0.06
  -1  -6   3    0.27    0.10
   0   6  -3    0.80    0.11
   0   6  -3    0.88    0.12
   0  -6   3    0.86    0.14
   0  -6   3    0.80    0.15
   0  -6   3    0.82    0.11
   0  -6   3    0.97    0.10
  -1   6  -3   39.17    0.77
  -1   6  -3   38.23    0.88
  -1   6  -3   39.31    0.80
   1  -6   3   40.37    0.82
   1  -6   3   39.06    0.87
   1  -6   3   39.30    0.89
   1  -6   3   39.23    0.80
  -2   6  -3    0.15    0.14
  -2   6  -3    0.15    0.06
  -2   6  -3    0.15    0.07
   2  -6   3    0.26    0.06
   2  -6   3    0.19    0.07
   2  -6   3    0.20    0.11
   2  -6   3    0.16    0.10
  -3   6  -3   -0.01    0.05
  -3   6  -3   -0.13    0.12
  -3   6  -3    0.03    0.06
   3  -6   3    0.22    0.11
   3  -6   3   -0.02    0.05
   3  -6   3    0.01    0.10
  -4   6  -3    0.43    0.06
  -4   6  -3    0.41    0.08
  -4   6  -3    0.40    0.16
   4  -6   3    0.41    0.14
   4  -6   3    0.34    0.07
   4  -6   3    0.27    0.13
  -5   6  -3   17.79    0.55
  -5   6  -3   18.32    0.41
  -5   6  -3   17.63    0.39
   5  -6   3   19.29    0.54
   5  -6   3   16.79    0.55
  -6   6  -3    0.40    0.09
  -6   6  -3    0.30    0.17
   6  -6   3    0.57    0.18
   6  -6   3    0.53    0.14
  -7   6  -3   14.73    0.39
  -7   6  -3   14.89    0.55
   7  -6   3   13.66    0.53
   7  -6   3   14.73    0.48
  -8   6  -3    8.06    0.44
  -8   6  -3    7.54    0.29
   8  -6   3    7.63    0.44
   8  -6   3    7.46    0.36
  -9   6  -3    2.26    0.31
  -9   6  -3    1.79    0.18
   9  -6   3    2.26    0.31
   9  -6   3    1.67    0.22
 -10   6  -3   -0.10    0.20
  10  -6   3    0.28    0.17
  10  -6   3    0.36    0.24
 -11   6  -3    1.36    0.31
  11  -6   3    0.88    0.27
 -12   6  -3    0.28    0.27
  12  -6   3    0.25    0.26
 -13   6  -3    2.18    0.38
  13  -6   3    2.73    0.42
 -14   6  -3    0.99    0.37
  14  -6   3    0.87    0.33
 -15   6  -3    7.23    0.65
  15  -6   3    6.84    0.62
 -16   6  -3    2.50    0.51
  16  -6   3    3.17    0.53
 -15  -5   3    0.50    0.33
 -15  -5   3    0.87    0.40
 -14  -5   3    0.47    0.29
 -14  -5   3    0.38    0.34
 -13  -5   3    1.35    0.36
 -13  -5   3    2.05    0.37
 -12  -5   3    4.71    0.46
 -12  -5   3    4.15    0.44
 -11  -5   3    1.72    0.31
 -11  -5   3    1.91    0.33
  10   5  -3    5.74    0.33
 -10  -5   3    6.49    0.42
 -10  -5   3    5.86    0.31
 -10  -5   3    6.72    0.46
   9   5  -3    0.67    0.15
  -9  -5   3    0.67    0.21
  -9  -5   3    1.04    0.24
  -9  -5   3    0.64    0.15
   8   5  -3    7.64    0.31
  -8  -5   3    8.21    0.44
  -8  -5   3    8.36    0.35
  -8  -5   3    7.91    0.44
   7   5  -3    0.35    0.11
   7   5  -3    0.34    0.16
  -7  -5   3    0.46    0.13
  -7  -5   3    0.54    0.18
  -7  -5   3    0.47    0.17
   6   5  -3    1.28    0.12
   6   5  -3    1.68    0.22
  -6  -5   3    1.25    0.21
  -6  -5   3    1.39    0.16
  -6  -5   3    1.66    0.22
   5   5  -3   17.08    0.39
   5   5  -3   18.04    0.55
  -5  -5   3   18.02    0.55
  -5  -5   3   18.03    0.50
   4   5  -3    0.23    0.12
   4   5  -3    0.19    0.04
  -4  -5   3    0.34    0.12
  -4  -5   3    0.24    0.13
  -4  -5   3    0.13    0.04
  -4  -5   3    0.12    0.10
   3   5  -3   34.04    0.79
  -3  -5   3   34.65    0.81
  -3  -5   3   34.23    0.78
  -3  -5   3   34.10    0.81
   2   5  -3   27.91    0.65
  -2  -5   3   28.48    0.67
  -2  -5   3   27.42    0.66
  -2  -5   3   27.10    0.67
   1   5  -3   30.84    0.70
   1   5  -3   30.85    0.68
   1   5  -3   31.35    0.58
  -1  -5   3   31.20    0.58
  -1  -5   3   30.96    0.69
  -1  -5   3   31.17    0.72
  -1  -5   3   31.99    0.73
   0   5  -3    5.11    0.22
   0   5  -3    5.11    0.20
   0   5  -3    5.47    0.22
   0  -5   3    5.17    0.17
   0  -5   3    5.06    0.24
   0  -5   3    5.20    0.22
   0  -5   3    5.22    0.25
  -1   5  -3    7.97    0.32
  -1   5  -3    8.25    0.23
  -1   5  -3    8.42    0.25
   1  -5   3    8.07    0.30
   1  -5   3    8.20    0.26
   1  -5   3    7.75    0.29
   1  -5   3    8.44    0.25
  -2   5  -3    6.19    0.18
  -2   5  -3    6.34    0.20
  -2   5  -3    6.02    0.29
   2  -5   3    6.35    0.25
   2  -5   3    6.09    0.17
   2  -5   3    6.19    0.28
   2  -5   3    6.40    0.20
  -3   5  -3    1.28    0.10
  -3   5  -3    1.11    0.17
  -3   5  -3    1.08    0.08
   3  -5   3    1.20    0.16
   3  -5   3    1.33    0.16
   3  -5   3    1.19    0.09
  -4   5  -3    0.67    0.16
  -4   5  -3    0.51    0.08
  -4   5  -3    0.43    0.07
   4  -5   3    0.62    0.13
   4  -5   3    0.63    0.08
   4  -5   3    0.42    0.15
  -5   5  -3    9.61    0.38
  -5   5  -3    9.13    0.26
   5  -5   3    9.17    0.38
   5  -5   3    8.66    0.34
  -6   5  -3    0.10    0.08
  -6   5  -3    0.10    0.14
   6  -5   3    0.03    0.13
   6  -5   3   -0.05    0.11
  -7   5  -3   12.72    0.50
  -7   5  -3   12.91    0.37
   7  -5   3   11.78    0.50
   7  -5   3   12.95    0.42
  -8   5  -3    5.70    0.26
  -8   5  -3    6.01    0.38
   8  -5   3    5.36    0.36
   8  -5   3    5.90    0.30
  -9   5  -3    6.21    0.41
  -9   5  -3    5.45    0.28
   9  -5   3    5.69    0.41
   9  -5   3    5.02    0.29
 -10   5  -3    1.93    0.21
 -10   5  -3    2.24    0.31
  10  -5   3    2.00    0.31
  10  -5   3    1.88    0.22
 -11   5  -3    0.17    0.23
  11  -5   3    0.57    0.23
 -12   5  -3    0.17    0.23
  12  -5   3    0.04    0.23
 -13   5  -3    0.81    0.32
  13  -5   3    0.69    0.30
 -14   5  -3    7.94    0.63
  14  -5   3    7.88    0.62
 -15   5  -3    0.15    0.35
  15  -5   3   -0.05    0.30
 -16   5  -3    0.25    0.38
  16  -5   3    0.77    0.37
 -16  -4   3    0.46    0.38
 -16  -4   3    0.41    0.33
 -15  -4   3    4.74    0.50
 -15  -4   3    4.16    0.53
 -14  -4   3   -0.14    0.25
 -14  -4   3    0.47    0.33
 -13  -4   3    0.03    0.27
 -13  -4   3   -0.19    0.24
 -12  -4   3    3.20    0.40
 -12  -4   3    3.11    0.40
  11   4  -3    4.21    0.32
 -11  -4   3    3.82    0.40
 -11  -4   3    4.02    0.40
  10   4  -3    4.63    0.31
 -10  -4   3    5.01    0.38
 -10  -4   3    4.38    0.39
 -10  -4   3    4.81    0.29
   9   4  -3   26.70    0.69
  -9  -4   3   24.67    0.77
  -9  -4   3   25.45    0.79
  -9  -4   3   25.17    0.66
   8   4  -3    0.41    0.13
  -8  -4   3    0.59    0.14
  -8  -4   3    0.46    0.20
  -8  -4   3    0.70    0.21
   7   4  -3    3.03    0.20
   7   4  -3    3.29    0.30
  -7  -4   3    3.59    0.30
  -7  -4   3    3.72    0.31
  -7  -4   3    3.25    0.23
   6   4  -3    2.06    0.16
   6   4  -3    1.86    0.21
  -6  -4   3    2.34    0.25
  -6  -4   3    2.28    0.24
  -6  -4   3    1.88    0.18
   5   4  -3   21.12    0.47
   5   4  -3   20.05    0.58
  -5  -4   3   21.95    0.55
  -5  -4   3   20.03    0.58
  -5  -4   3   21.63    0.60
   4   4  -3    0.23    0.11
   4   4  -3    0.35    0.06
  -4  -4   3    0.29    0.11
  -4  -4   3    0.54    0.15
  -4  -4   3    0.44    0.07
  -4  -4   3    0.44    0.13
   3   4  -3   16.77    0.33
   3   4  -3   17.84    0.48
  -3  -4   3   16.32    0.33
  -3  -4   3   17.93    0.49
  -3  -4   3   17.21    0.49
  -3  -4   3   17.33    0.46
   2   4  -3    2.24    0.17
   2   4  -3    2.25    0.17
  -2  -4   3    2.07    0.17
  -2  -4   3    2.01    0.17
  -2  -4   3    2.38    0.19
   1   4  -3    3.60    0.19
   1   4  -3    3.49    0.20
   1   4  -3    3.64    0.11
  -1  -4   3    4.05    0.21
  -1  -4   3    3.47    0.21
  -1  -4   3    3.52    0.20
   0   4  -3    1.41    0.13
   0   4  -3    1.45    0.11
   0   4  -3    1.57    0.11
   0  -4   3    1.51    0.10
   0  -4   3    1.50    0.16
   0  -4   3    1.27    0.12
   0  -4   3    1.34    0.13
  -1   4  -3  137.86    2.48
  -1   4  -3  139.33    2.45
  -1   4  -3  131.25    2.53
   1  -4   3  134.78    2.53
   1  -4   3  138.88    2.52
   1  -4   3  148.09    2.48
   1  -4   3  138.35    2.49
   1  -4   3  138.43    2.47
  -2   4  -3    0.78    0.14
  -2   4  -3    0.50    0.08
  -2   4  -3    0.29    0.07
   2  -4   3    0.41    0.13
   2  -4   3    0.42    0.11
   2  -4   3    0.35    0.07
   2  -4   3    0.52    0.08
  -3   4  -3   17.27    0.37
  -3   4  -3   16.78    0.38
  -3   4  -3   18.02    0.49
   3  -4   3   17.83    0.38
   3  -4   3   17.26    0.46
   3  -4   3   17.96    0.48
  -4   4  -3    0.89    0.09
  -4   4  -3    0.47    0.09
   4  -4   3    0.89    0.09
   4  -4   3    1.18    0.17
   4  -4   3    1.02    0.14
  -5   4  -3    7.00    0.24
  -5   4  -3    7.02    0.34
   5  -4   3    7.71    0.29
   5  -4   3    7.26    0.34
  -6   4  -3    2.06    0.16
  -6   4  -3    2.46    0.24
   6  -4   3    1.77    0.21
   6  -4   3    2.30    0.18
  -7   4  -3   17.64    0.58
  -7   4  -3   17.79    0.47
   7  -4   3   18.22    0.49
   7  -4   3   17.98    0.60
  -8   4  -3    0.94    0.14
  -8   4  -3    1.01    0.22
   8  -4   3    1.14    0.23
   8  -4   3    1.19    0.16
  -9   4  -3   21.09    0.69
  -9   4  -3   19.49    0.57
   9  -4   3   20.27    0.56
   9  -4   3   20.26    0.70
 -10   4  -3    9.92    0.40
 -10   4  -3   10.15    0.52
  10  -4   3   10.52    0.39
  10  -4   3   10.32    0.53
 -11   4  -3    5.27    0.45
 -11   4  -3    5.50    0.34
  11  -4   3    5.46    0.46
 -12   4  -3    0.38    0.26
  12  -4   3    0.16    0.25
 -13   4  -3    4.25    0.46
  13  -4   3    4.59    0.45
 -14   4  -3    0.28    0.30
  14  -4   3    0.02    0.29
 -15   4  -3    4.30    0.51
  15  -4   3    3.44    0.47
 -16   4  -3    2.45    0.47
  16  -4   3    3.06    0.49
 -16  -3   3    4.41    0.55
 -16  -3   3    6.06    0.57
 -15  -3   3    1.94    0.39
 -15  -3   3    1.12    0.39
 -14  -3   3    0.68    0.30
 -14  -3   3    0.38    0.33
 -13  -3   3    0.29    0.25
 -13  -3   3    0.13    0.27
  12   3  -3    0.05    0.18
 -12  -3   3    0.10    0.23
 -12  -3   3    0.22    0.26
  11   3  -3    0.89    0.21
 -11  -3   3    0.52    0.25
 -11  -3   3    0.83    0.26
  10   3  -3    2.38    0.26
 -10  -3   3    2.27    0.31
 -10  -3   3    2.08    0.29
   9   3  -3   14.54    0.50
  -9  -3   3   15.02    0.57
  -9  -3   3   15.25    0.58
  -9  -3   3   15.36    0.47
   8   3  -3   11.93    0.42
  -8  -3   3   12.47    0.50
  -8  -3   3   12.90    0.41
  -8  -3   3   11.82    0.48
   7   3  -3    0.33    0.12
   7   3  -3    0.45    0.16
  -7  -3   3    0.28    0.16
  -7  -3   3    0.36    0.15
  -7  -3   3    0.34    0.12
   6   3  -3   11.95    0.36
   6   3  -3   12.16    0.45
  -6  -3   3   11.83    0.43
  -6  -3   3   11.05    0.42
  -6  -3   3   12.02    0.37
   5   3  -3   24.18    0.65
   5   3  -3   24.74    0.55
  -5  -3   3   25.44    0.66
  -5  -3   3   24.76    0.63
  -5  -3   3   23.41    0.64
  -5  -3   3   24.84    0.59
   4   3  -3   16.45    0.38
   4   3  -3   16.27    0.47
  -4  -3   3   16.78    0.48
  -4  -3   3   16.15    0.44
   3   3  -3    4.09    0.22
   3   3  -3    2.75    0.13
  -3  -3   3    2.61    0.12
   2   3  -3    0.11    0.09
   2   3  -3    0.10    0.09
   2   3  -3    0.06    0.03
  -2  -3   3    0.05    0.10
  -2  -3   3    0.02    0.09
  -2  -3   3   -0.09    0.08
   1   3  -3    8.87    0.19
   1   3  -3    9.29    0.27
   1   3  -3    8.51    0.27
  -1  -3   3    8.79    0.28
  -1  -3   3    8.72    0.28
  -1  -3   3    9.05    0.28
   0   3  -3    6.84    0.18
   0   3  -3    6.83    0.21
   0   3  -3    6.74    0.22
   0  -3   3    7.15    0.23
   0  -3   3    6.50    0.23
   0  -3   3    6.75    0.18
   0  -3   3    6.47    0.22
  -1   3  -3   10.06    0.24
  -1   3  -3    9.92    0.26
  -1   3  -3    9.84    0.30
   1  -3   3   10.22    0.28
   1  -3   3   10.03    0.24
   1  -3   3    9.93    0.26
   1  -3   3    9.75    0.27
   1  -3   3   10.17    0.29
  -2   3  -3    0.74    0.13
  -2   3  -3    0.84    0.08
  -2   3  -3    0.75    0.08
   2  -3   3    0.72    0.11
   2  -3   3    0.96    0.12
   2  -3   3    0.94    0.08
   2  -3   3    0.91    0.09
  -3   3  -3   28.17    0.66
  -3   3  -3   27.70    0.57
  -3   3  -3   28.21    0.56
   3  -3   3   28.84    0.66
   3  -3   3   28.63    0.62
   3  -3   3   28.26    0.57
  -4   3  -3    0.26    0.12
  -4   3  -3    0.08    0.08
   4  -3   3    0.11    0.11
   4  -3   3    0.18    0.09
  -5   3  -3    0.78    0.11
  -5   3  -3    0.89    0.16
   5  -3   3    0.57    0.11
   5  -3   3    0.91    0.16
  -6   3  -3    1.60    0.20
  -6   3  -3    1.50    0.15
   6  -3   3    1.38    0.14
   6  -3   3    1.77    0.22
  -7   3  -3   26.61    0.65
  -7   3  -3   27.68    0.75
   7  -3   3   27.31    0.63
   7  -3   3   27.35    0.75
  -8   3  -3    0.55    0.19
  -8   3  -3    0.41    0.13
   8  -3   3    0.19    0.17
   8  -3   3    0.29    0.12
  -9   3  -3    7.31    0.35
  -9   3  -3    8.10    0.44
  -9   3  -3    8.30    0.38
   9  -3   3    8.42    0.31
   9  -3   3    8.76    0.45
 -10   3  -3    1.82    0.27
 -10   3  -3    1.83    0.23
 -10   3  -3    2.14    0.25
  10  -3   3    1.70    0.29
  10  -3   3    1.80    0.18
 -11   3  -3    1.03    0.22
 -11   3  -3    1.45    0.30
 -11   3  -3    1.63    0.23
  11  -3   3    0.91    0.27
 -12   3  -3    1.21    0.31
 -12   3  -3    0.99    0.23
 -12   3  -3    1.08    0.24
  12  -3   3    1.60    0.32
 -13   3  -3    1.68    0.34
  13  -3   3    1.76    0.35
 -14   3  -3    1.22    0.34
  14  -3   3    1.33    0.33
 -15   3  -3    0.81    0.36
  15  -3   3    0.33    0.33
 -16   3  -3    1.61    0.45
  16  -3   3    1.79    0.41
 -16  -2   3    0.80    0.34
 -16  -2   3    0.11    0.38
 -15  -2   3    0.96    0.35
 -15  -2   3    0.68    0.38
 -14  -2   3    0.45    0.32
 -14  -2   3    0.54    0.30
  13   2  -3    4.25    0.39
 -13  -2   3    4.23    0.44
 -13  -2   3    4.27    0.44
  12   2  -3    0.04    0.19
 -12  -2   3    0.35    0.24
 -12  -2   3   -0.05    0.24
  11   2  -3   -0.11    0.17
 -11  -2   3    0.51    0.24
 -11  -2   3   -0.12    0.20
  10   2  -3    2.04    0.25
 -10  -2   3    2.52    0.30
 -10  -2   3    2.54    0.32
   9   2  -3    9.43    0.41
  -9  -2   3    9.32    0.46
  -9  -2   3    9.31    0.45
   8   2  -3    0.89    0.17
   8   2  -3    0.73    0.17
  -8  -2   3    0.60    0.17
  -8  -2   3    0.78    0.14
  -8  -2   3    0.99    0.19
   7   2  -3   13.54    0.43
   7   2  -3   13.20    0.48
  -7  -2   3   14.04    0.50
  -7  -2   3   13.03    0.47
  -7  -2   3   13.89    0.41
   6   2  -3    4.76    0.29
   6   2  -3    5.02    0.25
  -6  -2   3    4.77    0.29
  -6  -2   3    4.47    0.23
  -6  -2   3    4.74    0.27
  -6  -2   3    5.13    0.30
   5   2  -3    0.61    0.13
   5   2  -3    0.43    0.10
  -5  -2   3    0.59    0.15
  -5  -2   3    0.38    0.10
  -5  -2   3    0.47    0.12
  -5  -2   3    0.41    0.13
   4   2  -3    2.21    0.18
   4   2  -3    2.12    0.14
  -4  -2   3    2.06    0.18
  -4  -2   3    2.02    0.18
  -4  -2   3    2.30    0.18
  -4  -2   3    2.46    0.17
   3   2  -3   22.04    0.55
   3   2  -3   21.62    0.47
  -3  -2   3   21.97    0.55
  -3  -2   3   23.48    0.56
  -3  -2   3   23.07    0.52
  -3  -2   3   23.33    0.50
   2   2  -3    5.33    0.15
   2   2  -3    5.66    0.22
   2   2  -3    5.26    0.23
  -2  -2   3    5.32    0.23
  -2  -2   3    5.34    0.23
  -2  -2   3    5.44    0.15
  -2  -2   3    5.17    0.20
   1   2  -3  123.89    2.25
   1   2  -3  125.65    2.24
  -1  -2   3  119.40    2.24
  -1  -2   3  125.18    2.25
  -1  -2   3  126.53    2.25
   0   2  -3    2.23    0.13
   0   2  -3    2.38    0.14
   0   2  -3    2.62    0.13
   0   2  -3    2.44    0.10
   0  -2   3    2.57    0.10
   0  -2   3    2.20    0.12
   0  -2   3    2.72    0.15
   0  -2   3    2.60    0.14
  -1   2  -3   72.98    1.32
  -1   2  -3   72.87    1.34
  -1   2  -3   70.74    1.36
   1  -2   3   73.50    1.34
   1  -2   3   74.78    1.36
   1  -2   3   72.74    1.34
   1  -2   3   74.23    1.35
   1  -2   3   74.95    1.32
  -2   2  -3    2.15    0.17
  -2   2  -3    1.87    0.12
  -2   2  -3    1.85    0.11
   2  -2   3    1.93    0.12
   2  -2   3    1.92    0.14
   2  -2   3    1.83    0.13
  -3   2  -3   35.02    0.70
  -3   2  -3   34.87    0.76
   3  -2   3   35.29    0.71
   3  -2   3   35.26    0.70
   3  -2   3   35.03    0.75
  -4   2  -3    1.26    0.12
  -4   2  -3    1.34    0.15
   4  -2   3    1.10    0.11
   4  -2   3    0.95    0.14
  -5   2  -3    8.06    0.32
  -5   2  -3    7.65    0.27
   5  -2   3    7.76    0.25
   5  -2   3    8.03    0.32
  -6   2  -3    0.81    0.13
  -6   2  -3    0.31    0.14
  -6   2  -3    0.65    0.12
   6  -2   3    0.88    0.11
   6  -2   3    0.92    0.18
  -7   2  -3    2.72    0.21
  -7   2  -3    2.47    0.25
  -7   2  -3    2.52    0.20
   7  -2   3    2.45    0.17
   7  -2   3    2.42    0.26
  -8   2  -3    0.34    0.14
  -8   2  -3    0.19    0.16
   8  -2   3    0.21    0.09
   8  -2   3    0.26    0.16
  -9   2  -3    1.14    0.19
  -9   2  -3    0.67    0.21
   9  -2   3    1.21    0.23
   9  -2   3    1.08    0.13
 -10   2  -3   14.45    0.52
 -10   2  -3   14.05    0.60
  10  -2   3   14.34    0.58
  10  -2   3   15.65    0.52
 -11   2  -3    0.09    0.22
 -11   2  -3   -0.28    0.15
  11  -2   3    0.22    0.21
 -12   2  -3    0.68    0.22
 -12   2  -3    1.05    0.30
 -12   2  -3    1.21    0.24
  12  -2   3    1.39    0.30
 -13   2  -3    2.83    0.40
 -13   2  -3    2.87    0.33
 -13   2  -3    2.91    0.33
  13  -2   3    2.83    0.37
 -14   2  -3    1.49    0.29
 -14   2  -3    1.23    0.38
  14  -2   3    0.82    0.31
 -15   2  -3    3.49    0.49
  15  -2   3    3.01    0.45
 -16   2  -3    0.65    0.39
  16  -2   3    0.99    0.36
 -16  -1   3    0.03    0.29
 -16  -1   3    0.43    0.40
 -15  -1   3   -0.14    0.27
 -15  -1   3    0.17    0.32
  14   1  -3    2.05    0.34
 -14  -1   3    2.11    0.39
 -14  -1   3    1.51    0.36
  13   1  -3    0.52    0.25
 -13  -1   3    0.71    0.29
 -13  -1   3    1.02    0.28
  12   1  -3    3.91    0.37
 -12  -1   3    4.41    0.41
 -12  -1   3    4.48    0.42
  11   1  -3    3.69    0.34
 -11  -1   3    5.04    0.41
 -11  -1   3    4.32    0.39
  10   1  -3    1.64    0.24
 -10  -1   3    1.48    0.26
 -10  -1   3    1.56    0.25
   9   1  -3    2.67    0.26
  -9  -1   3    1.71    0.24
  -9  -1   3    2.35    0.27
   8   1  -3    6.53    0.33
   8   1  -3    6.15    0.33
  -8  -1   3    6.20    0.36
  -8  -1   3    6.48    0.35
   7   1  -3    0.19    0.12
   7   1  -3    0.21    0.13
  -7  -1   3    0.21    0.10
  -7  -1   3    0.08    0.13
  -7  -1   3    0.12    0.15
   6   1  -3    2.21    0.19
   6   1  -3    2.17    0.22
  -6  -1   3    1.79    0.16
  -6  -1   3    1.99    0.19
  -6  -1   3    2.07    0.21
  -6  -1   3    1.48    0.19
   5   1  -3    9.59    0.33
   5   1  -3    9.69    0.36
  -5  -1   3    9.73    0.36
  -5  -1   3    9.81    0.31
  -5  -1   3   10.16    0.34
  -5  -1   3   10.34    0.38
   4   1  -3   22.16    0.55
   4   1  -3   21.45    0.50
  -4  -1   3   21.56    0.55
  -4  -1   3   21.61    0.52
  -4  -1   3   21.53    0.51
  -4  -1   3   22.47    0.56
   3   1  -3  108.46    2.01
   3   1  -3  108.93    1.96
   3   1  -3  107.81    2.01
  -3  -1   3  108.74    2.02
  -3  -1   3  107.20    2.01
  -3  -1   3  106.65    1.98
  -3  -1   3  108.27    1.98
   2   1  -3   14.32    0.36
   2   1  -3   14.39    0.31
   2   1  -3   13.89    0.36
  -2  -1   3   14.47    0.35
  -2  -1   3   13.85    0.31
  -2  -1   3   13.18    0.36
  -2  -1   3   13.44    0.36
   1   1  -3   38.15    0.76
   1   1  -3   40.01    0.77
  -1  -1   3   38.79    0.76
  -1  -1   3   37.93    0.76
  -1  -1   3   39.27    0.77
   0   1  -3    1.00    0.10
   0   1  -3    1.12    0.08
   0   1  -3    1.14    0.08
   0   1  -3    1.13    0.09
   0   1  -3    1.05    0.08
   0  -1   3    1.12    0.09
   0  -1   3    1.25    0.09
   0  -1   3    0.94    0.08
   0  -1   3    1.12    0.09
   0  -1   3    1.14    0.10
  -1   1  -3    0.16    0.06
  -1   1  -3    0.11    0.06
  -1   1  -3    0.13    0.07
  -1   1  -3    0.04    0.05
  -1   1  -3    0.17    0.06
   1  -1   3    0.18    0.08
   1  -1   3    0.02    0.04
   1  -1   3    0.08    0.05
   1  -1   3    0.07    0.06
   1  -1   3    0.04    0.05
   1  -1   3    0.17    0.06
  -2   1  -3   -0.02    0.06
  -2   1  -3    0.03    0.08
  -2   1  -3    0.03    0.05
  -2   1  -3    0.17    0.07
   2  -1   3    0.03    0.06
   2  -1   3    0.09    0.06
   2  -1   3    0.05    0.08
  -3   1  -3   26.19    0.59
  -3   1  -3   26.02    0.55
  -3   1  -3   26.29    0.51
   3  -1   3   25.39    0.52
   3  -1   3   25.85    0.59
   3  -1   3   25.65    0.55
   3  -1   3   25.66    0.52
  -4   1  -3    0.50    0.09
  -4   1  -3    0.47    0.13
  -4   1  -3    0.44    0.10
   4  -1   3    0.52    0.08
   4  -1   3    0.49    0.13
  -5   1  -3    3.03    0.19
  -5   1  -3    2.93    0.23
  -5   1  -3    2.55    0.16
   5  -1   3    2.80    0.13
   5  -1   3    2.75    0.22
  -6   1  -3    5.87    0.32
  -6   1  -3    6.11    0.25
   6  -1   3    5.84    0.20
   6  -1   3    6.47    0.32
  -7   1  -3    8.51    0.38
  -7   1  -3    8.76    0.32
   7  -1   3    9.11    0.26
   7  -1   3    8.96    0.39
  -8   1  -3    0.48    0.18
  -8   1  -3    0.55    0.14
   8  -1   3    0.64    0.18
   8  -1   3    0.41    0.09
  -9   1  -3    7.66    0.43
  -9   1  -3    8.17    0.35
   9  -1   3    7.91    0.26
   9  -1   3    8.24    0.42
 -10   1  -3    3.05    0.31
 -10   1  -3    3.88    0.29
  10  -1   3    3.98    0.36
 -11   1  -3   16.85    0.66
 -11   1  -3   18.22    0.60
  11  -1   3   18.11    0.69
 -12   1  -3    2.66    0.29
 -12   1  -3    2.50    0.36
  12  -1   3    1.99    0.32
 -13   1  -3    0.00    0.20
 -13   1  -3    0.32    0.26
  13  -1   3    0.32    0.27
 -14   1  -3   -0.03    0.21
 -14   1  -3   -0.25    0.29
 -14   1  -3    0.12    0.24
  14  -1   3    0.08    0.27
 -15   1  -3   -0.01    0.31
  15  -1   3   -0.18    0.28
 -16   1  -3    6.98    0.64
  16  -1   3    7.55    0.64
 -16   0   3    0.47    0.34
  15   0  -3    0.62    0.30
 -15   0   3    0.25    0.32
 -15   0   3    0.95    0.33
  14   0  -3    1.46    0.33
 -14   0   3    1.43    0.34
 -14   0   3    1.76    0.38
  13   0  -3    0.03    0.23
 -13   0   3    0.30    0.23
 -13   0   3    0.15    0.27
  12   0  -3    0.84    0.25
 -12   0   3    0.65    0.25
 -12   0   3    0.81    0.27
  11   0  -3    0.65    0.23
 -11   0   3    0.69    0.24
 -11   0   3    0.71    0.25
  10   0  -3    0.20    0.17
 -10   0   3    0.38    0.21
 -10   0   3    0.15    0.19
   9   0  -3   13.52    0.52
  -9   0   3   13.74    0.54
  -9   0   3   13.77    0.52
   8   0  -3    3.80    0.28
   8   0  -3    3.74    0.28
  -8   0   3    3.53    0.28
  -8   0   3    3.99    0.32
   7   0  -3   10.20    0.40
   7   0  -3   10.10    0.39
  -7   0   3    9.60    0.38
  -7   0   3   10.71    0.42
  -7   0   3    9.29    0.38
   6   0  -3    1.97    0.19
   6   0  -3    1.79    0.18
  -6   0   3    1.88    0.19
  -6   0   3    2.29    0.23
  -6   0   3    1.95    0.20
   5   0  -3    2.48    0.19
   5   0  -3    2.16    0.18
  -5   0   3    2.78    0.18
  -5   0   3    2.48    0.19
  -5   0   3    2.65    0.20
  -5   0   3    3.00    0.23
   4   0  -3    4.34    0.22
   4   0  -3    4.77    0.22
  -4   0   3    4.70    0.23
  -4   0   3    4.74    0.21
  -4   0   3    4.43    0.23
  -4   0   3    4.70    0.21
   3   0  -3   38.61    0.80
   3   0  -3   38.04    0.78
   3   0  -3   38.92    0.80
  -3   0   3   37.56    0.78
  -3   0   3   39.45    0.81
  -3   0   3   38.01    0.76
  -3   0   3   38.81    0.80
   2   0  -3    3.77    0.18
   2   0  -3    3.61    0.15
   2   0  -3    4.06    0.18
  -2   0   3    3.79    0.17
  -2   0   3    3.68    0.14
  -2   0   3    3.72    0.18
  -2   0   3    3.56    0.17
   1   0  -3   63.69    1.12
   1   0  -3   60.13    1.13
   1   0  -3   62.46    1.14
  -1   0   3   60.37    1.13
  -1   0   3   59.98    1.13
  -1   0   3   59.97    1.13
   0   0  -3    0.00    0.05
   0   0  -3    0.04    0.05
   0   0  -3   -0.02    0.04
   0   0  -3   -0.01    0.03
   0   0  -3   -0.05    0.05
   0   0   3   -0.03    0.04
   0   0   3    0.04    0.05
   0   0   3    0.09    0.05
   0   0   3    0.02    0.04
   0   0   3    0.03    0.04
  -1   0  -3   28.98    0.57
  -1   0  -3   29.75    0.58
  -1   0  -3   29.39    0.58
  -1   0  -3   29.84    0.56
  -1   0  -3   29.40    0.57
   1   0   3   28.88    0.57
   1   0   3   30.29    0.58
   1   0   3   28.85    0.56
  -2   0  -3    5.91    0.21
  -2   0  -3    5.48    0.13
  -2   0  -3    5.48    0.18
  -2   0  -3    5.57    0.14
   2   0   3    5.54    0.14
   2   0   3    5.40    0.19
   2   0   3    5.25    0.13
   2   0   3    5.80    0.19
  -3   0  -3   17.04    0.41
  -3   0  -3   16.85    0.36
  -3   0  -3   17.19    0.43
  -3   0  -3   17.02    0.33
   3   0   3   17.16    0.43
   3   0   3   17.07    0.36
   3   0   3   16.90    0.33
  -4   0  -3    5.96    0.20
  -4   0  -3    6.13    0.26
   4   0   3    6.04    0.15
   4   0   3    6.07    0.25
  -5   0  -3   41.44    0.91
  -5   0  -3   40.89    0.83
   5   0   3   40.54    0.89
   5   0   3   40.47    0.75
  -6   0  -3    2.55    0.22
  -6   0  -3    2.58    0.19
   6   0   3    2.17    0.20
   6   0   3    2.75    0.11
   6   0   3    2.59    0.11
  -7   0  -3   43.88    1.04
  -7   0  -3   45.23    0.97
   7   0   3   45.09    0.85
   7   0   3   45.36    1.04
   7   0   3   46.20    0.86
  -8   0  -3    1.63    0.19
  -8   0  -3    1.79    0.23
   8   0   3    1.57    0.12
   8   0   3    1.80    0.22
  -9   0  -3   34.08    0.93
  -9   0  -3   33.56    0.83
   9   0   3   34.00    0.91
   9   0   3   33.93    0.68
 -10   0  -3   -0.23    0.18
 -10   0  -3    0.20    0.15
  10   0   3   -0.32    0.15
 -11   0  -3    4.91    0.44
 -11   0  -3    4.29    0.34
  11   0   3    4.47    0.40
 -12   0  -3    1.76    0.34
 -12   0  -3    1.34    0.24
  12   0   3    1.61    0.29
 -13   0  -3    0.76    0.23
 -13   0  -3    0.65    0.31
  13   0   3    0.56    0.27
 -14   0  -3    1.06    0.27
 -14   0  -3    1.39    0.35
  14   0   3    1.65    0.33
 -15   0  -3    1.21    0.38
  15   0   3    1.07    0.33
 -16   0  -3    2.97    0.50
  16   0   3    3.19    0.44
  16  -1  -3    0.60    0.33
 -16   1   3    0.00    0.31
  15  -1  -3   -0.08    0.27
 -15   1   3    0.12    0.28
 -15   1   3    0.30    0.33
  14  -1  -3    3.81    0.44
 -14   1   3    3.86    0.44
 -14   1   3    4.00    0.45
  13  -1  -3    4.61    0.44
 -13   1   3    4.04    0.41
 -13   1   3    4.85    0.44
  12  -1  -3    6.58    0.48
 -12   1   3    5.49    0.47
 -12   1   3    5.83    0.45
  11  -1  -3    0.04    0.20
 -11   1   3    0.14    0.19
 -11   1   3   -0.05    0.20
  10  -1  -3   10.02    0.48
 -10   1   3    9.13    0.48
 -10   1   3    8.92    0.45
   9  -1  -3    0.14    0.16
  -9   1   3    0.15    0.17
  -9   1   3    0.06    0.16
   8  -1  -3    0.29    0.16
   8  -1  -3    0.42    0.15
  -8   1   3    0.29    0.15
  -8   1   3    0.33    0.18
  -8   1   3    0.35    0.16
   7  -1  -3   50.22    1.15
   7  -1  -3   52.19    1.14
  -7   1   3   51.45    1.13
  -7   1   3   52.22    1.12
  -7   1   3   51.59    1.16
   6  -1  -3    3.76    0.24
   6  -1  -3    3.56    0.25
  -6   1   3    3.79    0.23
  -6   1   3    3.94    0.27
  -6   1   3    3.53    0.23
   5  -1  -3   27.85    0.68
   5  -1  -3   28.61    0.67
  -5   1   3   27.67    0.67
  -5   1   3   29.61    0.71
  -5   1   3   28.86    0.65
   4  -1  -3    8.89    0.31
   4  -1  -3    8.90    0.30
  -4   1   3    8.44    0.27
  -4   1   3    8.94    0.30
  -4   1   3    8.78    0.31
   3  -1  -3    8.77    0.27
   3  -1  -3    9.06    0.28
   3  -1  -3    8.83    0.28
  -3   1   3    8.89    0.27
  -3   1   3    8.99    0.29
  -3   1   3    9.06    0.25
   2  -1  -3    0.65    0.09
   2  -1  -3    0.49    0.08
   2  -1  -3    0.44    0.09
   2  -1  -3    0.51    0.07
  -2   1   3    0.58    0.09
  -2   1   3    0.24    0.09
  -2   1   3    0.47    0.06
   1  -1  -3  114.91    2.04
   1  -1  -3  111.80    2.04
   1  -1  -3  116.01    2.05
  -1   1   3  113.46    2.04
  -1   1   3  112.60    2.04
  -1   1   3  116.08    2.06
  -1   1   3  116.96    2.05
   0  -1  -3    0.18    0.05
   0  -1  -3    0.19    0.03
   0  -1  -3    0.17    0.05
   0  -1  -3    0.16    0.05
   0  -1  -3    0.24    0.04
   0   1   3    0.11    0.04
   0   1   3    0.15    0.03
   0   1   3    0.18    0.05
   0   1   3    0.13    0.05
   0   1   3    0.09    0.05
  -1  -1  -3  179.81    3.10
  -1  -1  -3  174.10    3.12
  -1  -1  -3  176.60    3.12
  -1  -1  -3  177.65    3.13
   1   1   3  176.94    3.10
   1   1   3  178.46    3.12
   1   1   3  179.95    3.13
  -2  -1  -3    0.14    0.04
  -2  -1  -3    0.03    0.07
  -2  -1  -3    0.18    0.03
  -2  -1  -3    0.10    0.09
   2   1   3    0.04    0.07
   2   1   3    0.13    0.07
   2   1   3    0.13    0.04
  -3  -1  -3   22.34    0.45
  -3  -1  -3   23.18    0.53
   3   1   3   22.72    0.45
   3   1   3   22.51    0.51
  -4  -1  -3    0.54    0.09
  -4  -1  -3    0.58    0.13
   4   1   3    0.53    0.11
  -5  -1  -3   13.16    0.42
  -5  -1  -3   12.90    0.35
   5   1   3   13.68    0.41
  -6  -1  -3    2.87    0.19
  -6  -1  -3    2.95    0.25
   6   1   3    2.94    0.23
  -7  -1  -3   43.56    0.94
  -7  -1  -3   43.31    1.03
   7   1   3   43.02    0.79
   7   1   3   43.43    1.00
  -8  -1  -3    1.73    0.22
  -8  -1  -3    2.08    0.20
   8   1   3    1.98    0.10
   8   1   3    2.12    0.23
  -9  -1  -3    1.28    0.19
  -9  -1  -3    1.30    0.25
   9   1   3    1.15    0.21
 -10  -1  -3    7.94    0.39
 -10  -1  -3    7.46    0.45
  10   1   3    7.39    0.42
 -11  -1  -3    1.79    0.31
 -11  -1  -3    1.58    0.24
  11   1   3    1.49    0.26
 -12  -1  -3    4.83    0.38
 -12  -1  -3    4.91    0.44
  12   1   3    4.92    0.42
 -13  -1  -3    0.26    0.21
 -13  -1  -3    0.23    0.29
  13   1   3    0.54    0.25
 -14  -1  -3    0.58    0.33
 -14  -1  -3    0.53    0.24
  14   1   3   -0.04    0.24
 -15  -1  -3    0.13    0.27
  15   1   3    0.16    0.28
 -16  -1  -3    0.46    0.37
  16   1   3    1.11    0.35
  16  -2  -3    0.04    0.31
 -16   2   3    0.29    0.32
  15  -2  -3    4.06    0.48
 -15   2   3    4.50    0.48
 -15   2   3    4.40    0.50
  14  -2  -3    0.38    0.29
 -14   2   3   -0.37    0.25
 -14   2   3    0.04    0.29
  13  -2  -3    0.15    0.25
 -13   2   3    0.09    0.25
 -13   2   3   -0.11    0.25
  12  -2  -3    1.34    0.29
 -12   2   3    1.53    0.30
 -12   2   3    1.75    0.31
  11  -2  -3    1.82    0.29
 -11   2   3    1.86    0.30
 -11   2   3    1.82    0.28
  10  -2  -3    1.48    0.27
 -10   2   3    1.53    0.24
 -10   2   3    1.22    0.24
   9  -2  -3   10.95    0.49
  -9   2   3   11.13    0.47
  -9   2   3   11.28    0.50
   8  -2  -3    0.55    0.15
   8  -2  -3    0.80    0.20
  -8   2   3    0.76    0.18
  -8   2   3    0.82    0.20
  -8   2   3    0.72    0.16
   7  -2  -3   69.03    1.51
   7  -2  -3   72.13    1.48
  -7   2   3   72.97    1.48
  -7   2   3   74.08    1.53
  -7   2   3   71.42    1.47
   6  -2  -3    2.22    0.22
   6  -2  -3    1.82    0.18
  -6   2   3    2.23    0.22
  -6   2   3    1.95    0.18
  -6   2   3    1.83    0.17
   5  -2  -3   12.39    0.38
   5  -2  -3   13.06    0.42
  -5   2   3   11.97    0.41
  -5   2   3   12.34    0.37
  -5   2   3   12.31    0.37
   4  -2  -3    0.15    0.10
   4  -2  -3    0.10    0.09
  -4   2   3    0.17    0.08
  -4   2   3    0.08    0.11
  -4   2   3    0.31    0.10
   3  -2  -3   75.68    1.45
   3  -2  -3   79.63    1.50
   3  -2  -3   77.90    1.44
  -3   2   3   78.50    1.43
  -3   2   3   77.25    1.49
  -3   2   3   78.14    1.44
   2  -2  -3    1.93    0.12
   2  -2  -3    1.82    0.10
   2  -2  -3    1.88    0.12
   2  -2  -3    2.12    0.16
  -2   2   3    1.72    0.10
  -2   2   3    1.35    0.13
  -2   2   3    1.69    0.12
   1  -2  -3   27.70    0.54
   1  -2  -3   27.61    0.53
   1  -2  -3   27.87    0.50
  -1   2   3   27.59    0.54
  -1   2   3   26.70    0.50
  -1   2   3   27.47    0.53
  -1   2   3   26.63    0.56
   0  -2  -3    0.00    0.05
   0  -2  -3    0.01    0.05
   0   2   3   -0.04    0.05
   0   2   3    0.03    0.05
  -1  -2  -3   21.21    0.44
  -1  -2  -3   20.86    0.45
   1   2   3   20.47    0.44
   1   2   3   21.37    0.44
  -2  -2  -3    3.90    0.18
  -2  -2  -3    3.62    0.13
  -2  -2  -3    3.61    0.17
   2   2   3    3.78    0.13
  -3  -2  -3    8.06    0.17
  -3  -2  -3    8.20    0.22
  -3  -2  -3    7.83    0.27
   3   2   3    8.09    0.25
   3   2   3    7.83    0.22
  -4  -2  -3    0.16    0.11
  -4  -2  -3    0.22    0.08
   4   2   3    0.26    0.10
  -5  -2  -3   26.89    0.60
  -5  -2  -3   27.08    0.67
   5   2   3   27.36    0.64
  -6  -2  -3    1.19    0.14
  -6  -2  -3    1.26    0.18
   6   2   3    0.89    0.14
  -7  -2  -3    0.64    0.13
  -7  -2  -3    0.63    0.16
   7   2   3    0.71    0.15
  -8  -2  -3    3.86    0.32
  -8  -2  -3    2.96    0.23
   8   2   3    3.24    0.11
   8   2   3    2.78    0.24
  -9  -2  -3   26.12    0.69
  -9  -2  -3   24.13    0.75
   9   2   3   25.22    0.72
 -10  -2  -3    0.68    0.18
 -10  -2  -3    0.63    0.22
  10   2   3    0.52    0.20
 -11  -2  -3    7.29    0.49
 -11  -2  -3    8.22    0.42
  11   2   3    8.47    0.45
 -12  -2  -3    1.33    0.33
 -12  -2  -3    2.35    0.30
  12   2   3    1.88    0.30
 -13  -2  -3    0.15    0.28
 -13  -2  -3    0.31    0.22
  13   2   3    0.13    0.22
 -14  -2  -3    0.27    0.24
 -14  -2  -3   -0.12    0.29
  14   2   3   -0.20    0.22
 -15  -2  -3    3.44    0.46
  15   2   3    2.54    0.39
 -16  -2  -3   -0.04    0.35
  16   2   3    0.51    0.31
  16  -3  -3    0.95    0.36
 -16   3   3    0.79    0.35
  15  -3  -3   -0.07    0.30
 -15   3   3   -0.13    0.29
  14  -3  -3    0.08    0.28
 -14   3   3   -0.05    0.27
 -14   3   3    0.49    0.31
  13  -3  -3    1.74    0.34
 -13   3   3    1.98    0.35
 -13   3   3    2.22    0.36
  12  -3  -3    2.12    0.35
 -12   3   3    1.57    0.30
 -12   3   3    2.34    0.33
  11  -3  -3    1.35    0.26
 -11   3   3    2.03    0.29
 -11   3   3    2.04    0.30
  10  -3  -3   11.27    0.54
 -10   3   3   12.09    0.52
 -10   3   3   11.05    0.50
   9  -3  -3   12.02    0.53
  -9   3   3   11.78    0.47
  -9   3   3   11.74    0.45
  -9   3   3   11.56    0.51
   8  -3  -3    4.11    0.33
  -8   3   3    4.47    0.27
  -8   3   3    4.31    0.31
  -8   3   3    4.68    0.33
   7  -3  -3    7.41    0.32
   7  -3  -3    8.56    0.40
  -7   3   3    7.47    0.32
  -7   3   3    7.67    0.34
  -7   3   3    7.77    0.38
   6  -3  -3    6.59    0.28
   6  -3  -3    6.69    0.34
  -6   3   3    6.36    0.33
  -6   3   3    6.50    0.27
  -6   3   3    5.85    0.28
   5  -3  -3    2.18    0.20
   5  -3  -3    2.29    0.17
  -5   3   3    2.21    0.22
  -5   3   3    1.92    0.15
  -5   3   3    1.97    0.17
   4  -3  -3   -0.03    0.09
   4  -3  -3    0.05    0.08
  -4   3   3    0.05    0.07
  -4   3   3   -0.05    0.11
  -4   3   3    0.07    0.09
   3  -3  -3    4.87    0.17
   3  -3  -3    4.65    0.18
   3  -3  -3    5.01    0.24
  -3   3   3    4.88    0.18
  -3   3   3    4.58    0.17
  -3   3   3    4.92    0.23
   2  -3  -3   13.01    0.36
   2  -3  -3   12.91    0.29
   2  -3  -3   12.78    0.29
   2  -3  -3   13.18    0.30
  -2   3   3   13.28    0.32
  -2   3   3   12.53    0.30
  -2   3   3   12.38    0.35
  -2   3   3   12.65    0.29
   1  -3  -3  105.16    1.87
   1  -3  -3  106.78    1.88
   1  -3  -3  103.11    1.87
   1  -3  -3  103.06    1.93
  -1   3   3  106.39    1.87
  -1   3   3  108.09    1.88
   0  -3  -3    2.22    0.13
   0  -3  -3    2.40    0.12
   0  -3  -3    2.42    0.11
   0   3   3    2.18    0.12
  -1  -3  -3   95.43    1.74
  -2  -3  -3    1.60    0.13
  -2  -3  -3    1.49    0.11
  -3  -3  -3    0.18    0.07
  -3  -3  -3    0.11    0.05
  -3  -3  -3    0.29    0.11
  -4  -3  -3    8.14    0.26
  -4  -3  -3    8.04    0.32
  -4  -3  -3    7.91    0.19
   4   3   3    7.60    0.26
  -5  -3  -3    0.02    0.08
  -5  -3  -3    0.01    0.11
  -5  -3  -3    0.14    0.04
   5   3   3    0.06    0.05
   5   3   3   -0.01    0.09
  -6  -3  -3    7.60    0.18
  -6  -3  -3    8.26    0.30
  -6  -3  -3    8.19    0.35
   6   3   3    7.99    0.19
   6   3   3    7.83    0.31
  -7  -3  -3   57.84    1.29
  -7  -3  -3   57.17    1.20
   7   3   3   57.74    1.22
   7   3   3   58.58    1.05
  -8  -3  -3   -0.06    0.11
  -8  -3  -3    0.20    0.15
   8   3   3    0.06    0.05
   8   3   3    0.08    0.12
  -9  -3  -3    2.88    0.25
  -9  -3  -3    2.09    0.27
   9   3   3    2.43    0.24
 -10  -3  -3    1.46    0.23
 -10  -3  -3    1.68    0.26
  10   3   3    1.62    0.23
 -11  -3  -3    4.38    0.34
 -11  -3  -3    4.03    0.39
  11   3   3    4.35    0.37
 -12  -3  -3    4.48    0.38
 -12  -3  -3    4.79    0.46
  12   3   3    4.21    0.37
 -13  -3  -3    0.05    0.20
 -13  -3  -3    0.08    0.27
  13   3   3   -0.11    0.20
 -14  -3  -3    0.21    0.24
 -14  -3  -3   -0.05    0.29
  14   3   3    0.21    0.24
 -15  -3  -3    1.71    0.42
  15   3   3    1.90    0.35
 -16  -3  -3    0.21    0.38
  16  -4  -3    0.73    0.35
 -16   4   3    0.92    0.35
  15  -4  -3    4.56    0.52
 -15   4   3    4.83    0.51
  14  -4  -3   -0.21    0.28
 -14   4   3    0.22    0.28
 -14   4   3   -0.20    0.28
  13  -4  -3    2.28    0.38
 -13   4   3    2.00    0.35
 -13   4   3    1.62    0.31
  12  -4  -3    8.76    0.54
 -12   4   3    9.94    0.55
 -12   4   3    9.50    0.53
  11  -4  -3   24.30    0.85
 -11   4   3   24.83    0.83
 -11   4   3   24.35    0.79
  10  -4  -3    0.74    0.25
 -10   4   3    0.52    0.22
 -10   4   3    0.73    0.21
   9  -4  -3    3.12    0.34
  -9   4   3    3.49    0.27
  -9   4   3    3.27    0.30
  -9   4   3    4.44    0.37
   8  -4  -3    1.07    0.22
  -8   4   3    1.24    0.17
  -8   4   3    1.42    0.21
  -8   4   3    0.90    0.22
   7  -4  -3    3.93    0.31
   7  -4  -3    3.34    0.22
  -7   4   3    3.49    0.30
  -7   4   3    3.40    0.22
  -7   4   3    3.54    0.27
   6  -4  -3    7.51    0.36
   6  -4  -3    6.98    0.27
  -6   4   3    7.03    0.35
  -6   4   3    6.56    0.26
  -6   4   3    6.57    0.29
   5  -4  -3    0.13    0.09
   5  -4  -3    0.17    0.14
  -5   4   3    0.29    0.11
  -5   4   3    0.09    0.08
  -5   4   3    0.22    0.13
   4  -4  -3    0.96    0.10
   4  -4  -3    0.60    0.13
  -4   4   3    0.79    0.12
  -4   4   3    0.66    0.09
  -4   4   3    0.61    0.14
   3  -4  -3  284.49    4.94
   3  -4  -3  274.61    5.04
   3  -4  -3  281.91    4.96
  -3   4   3  288.44    4.92
  -3   4   3  280.48    4.96
   2  -4  -3    2.88    0.11
   2  -4  -3    3.20    0.20
   2  -4  -3    2.84    0.12
  -2   4   3    3.08    0.13
  -2   4   3    2.79    0.11
  -2   4   3    2.91    0.15
   1  -4  -3   68.58    1.23
   1  -4  -3   67.74    1.30
   1  -4  -3   66.70    1.22
  -1   4   3   68.34    1.22
  -1   4   3   66.90    1.23
   0  -4  -3    3.45    0.17
   0  -4  -3    3.56    0.14
   0  -4  -3    3.60    0.15
  -2  -4  -3    6.87    0.23
  -2  -4  -3    7.92    0.25
  -3  -4  -3  314.70    5.52
  -3  -4  -3  312.29    5.57
  -3  -4  -3  313.70    5.48
  -4  -4  -3    0.51    0.10
  -4  -4  -3    0.52    0.08
  -4  -4  -3    0.47    0.14
  -5  -4  -3    0.95    0.08
  -5  -4  -3    1.12    0.14
  -5  -4  -3    1.02    0.17
   5   4   3    1.21    0.09
   5   4   3    1.00    0.13
  -6  -4  -3    0.45    0.07
  -6  -4  -3    0.44    0.12
  -6  -4  -3    0.27    0.14
   6   4   3    0.30    0.07
   6   4   3    0.40    0.12
  -7  -4  -3   10.67    0.26
  -7  -4  -3   10.98    0.46
  -7  -4  -3   11.04    0.38
   7   4   3   11.01    0.27
   7   4   3   10.75    0.38
  -8  -4  -3    0.18    0.13
  -8  -4  -3    0.07    0.05
  -8  -4  -3   -0.03    0.14
   8   4   3    0.08    0.12
   8   4   3   -0.02    0.06
  -9  -4  -3   37.67    1.02
  -9  -4  -3   38.42    0.93
   9   4   3   38.80    0.94
 -10  -4  -3    0.75    0.25
 -10  -4  -3    0.72    0.19
  10   4   3    0.79    0.19
 -11  -4  -3   12.48    0.51
 -11  -4  -3   11.21    0.57
  11   4   3   11.86    0.52
 -12  -4  -3    0.46    0.21
 -12  -4  -3    0.97    0.29
  12   4   3    0.41    0.21
 -13  -4  -3    0.12    0.21
 -13  -4  -3    0.12    0.28
  13   4   3    0.40    0.22
 -14  -4  -3    2.81    0.36
 -14  -4  -3    2.18    0.38
  14   4   3    3.28    0.38
 -15  -4  -3    2.37    0.45
 -16  -4  -3    3.92    0.55
  16  -5  -3    2.44    0.47
  15  -5  -3    0.20    0.33
  14  -5  -3    1.28    0.37
 -14   5   3    0.61    0.32
  13  -5  -3    6.04    0.55
 -13   5   3    5.45    0.48
 -13   5   3    6.86    0.52
  12  -5  -3    0.40    0.27
 -12   5   3    0.29    0.24
 -12   5   3    0.30    0.25
  11  -5  -3    0.98    0.28
 -11   5   3    0.90    0.25
 -11   5   3    1.34    0.29
  10  -5  -3   -0.01    0.22
 -10   5   3   -0.14    0.18
 -10   5   3    0.23    0.20
   9  -5  -3    3.64    0.36
  -9   5   3    3.78    0.32
  -9   5   3    3.57    0.32
  -9   5   3    3.37    0.25
   8  -5  -3    4.42    0.33
  -8   5   3    4.43    0.25
  -8   5   3    4.34    0.31
  -8   5   3    4.26    0.31
   7  -5  -3    0.85    0.13
   7  -5  -3    0.76    0.18
  -7   5   3    0.67    0.12
  -7   5   3    0.56    0.18
  -7   5   3    0.45    0.15
   6  -5  -3   17.84    0.45
   6  -5  -3   17.05    0.55
  -6   5   3   16.43    0.49
  -6   5   3   16.95    0.43
   5  -5  -3  133.78    2.59
   5  -5  -3  134.57    2.45
  -5   5   3  135.29    2.51
  -5   5   3  135.40    2.42
   4  -5  -3    6.84    0.22
   4  -5  -3    7.07    0.32
  -4   5   3    6.91    0.27
  -4   5   3    6.57    0.19
   3  -5  -3    0.43    0.12
   3  -5  -3    0.60    0.08
   3  -5  -3    0.52    0.06
  -3   5   3    0.60    0.11
   2  -5  -3   21.66    0.44
   2  -5  -3   23.00    0.56
   2  -5  -3   22.66    0.45
  -2   5   3   22.55    0.51
  -2   5   3   23.16    0.44
  -2   5   3   22.71    0.45
   1  -5  -3   22.73    0.53
   1  -5  -3   22.04    0.45
   1  -5  -3   22.10    0.45
   0  -5  -3    0.26    0.07
   0  -5  -3    0.07    0.08
  -1  -5  -3  192.82    3.46
  -2  -5  -3    8.28    0.28
  -2  -5  -3    8.22    0.27
  -3  -5  -3   79.70    1.53
  -3  -5  -3   79.79    1.50
  -4  -5  -3    4.70    0.19
  -4  -5  -3    4.84    0.23
  -4  -5  -3    5.41    0.29
  -5  -5  -3   17.76    0.55
  -5  -5  -3   16.91    0.47
  -5  -5  -3   17.32    0.40
  -6  -5  -3    0.52    0.08
  -6  -5  -3    0.75    0.18
  -6  -5  -3    0.64    0.14
  -7  -5  -3   25.40    0.53
  -7  -5  -3   25.68    0.74
  -7  -5  -3   25.51    0.66
   7   5   3   24.77    0.63
  -8  -5  -3    1.48    0.11
  -8  -5  -3    1.63    0.24
  -8  -5  -3    1.85    0.21
   8   5   3    1.59    0.19
  -9  -5  -3    2.27    0.14
  -9  -5  -3    2.00    0.29
  -9  -5  -3    2.02    0.24
   9   5   3    2.08    0.23
 -10  -5  -3    2.87    0.35
 -10  -5  -3    2.55    0.28
  10   5   3    2.19    0.26
 -11  -5  -3    4.32    0.36
 -11  -5  -3    5.28    0.47
  11   5   3    4.45    0.35
 -12  -5  -3    7.67    0.46
 -12  -5  -3    7.82    0.52
  12   5   3    7.54    0.45
 -13  -5  -3    5.59    0.44
 -13  -5  -3    6.08    0.55
  13   5   3    5.16    0.42
 -14  -5  -3    1.01    0.38
 -14  -5  -3    1.74    0.31
 -15  -5  -3    0.52    0.37
 -16  -5  -3   -0.60    0.34
  16  -6  -3   -0.41    0.34
  15  -6  -3    3.55    0.50
  14  -6  -3    1.47    0.38
  13  -6  -3    4.33    0.49
 -13   6   3    3.39    0.41
  12  -6  -3    6.41    0.53
 -12   6   3    6.50    0.49
  11  -6  -3   10.27    0.60
 -11   6   3   10.85    0.54
  10  -6  -3    1.14    0.26
 -10   6   3    1.28    0.25
   9  -6  -3    4.20    0.38
  -9   6   3    4.97    0.35
   8  -6  -3    0.19    0.19
  -8   6   3    0.32    0.17
  -8   6   3    0.27    0.11
   7  -6  -3    9.69    0.45
  -7   6   3   10.16    0.41
  -7   6   3    9.92    0.31
   6  -6  -3    0.56    0.18
   6  -6  -3    0.64    0.11
  -6   6   3    0.69    0.10
  -6   6   3    0.80    0.16
   5  -6  -3    6.93    0.23
   5  -6  -3    7.84    0.37
  -5   6   3    6.71    0.20
  -5   6   3    7.62    0.30
   4  -6  -3   -0.09    0.10
   4  -6  -3   -0.01    0.06
  -4   6   3    0.02    0.05
  -4   6   3    0.08    0.11
   3  -6  -3   49.77    0.92
   3  -6  -3   50.20    1.08
  -3   6   3   50.55    1.02
  -3   6   3   49.01    0.92
  -3   6   3   49.53    0.89
   2  -6  -3    2.00    0.19
   2  -6  -3    1.77    0.09
   2  -6  -3    1.75    0.10
  -2   6   3    1.81    0.16
  -2   6   3    1.72    0.10
   1  -6  -3    8.45    0.22
   1  -6  -3    8.19    0.29
   1  -6  -3    8.67    0.22
   0  -6  -3    3.73    0.17
   0  -6  -3    4.00    0.20
  -1  -6  -3    4.21    0.22
  -1  -6  -3    3.92    0.19
  -2  -6  -3    1.29    0.15
  -2  -6  -3    1.08    0.13
  -3  -6  -3  266.67    4.78
  -3  -6  -3  271.19    4.82
  -4  -6  -3    1.91    0.21
  -4  -6  -3    1.41    0.13
  -4  -6  -3    1.89    0.18
  -5  -6  -3   21.25    0.63
  -5  -6  -3   21.03    0.50
  -5  -6  -3   21.58    0.57
  -6  -6  -3    1.25    0.12
  -6  -6  -3    1.35    0.18
  -6  -6  -3    0.91    0.20
  -7  -6  -3   18.00    0.54
  -7  -6  -3   18.52    0.62
  -7  -6  -3   17.89    0.43
  -8  -6  -3    0.10    0.13
  -8  -6  -3    0.18    0.08
  -8  -6  -3   -0.02    0.18
   8   6   3    0.11    0.11
  -9  -6  -3   17.16    0.67
  -9  -6  -3   17.23    0.57
  -9  -6  -3   18.04    0.54
   9   6   3   16.26    0.53
 -10  -6  -3    0.28    0.17
 -10  -6  -3    0.40    0.24
  10   6   3    0.01    0.15
 -11  -6  -3    4.57    0.46
 -11  -6  -3    3.88    0.36
  11   6   3    4.27    0.34
 -12  -6  -3   -0.30    0.26
 -12  -6  -3    0.14    0.21
  12   6   3    0.04    0.18
 -13  -6  -3    0.32    0.25
 -13  -6  -3    0.81    0.31
 -14  -6  -3    0.84    0.29
 -14  -6  -3    1.04    0.39
 -15  -6  -3    0.85    0.39
 -16  -6  -3    0.75    0.40
  15  -7  -3    0.07    0.34
  14  -7  -3    0.62    0.35
  13  -7  -3    3.87    0.47
 -13   7   3    3.80    0.43
  12  -7  -3   -0.02    0.26
 -12   7   3   -0.25    0.24
  11  -7  -3   17.64    0.77
 -11   7   3   17.27    0.68
  10  -7  -3    0.24    0.22
 -10   7   3    0.45    0.22
   9  -7  -3   16.45    0.66
  -9   7   3   16.92    0.60
   8  -7  -3    0.44    0.20
  -8   7   3    0.44    0.18
   7  -7  -3    0.19    0.17
  -7   7   3    0.59    0.10
  -7   7   3    0.29    0.16
   6  -7  -3    9.15    0.28
   6  -7  -3    9.86    0.45
  -6   7   3   10.13    0.39
  -6   7   3    9.75    0.25
   5  -7  -3   48.88    1.13
   5  -7  -3   47.76    0.91
  -5   7   3   45.33    0.86
  -5   7   3   48.17    1.05
   4  -7  -3   20.35    0.60
   4  -7  -3   21.26    0.44
  -4   7   3   21.22    0.44
  -4   7   3   21.08    0.56
   3  -7  -3   65.43    1.18
   3  -7  -3   64.08    1.36
  -3   7   3   65.64    1.18
  -3   7   3   65.39    1.31
   2  -7  -3    0.94    0.15
   2  -7  -3    0.71    0.06
   2  -7  -3    0.82    0.07
   1  -7  -3    5.40    0.18
   1  -7  -3    5.02    0.17
   0  -7  -3    0.29    0.10
   0  -7  -3    0.11    0.10
  -1  -7  -3    8.85    0.33
  -1  -7  -3    7.85    0.28
  -2  -7  -3   -0.01    0.11
  -2  -7  -3   -0.24    0.08
  -2  -7  -3    0.02    0.07
  -3  -7  -3   18.14    0.48
  -3  -7  -3   17.65    0.50
  -4  -7  -3    0.13    0.09
  -4  -7  -3    0.18    0.10
  -5  -7  -3  226.33    4.22
  -5  -7  -3  228.38    4.15
  -5  -7  -3  224.85    4.07
  -6  -7  -3    1.61    0.19
  -6  -7  -3    1.67    0.15
  -6  -7  -3    1.47    0.23
  -7  -7  -3    0.09    0.13
  -7  -7  -3    0.15    0.09
  -7  -7  -3   -0.06    0.17
  -8  -7  -3    1.20    0.25
  -8  -7  -3    1.38    0.14
  -8  -7  -3    1.01    0.19
  -9  -7  -3    2.87    0.35
  -9  -7  -3    2.81    0.28
 -10  -7  -3    0.28    0.18
 -10  -7  -3   -0.15    0.22
 -11  -7  -3    1.07    0.29
 -11  -7  -3    1.53    0.27
 -12  -7  -3    1.69    0.36
 -12  -7  -3    1.67    0.29
 -13  -7  -3    5.95    0.55
 -13  -7  -3    6.97    0.49
 -14  -7  -3    0.35    0.27
 -14  -7  -3   -0.46    0.30
 -15  -7  -3   -0.15    0.36
 -16  -7  -3    0.01    0.39
  15  -8  -3    5.83    0.62
  14  -8  -3    1.90    0.43
  13  -8  -3    4.18    0.48
 -13   8   3    4.64    0.55
  12  -8  -3    0.15    0.26
 -12   8   3    0.13    0.27
  11  -8  -3    1.83    0.37
 -11   8   3    1.68    0.31
  10  -8  -3    0.31    0.24
 -10   8   3    0.84    0.25
   9  -8  -3   11.04    0.58
  -9   8   3   11.56    0.51
   8  -8  -3    3.74    0.38
  -8   8   3    3.63    0.32
   7  -8  -3   16.32    0.61
  -7   8   3   15.09    0.34
  -7   8   3   14.67    0.53
   6  -8  -3    0.47    0.19
  -6   8   3    0.53    0.16
   5  -8  -3    1.38    0.21
   5  -8  -3    1.65    0.11
  -5   8   3    2.04    0.21
   4  -8  -3    0.06    0.12
   4  -8  -3   -0.01    0.04
  -4   8   3    0.07    0.05
  -4   8   3   -0.09    0.12
   3  -8  -3    0.50    0.14
   3  -8  -3    0.34    0.05
  -3   8   3    0.36    0.14
   2  -8  -3    0.26    0.12
   2  -8  -3    0.16    0.05
   2  -8  -3    0.17    0.05
   1  -8  -3    6.77    0.20
   1  -8  -3    6.77    0.28
   1  -8  -3    7.11    0.22
   1  -8  -3    6.46    0.31
   0  -8  -3    0.50    0.14
   0  -8  -3    0.72    0.12
  -1  -8  -3   68.34    1.40
  -1  -8  -3   67.08    1.32
  -2  -8  -3   -0.11    0.10
  -2  -8  -3   -0.04    0.07
  -2  -8  -3    0.13    0.13
  -3  -8  -3   23.33    0.63
  -3  -8  -3   22.26    0.59
  -4  -8  -3   -0.01    0.09
  -4  -8  -3    0.08    0.12
  -5  -8  -3    4.00    0.26
  -5  -8  -3    4.10    0.23
  -5  -8  -3    4.74    0.33
  -6  -8  -3    0.41    0.16
  -6  -8  -3    0.36    0.17
  -6  -8  -3    0.43    0.11
  -7  -8  -3   20.76    0.64
  -7  -8  -3   20.65    0.53
  -7  -8  -3   21.26    0.72
  -8  -8  -3    1.31    0.21
  -8  -8  -3    1.35    0.27
  -8  -8  -3    1.65    0.16
  -9  -8  -3   -0.10    0.22
  -9  -8  -3    0.12    0.17
 -10  -8  -3    3.61    0.41
 -10  -8  -3    3.77    0.36
 -11  -8  -3    3.91    0.37
 -11  -8  -3    3.51    0.41
 -12  -8  -3    0.21    0.29
 -12  -8  -3   -0.26    0.22
 -13  -8  -3    0.99    0.37
 -13  -8  -3    0.36    0.26
 -14  -8  -3    0.25    0.36
 -14  -8  -3   -0.02    0.26
 -15  -8  -3    0.09    0.36
  15  -9  -3    0.69    0.41
  14  -9  -3    5.89    0.61
  13  -9  -3    0.19    0.33
  12  -9  -3    2.46    0.34
  12  -9  -3    2.34    0.41
 -12   9   3    2.47    0.38
  11  -9  -3    4.65    0.48
 -11   9   3    4.71    0.44
  10  -9  -3    0.35    0.27
 -10   9   3    0.83    0.25
   9  -9  -3    7.60    0.52
  -9   9   3    5.83    0.40
   8  -9  -3    5.87    0.45
  -8   9   3    5.97    0.38
   7  -9  -3   16.76    0.64
  -7   9   3   15.40    0.55
   6  -9  -3    0.00    0.14
  -6   9   3    0.15    0.15
  -5   9   3    3.18    0.11
   4  -9  -3   26.33    0.74
  -4   9   3   25.06    0.69
   3  -9  -3   20.26    0.40
   3  -9  -3   20.36    0.63
   3  -9  -3   21.64    0.62
   2  -9  -3    0.73    0.15
   2  -9  -3    0.93    0.08
   2  -9  -3    0.91    0.08
   2  -9  -3    0.89    0.16
   1  -9  -3    8.37    0.25
   1  -9  -3    7.94    0.32
   1  -9  -3    8.09    0.23
   1  -9  -3    8.56    0.38
   0  -9  -3    1.82    0.21
   0  -9  -3    1.82    0.17
  -1  -9  -3    8.21    0.35
  -1  -9  -3    7.96    0.29
  -2  -9  -3    0.73    0.16
  -2  -9  -3    1.01    0.16
  -2  -9  -3    1.03    0.13
  -3  -9  -3    0.81    0.11
  -3  -9  -3    0.94    0.17
  -3  -9  -3    0.83    0.14
  -4  -9  -3    3.25    0.25
  -4  -9  -3    3.55    0.24
  -5  -9  -3  152.15    2.91
  -5  -9  -3  149.78    2.83
  -6  -9  -3    1.72    0.18
  -6  -9  -3    1.61    0.21
  -6  -9  -3    1.61    0.25
  -7  -9  -3    7.79    0.31
  -7  -9  -3    7.52    0.45
  -7  -9  -3    7.68    0.38
  -8  -9  -3    2.54    0.32
  -8  -9  -3    2.84    0.22
  -8  -9  -3    2.22    0.27
  -9  -9  -3    8.15    0.54
  -9  -9  -3   10.16    0.48
 -10  -9  -3    3.46    0.36
 -10  -9  -3    3.14    0.38
 -11  -9  -3    1.83    0.36
 -11  -9  -3    1.34    0.29
 -12  -9  -3   -0.06    0.27
 -12  -9  -3    0.51    0.25
 -13  -9  -3    3.05    0.48
 -13  -9  -3    3.73    0.41
 -14  -9  -3    0.05    0.35
 -14  -9  -3   -0.08    0.26
 -15  -9  -3    0.19    0.41
  14 -10  -3    0.41    0.36
  13 -10  -3    0.04    0.28
  12 -10  -3    0.23    0.28
  12 -10  -3    0.34    0.25
 -12  10   3    0.02    0.26
  11 -10  -3    0.14    0.26
  11 -10  -3    0.02    0.22
 -11  10   3    0.12    0.27
  10 -10  -3    1.65    0.29
  10 -10  -3    1.39    0.34
 -10  10   3    1.96    0.32
   9 -10  -3   48.48    1.26
   9 -10  -3   48.01    1.33
  -9  10   3   47.90    1.22
   8 -10  -3    6.13    0.42
   8 -10  -3    7.16    0.47
  -8  10   3    6.27    0.42
   7 -10  -3    1.88    0.28
   7 -10  -3    2.05    0.28
  -7  10   3    2.21    0.27
   6 -10  -3    0.04    0.16
   6 -10  -3   -0.10    0.14
  -6  10   3    0.01    0.17
   5 -10  -3    5.31    0.36
   5 -10  -3    4.38    0.34
  -5  10   3    4.82    0.32
   4 -10  -3    0.73    0.19
   4 -10  -3    0.52    0.18
  -4  10   3    0.56    0.18
   3 -10  -3    1.38    0.20
   3 -10  -3    1.42    0.20
   2 -10  -3    2.09    0.21
   2 -10  -3    1.89    0.11
   2 -10  -3    1.67    0.11
   2 -10  -3    1.78    0.22
   1 -10  -3   43.33    1.05
   1 -10  -3   43.59    0.87
   1 -10  -3   43.30    0.85
   1 -10  -3   43.76    0.98
   0 -10  -3   -0.11    0.12
   0 -10  -3    0.19    0.11
  -1 -10  -3  124.93    2.50
  -1 -10  -3  129.16    2.50
  -1 -10  -3  129.30    2.40
  -2 -10  -3    5.21    0.31
  -2 -10  -3    5.94    0.31
  -2 -10  -3    5.42    0.24
  -3 -10  -3   56.17    1.23
  -3 -10  -3   54.91    1.26
  -3 -10  -3   54.89    1.12
  -4 -10  -3    0.05    0.11
  -4 -10  -3    0.19    0.14
  -4 -10  -3   -0.06    0.08
  -5 -10  -3    2.13    0.25
  -5 -10  -3    2.12    0.21
  -6 -10  -3    0.30    0.16
  -6 -10  -3    0.21    0.12
  -6 -10  -3    0.48    0.19
  -7 -10  -3   31.78    0.96
  -7 -10  -3   32.93    0.90
  -7 -10  -3   31.25    0.79
  -8 -10  -3    1.10    0.24
  -8 -10  -3    0.99    0.25
  -8 -10  -3    1.38    0.18
  -9 -10  -3   15.06    0.61
  -9 -10  -3   16.42    0.72
 -10 -10  -3    0.56    0.23
 -10 -10  -3    0.47    0.26
 -11 -10  -3    0.63    0.30
 -11 -10  -3   -0.04    0.21
 -12 -10  -3    0.39    0.34
 -12 -10  -3    0.63    0.27
 -13 -10  -3    0.61    0.35
 -13 -10  -3    0.49    0.29
 -14 -10  -3    0.07    0.29
 -14 -10  -3    0.84    0.37
 -15 -10  -3    0.19    0.39
  14 -11  -3    0.98    0.42
  13 -11  -3    1.82    0.42
  12 -11  -3    0.13    0.26
  12 -11  -3    0.17    0.28
  11 -11  -3    4.01    0.43
  11 -11  -3    3.14    0.43
 -11  11   3    3.00    0.38
  10 -11  -3    4.18    0.44
  10 -11  -3    4.32    0.42
 -10  11   3    4.21    0.41
   9 -11  -3   15.04    0.71
   9 -11  -3   14.38    0.64
  -9  11   3   13.47    0.60
   8 -11  -3    0.45    0.27
   8 -11  -3    0.88    0.25
  -8  11   3    0.72    0.24
   7 -11  -3    4.98    0.40
   7 -11  -3    5.86    0.42
  -7  11   3    5.19    0.40
   6 -11  -3    1.45    0.26
   6 -11  -3    1.34    0.26
  -6  11   3    1.91    0.26
   5 -11  -3    3.40    0.33
   5 -11  -3    2.21    0.27
  -5  11   3    3.15    0.30
   4 -11  -3    6.48    0.38
   4 -11  -3    6.35    0.40
   3 -11  -3    0.50    0.16
   3 -11  -3    0.42    0.17
   2 -11  -3    0.95    0.21
   2 -11  -3    1.58    0.20
   2 -11  -3    1.40    0.10
   2 -11  -3    1.34    0.10
   2 -11  -3    1.47    0.11
   1 -11  -3   42.21    1.07
   1 -11  -3   42.47    0.88
   1 -11  -3   43.68    1.00
   1 -11  -3   43.59    0.85
   0 -11  -3    0.29    0.16
   0 -11  -3    0.05    0.10
  -1 -11  -3    5.80    0.28
  -1 -11  -3    6.78    0.37
  -1 -11  -3    6.61    0.36
  -2 -11  -3    0.21    0.10
  -2 -11  -3    0.07    0.12
  -2 -11  -3    0.31    0.16
  -3 -11  -3    6.64    0.37
  -3 -11  -3    6.45    0.26
  -3 -11  -3    6.69    0.35
  -4 -11  -3    0.04    0.12
  -4 -11  -3    0.11    0.09
  -4 -11  -3    0.18    0.15
  -5 -11  -3    4.27    0.33
  -5 -11  -3    4.29    0.28
  -5 -11  -3    4.07    0.21
  -6 -11  -3    0.83    0.20
  -6 -11  -3    0.95    0.17
  -7 -11  -3   14.19    0.64
  -7 -11  -3   13.80    0.48
  -7 -11  -3   13.72    0.56
  -8 -11  -3    6.67    0.50
  -8 -11  -3    7.04    0.35
  -8 -11  -3    7.55    0.45
  -9 -11  -3    0.39    0.25
  -9 -11  -3    0.76    0.23
 -10 -11  -3    4.76    0.51
 -10 -11  -3    5.32    0.44
 -11 -11  -3   -0.07    0.29
 -11 -11  -3    0.42    0.25
 -12 -11  -3    0.14    0.26
 -12 -11  -3    0.66    0.32
 -13 -11  -3   -0.04    0.27
 -13 -11  -3    0.16    0.35
 -14 -11  -3    0.36    0.31
 -14 -11  -3    0.03    0.38
  14 -12  -3    0.00    0.37
  13 -12  -3    0.29    0.36
  12 -12  -3    0.21    0.28
  12 -12  -3    0.51    0.31
  11 -12  -3    5.17    0.55
  11 -12  -3    5.16    0.47
 -11  12   3    5.41    0.48
  10 -12  -3   -0.01    0.28
  10 -12  -3    0.39    0.26
 -10  12   3    0.61    0.27
   9 -12  -3    2.74    0.37
   9 -12  -3    2.89    0.41
  -9  12   3    3.34    0.39
   8 -12  -3    0.66    0.23
   8 -12  -3    0.83    0.29
  -8  12   3    0.63    0.26
   7 -12  -3    0.86    0.24
   7 -12  -3    0.59    0.24
  -7  12   3    0.94    0.24
   6 -12  -3    0.55    0.23
   6 -12  -3    0.52    0.20
  -6  12   3    0.52    0.22
   5 -12  -3    0.31    0.20
   5 -12  -3    0.28    0.19
  -5  12   3    0.41    0.19
   4 -12  -3    1.37    0.26
   4 -12  -3    1.39    0.23
   3 -12  -3    1.18    0.24
   3 -12  -3    0.99    0.20
   2 -12  -3    0.34    0.07
   2 -12  -3    0.22    0.18
   2 -12  -3    0.28    0.08
   2 -12  -3    0.25    0.15
   2 -12  -3    0.20    0.08
   1 -12  -3   13.29    0.37
   1 -12  -3   12.62    0.34
   1 -12  -3   12.56    0.37
   1 -12  -3   13.02    0.53
   1 -12  -3   13.37    0.47
   0 -12  -3    0.35    0.16
   0 -12  -3    0.73    0.15
  -1 -12  -3   74.57    1.62
  -1 -12  -3   71.40    1.61
  -1 -12  -3   72.50    1.48
  -2 -12  -3    3.11    0.21
  -2 -12  -3    1.85    0.24
  -2 -12  -3    1.93    0.25
  -3 -12  -3    4.28    0.32
  -3 -12  -3    4.59    0.31
  -3 -12  -3    4.48    0.24
  -4 -12  -3    0.93    0.13
  -4 -12  -3    0.80    0.17
  -4 -12  -3    0.74    0.20
  -5 -12  -3    2.02    0.24
  -5 -12  -3    2.00    0.17
  -5 -12  -3    1.83    0.26
  -6 -12  -3    0.21    0.14
  -6 -12  -3    0.18    0.17
  -7 -12  -3    0.16    0.24
  -7 -12  -3    0.51    0.23
  -7 -12  -3    0.10    0.14
  -8 -12  -3    0.64    0.23
  -8 -12  -3    0.30    0.26
  -8 -12  -3    0.71    0.19
  -9 -12  -3   10.72    0.56
  -9 -12  -3    9.85    0.62
 -10 -12  -3    0.72    0.32
 -10 -12  -3    0.54    0.26
 -11 -12  -3    1.91    0.34
 -11 -12  -3    2.06    0.43
 -12 -12  -3    0.21    0.29
 -12 -12  -3   -0.34    0.25
 -13 -12  -3   -0.30    0.26
 -13 -12  -3    0.21    0.37
 -14 -12  -3    1.20    0.45
 -14 -12  -3    1.08    0.36
  13 -13  -3    2.96    0.50
  12 -13  -3   -0.28    0.26
  12 -13  -3   -0.40    0.32
  11 -13  -3    2.86    0.47
  11 -13  -3    3.01    0.42
 -11  13   3    2.91    0.61
  10 -13  -3    2.92    0.39
  10 -13  -3    2.30    0.40
 -10  13   3    2.63    0.39
   9 -13  -3   35.94    1.12
   9 -13  -3   35.43    1.17
  -9  13   3   36.91    1.08
   8 -13  -3    1.90    0.33
   8 -13  -3    1.49    0.34
  -8  13   3    2.07    0.33
   7 -13  -3    0.71    0.24
   7 -13  -3    0.51    0.27
  -7  13   3    0.62    0.25
   6 -13  -3   29.70    0.94
   6 -13  -3   30.90    0.95
  -6  13   3   29.05    0.89
   5 -13  -3    8.16    0.50
   5 -13  -3    8.86    0.48
   4 -13  -3    0.42    0.21
   4 -13  -3   -0.07    0.16
   3 -13  -3    8.58    0.48
   3 -13  -3    8.28    0.43
   2 -13  -3    0.57    0.19
[truncated: 1,712,964 more chars]
