# Supplementary material for: Synthesis and crystal structure of a disubstituted nickel(II) bis­[(di­methyl­amino­phenyl­imino)­eth­yl]pyridine chloride complex
Source: Acta Crystallogr E Crystallogr Commun. 2017 Jul 13;73(Pt 8):1167–71. doi: 10.1107/S2056989017010088 (PMC5598841; doi:10.1107/S2056989017010088)
Supplement: Supplementary file 2 [file e-73-01167-Isup2.hkl]

data_I                                                                          
_shelx_title ' '                                                                
_shelx_refln_list_code          4                                               
_shelx_F_calc_maximum      545.56                                               
_exptl_crystal_F_000      2376.00                                               
_reflns_d_resolution_high  0.7777                                               
                                                                                
loop_                                                                           
 _space_group_symop_operation_xyz                                               
 'x, y, z'                                                                      
 '-x, -y, -z'                                                                   
                                                                                
_cell_length_a    13.2227                                                       
_cell_length_b    17.7311                                                       
_cell_length_c    24.0242                                                       
_cell_angle_alpha  79.628                                                       
_cell_angle_beta   81.255                                                       
_cell_angle_gamma  89.348                                                       
                                                                                
_shelx_F_squared_multiplier     1.000                                           
                                                                                
loop_                                                                           
 _refln_index_h                                                                 
 _refln_index_k                                                                 
 _refln_index_l                                                                 
 _refln_F_squared_calc                                                          
 _refln_F_squared_meas                                                          
 _refln_F_squared_sigma                                                         
 _refln_observed_status                                                         
   1   0   0         15.43         33.24         3.79 o                         
   2   0   0      60315.04      62439.16       527.77 o                         
   3   0   0        185.21        149.01        13.43 o                         
   4   0   0        822.75        984.39        47.32 o                         
   5   0   0        129.73        175.26        24.36 o                         
   6   0   0       5168.40       6072.44       113.42 o                         
   7   0   0       2318.69       2435.62        65.30 o                         
   8   0   0      27855.63      28964.17       342.31 o                         
   9   0   0        658.41        784.15        49.33 o                         
  10   0   0       4406.14       4921.63       107.99 o                         
  11   0   0        776.00        779.20        57.70 o                         
  12   0   0         19.42         21.56        40.25 o                         
  13   0   0        199.77        158.87        49.52 o                         
  14   0   0          6.57         12.80        65.75 o                         
  15   0   0         31.02         18.79        53.14 o                         
  16   0   0        193.18        228.33        63.68 o                         
 -16   1   0         22.63         44.76        59.66 o                         
 -15   1   0         21.10        104.79        54.80 o                         
 -14   1   0        600.96        570.24        64.48 o                         
 -13   1   0         14.50         51.38        44.33 o                         
 -12   1   0        660.29        612.10        56.25 o                         
 -11   1   0       1425.07       1409.62        72.26 o                         
 -10   1   0       1509.74       1532.22        68.97 o                         
  -9   1   0         88.01         93.74        32.33 o                         
  -8   1   0       2209.90       2427.00        69.29 o                         
  -7   1   0        359.76        304.80        31.09 o                         
  -6   1   0       3124.68       3283.82        73.18 o                         
  -5   1   0        760.85        769.25        34.95 o                         
  -4   1   0      15291.18      15162.27       178.62 o                         
  -3   1   0        138.94        159.10        18.74 o                         
  -2   1   0        781.76        948.43        18.40 o                         
  -1   1   0          2.08         25.24         4.33 o                         
   0   1   0          1.75          0.00         1.62 o                         
   1   1   0         74.44         76.86         3.90 o                         
   2   1   0         22.66         44.44         7.25 o                         
   3   1   0       1267.72       1184.96        33.42 o                         
   4   1   0       9251.19       8784.62        83.77 o                         
   5   1   0       9568.26       9299.56       104.45 o                         
   6   1   0        509.22        733.40        51.21 o                         
   7   1   0         21.19         67.45        24.94 o                         
   8   1   0       1249.79       1333.95        53.70 o                         
   9   1   0        563.21        627.98        45.43 o                         
  10   1   0        969.11       1084.77        59.44 o                         
  11   1   0        487.23        557.08        49.95 o                         
  12   1   0        381.10        451.31        74.19 o                         
  13   1   0        420.71        510.04        58.42 o                         
  14   1   0        459.67        557.11        64.33 o                         
  15   1   0         85.67         24.24        52.13 o                         
  16   1   0        336.15        476.67        87.81 o                         
 -16   2   0       2393.30       2715.26       121.79 o                         
 -15   2   0        373.75        278.89        62.59 o                         
 -14   2   0         95.39        162.88        54.16 o                         
 -13   2   0        647.67        762.59        69.67 o                         
 -12   2   0         18.81         65.69        41.66 o                         
 -11   2   0       1935.09       1948.58        85.92 o                         
 -10   2   0          5.17        176.91        45.52 o                         
  -9   2   0        164.27        207.39        40.47 o                         
  -8   2   0       5148.39       5931.52       109.25 o                         
  -7   2   0         81.38        149.32        48.69 o                         
  -6   2   0      13851.19      12619.91       171.49 o                         
  -5   2   0        925.34        969.20        39.95 o                         
  -4   2   0       2527.44       2759.73       118.74 o                         
  -3   2   0       5025.78       5092.72        62.54 o                         
  -2   2   0      38614.99      40184.35       503.71 o                         
  -1   2   0        100.16        122.16         8.95 o                         
   0   2   0      90370.12      96185.52       763.51 o                         
   1   2   0        522.34        520.34        14.11 o                         
   2   2   0      26421.22      29731.48       237.74 o                         
   3   2   0        497.46        672.57        19.69 o                         
   4   2   0       2958.72       3114.87        46.85 o                         
   5   2   0       1487.20       1430.91        34.03 o                         
   6   2   0         55.46        236.03        22.49 o                         
   7   2   0       2509.88       2612.66        68.77 o                         
   8   2   0       4946.62       5243.61        99.61 o                         
   9   2   0        370.38        349.25        37.90 o                         
  10   2   0       3633.88       3798.00        95.33 o                         
  11   2   0         69.89         55.42        44.32 o                         
  12   2   0        652.73        574.40        54.16 o                         
  13   2   0        944.16       1017.70        70.38 o                         
  14   2   0         28.79         49.14        49.07 o                         
  15   2   0        241.18        347.51        65.89 o                         
  16   2   0        581.81        743.10       100.68 o                         
 -16   3   0        313.50        334.53        69.00 o                         
 -15   3   0         26.07         96.12        56.16 o                         
 -14   3   0        153.10        202.07        54.40 o                         
 -13   3   0         20.66          9.81        44.39 o                         
 -12   3   0       1700.59       1565.17       179.94 o                         
 -11   3   0        958.83        929.96        63.50 o                         
 -10   3   0       2358.12       2387.68        95.19 o                         
  -9   3   0        296.24        355.85        40.58 o                         
  -8   3   0          1.17         13.34        25.87 o                         
  -7   3   0       1753.18       1781.77        58.64 o                         
  -6   3   0       2770.36       2730.53        95.03 o                         
  -5   3   0        126.10        186.89        31.89 o                         
  -4   3   0     106378.88     110746.66      1388.61 o                         
  -3   3   0        889.21        892.77        46.64 o                         
  -2   3   0     217302.91     231137.80      2930.87 o                         
  -1   3   0        509.95        487.07        22.54 o                         
   0   3   0        262.72        205.38        15.25 o                         
   1   3   0         31.40         25.41        10.34 o                         
   2   3   0     279733.03     304834.75      3189.06 o                         
   3   3   0          1.65         11.62        10.92 o                         
   4   3   0      15659.44      18217.35       234.26 o                         
   5   3   0        367.67        421.35        51.82 o                         
   6   3   0      14730.26      16457.59       171.80 o                         
   8   3   0       4161.22       4297.58        71.04 o                         
   9   3   0       2736.63       2696.01        75.38 o                         
  10   3   0        313.22        393.72        45.13 o                         
  11   3   0         85.37        130.56        39.44 o                         
  12   3   0         21.08         52.59        38.93 o                         
  13   3   0        277.37        262.46        55.20 o                         
  14   3   0         76.76         44.52        50.79 o                         
  15   3   0         41.79        114.95       103.87 o                         
  16   3   0        641.63        693.77        98.88 o                         
 -16   4   0        106.52        133.18        82.25 o                         
 -15   4   0          0.73        109.49        71.62 o                         
 -14   4   0        276.24        227.22        73.45 o                         
 -13   4   0        106.85        122.45        49.19 o                         
 -12   4   0       1018.68        870.19        66.10 o                         
 -11   4   0       2052.87       2012.03        83.33 o                         
 -10   4   0        837.85        968.73        58.10 o                         
  -9   4   0       3398.01       3401.08        89.16 o                         
  -8   4   0       4216.79       4249.21       115.58 o                         
  -7   4   0       1354.51       1375.69        55.33 o                         
  -6   4   0      24978.53      25746.60       372.85 o                         
  -5   4   0        198.83        219.32        68.17 o                         
  -4   4   0         24.79         35.65        21.44 o                         
  -3   4   0          7.84         26.42        26.67 o                         
  -2   4   0     114641.91     118351.02      1353.22 o                         
  -1   4   0         10.42         18.87         8.05 o                         
   0   4   0       7099.92       7357.59        76.43 o                         
   1   4   0        219.86        191.31        15.13 o                         
   2   4   0     104196.78     112003.24      1392.06 o                         
   3   4   0        254.95        305.15        18.80 o                         
   4   4   0       3308.19       3372.86        51.13 o                         
   5   4   0        544.89        572.18        31.65 o                         
   6   4   0        752.80       1073.31        34.55 o                         
   7   4   0       2136.03       2205.34        47.81 o                         
   8   4   0        240.76        276.09        25.50 o                         
   9   4   0       1663.64       1829.88        50.60 o                         
  10   4   0       9852.66      10073.94       268.17 o                         
  11   4   0       1047.20       1129.77        63.81 o                         
  12   4   0        303.08        320.91        87.88 o                         
  13   4   0         34.17          1.13        43.65 o                         
  14   4   0        111.33         51.14        63.95 o                         
  15   4   0        609.31        647.12       150.94 o                         
  16   4   0       2321.66       2511.87       274.29 o                         
 -16   5   0          7.07        103.78       121.72 o                         
 -15   5   0        103.82        155.23        76.66 o                         
 -14   5   0         55.22         22.93        69.75 o                         
 -13   5   0          4.46         32.27        58.23 o                         
 -12   5   0       1849.88       2092.39       119.09 o                         
 -11   5   0         20.05         44.78        50.34 o                         
 -10   5   0        851.28        822.77        99.00 o                         
  -9   5   0         98.02        168.90        31.07 o                         
  -8   5   0       1050.64        987.65        68.74 o                         
  -7   5   0        885.38        853.15        61.67 o                         
  -6   5   0       3465.36       3768.70       137.95 o                         
  -5   5   0        359.75        424.31        45.36 o                         
  -4   5   0      51076.18      55551.90       498.48 o                         
  -3   5   0        857.19        753.18        48.23 o                         
  -2   5   0      19602.43      22194.37       252.36 o                         
  -1   5   0       1407.49       1175.44        22.03 o                         
   0   5   0      10489.22      11600.23       136.51 o                         
   1   5   0         18.20         16.52        14.50 o                         
   2   5   0      55417.15      63362.62      1394.15 o                         
   3   5   0       3166.02       2992.44        57.30 o                         
   4   5   0      55332.07      61333.83      1054.95 o                         
   5   5   0        573.85        628.74        28.33 o                         
   6   5   0       7220.57       7456.34        95.79 o                         
   7   5   0          5.19          8.30        16.76 o                         
   8   5   0        486.64        593.14        32.13 o                         
   9   5   0       3790.17       3790.07        86.32 o                         
  10   5   0       3163.95       3246.45        98.04 o                         
  11   5   0       1612.32       1461.11        71.92 o                         
  12   5   0        970.01       1002.69        82.70 o                         
  13   5   0         42.31         12.98       129.84 o                         
  14   5   0          5.16        106.61        63.95 o                         
  15   5   0          2.75         22.03        68.63 o                         
  16   5   0        122.14        127.89        79.45 o                         
 -16   6   0         22.06         39.25        87.28 o                         
 -15   6   0       1100.06       1151.52       121.72 o                         
 -14   6   0       1187.69       1174.27       107.88 o                         
 -13   6   0        460.49        318.29        74.57 o                         
 -12   6   0       1644.23       1821.28       112.40 o                         
 -11   6   0         96.28        108.17        40.05 o                         
 -10   6   0          3.86         68.67        35.76 o                         
  -9   6   0       1911.77       1901.99        63.76 o                         
  -8   6   0       2231.96       2202.75        50.85 o                         
  -7   6   0        111.86        115.04        22.02 o                         
  -6   6   0      36304.82      38699.19       327.06 o                         
  -5   6   0        613.02        649.06        17.65 o                         
  -4   6   0      30866.20      32837.40       310.59 o                         
  -3   6   0       2006.76       1776.77        51.13 o                         
  -2   6   0      74536.66      77359.90       689.88 o                         
  -1   6   0        257.65        242.02        14.60 o                         
   0   6   0         21.33        121.04        17.37 o                         
   1   6   0         14.94         25.50        15.35 o                         
   2   6   0      23857.97      26374.59       289.14 o                         
   3   6   0       2034.83       2022.82        41.46 o                         
   4   6   0       6590.17       6351.96       121.07 o                         
   5   6   0       1620.72       1439.73        47.77 o                         
   6   6   0       2197.91       2460.88        62.90 o                         
   7   6   0       1725.53       1768.45        45.97 o                         
   8   6   0       2518.04       2587.32        57.65 o                         
   9   6   0        718.36        735.46        37.92 o                         
  10   6   0        160.95        165.06        37.60 o                         
  11   6   0        143.41        123.28        56.83 o                         
  12   6   0        811.84        895.91       162.30 o                         
  13   6   0          3.48        -58.49        58.49 o                         
  14   6   0        630.19        641.64        89.16 o                         
  15   6   0        476.37        573.86        90.44 o                         
  16   6   0         29.85        -70.98        75.54 o                         
 -16   7   0          0.80        -58.43       113.61 o                         
 -15   7   0        567.57        494.63        95.23 o                         
 -14   7   0         22.17        100.41        69.30 o                         
 -13   7   0        103.25        191.51        71.15 o                         
 -12   7   0        339.29        359.41        73.34 o                         
 -11   7   0        505.74        469.50        70.11 o                         
 -10   7   0         23.63         84.94        64.40 o                         
  -9   7   0       2182.09       2101.62        99.04 o                         
  -8   7   0       4743.27       4753.18        68.47 o                         
  -7   7   0        652.36        708.38        31.24 o                         
  -6   7   0        404.16        363.63        24.66 o                         
  -4   7   0       6704.20       6519.67       172.55 o                         
  -3   7   0        680.42        491.53        34.32 o                         
  -2   7   0       3058.98       2926.02       109.23 o                         
  -1   7   0       3003.77       2878.73        61.84 o                         
   0   7   0       2074.60       1691.21        76.52 o                         
   1   7   0       3512.06       3722.80        65.90 o                         
   2   7   0      24013.39      25760.01       288.40 o                         
   3   7   0       2724.38       2723.67        52.25 o                         
   4   7   0      11207.40      12733.78       314.86 o                         
   5   7   0          7.88         41.93        26.41 o                         
   6   7   0      14099.08      14658.35       197.17 o                         
   7   7   0         21.93         70.11        33.97 o                         
   8   7   0       4059.42       4191.11       121.78 o                         
   9   7   0        789.04        753.33        39.15 o                         
  10   7   0        397.13        428.97        61.84 o                         
  11   7   0        915.93        944.51        84.09 o                         
  12   7   0       1168.41       1228.14       246.70 o                         
  13   7   0        234.62        250.45        73.34 o                         
  14   7   0        347.06        427.59        84.55 o                         
  15   7   0         38.75         79.62        77.13 o                         
 -15   8   0       1629.59       1935.86       137.66 o                         
 -14   8   0        669.93        681.47        97.37 o                         
 -13   8   0         30.83         32.19        71.41 o                         
 -12   8   0        796.42        791.05        88.35 o                         
 -11   8   0        522.08        533.33        76.74 o                         
 -10   8   0        372.49        422.68        78.21 o                         
  -9   8   0        895.75        727.12        55.45 o                         
  -8   8   0      10923.70      10545.34       215.96 o                         
  -7   8   0       7968.85       7812.04       138.39 o                         
  -6   8   0      12203.91      13125.39       150.29 o                         
  -5   8   0        601.97        651.99        64.37 o                         
  -4   8   0       3020.26       3060.86        74.32 o                         
  -3   8   0        175.49        151.30        26.57 o                         
  -2   8   0       5507.41       5142.60        91.58 o                         
  -1   8   0          4.24          3.16        14.76 o                         
   0   8   0       7668.72       8125.63       100.15 o                         
   1   8   0         83.04         98.42        17.30 o                         
   2   8   0         25.79        327.29        37.33 o                         
   3   8   0        587.84        632.37        32.76 o                         
   4   8   0       4512.53       4082.47       101.66 o                         
   5   8   0        115.51        118.96        31.89 o                         
   6   8   0      22103.83      24153.82       297.35 o                         
   7   8   0       1071.94       1137.07        68.32 o                         
   8   8   0       3566.46       3488.08        86.50 o                         
   9   8   0        377.66        409.52        42.35 o                         
  10   8   0        162.98        219.96        57.69 o                         
  11   8   0       3642.04       3847.34       144.11 o                         
  12   8   0        179.27        223.26        66.98 o                         
  13   8   0        598.35        536.45        83.45 o                         
  14   8   0       1767.85       1825.37       127.00 o                         
  15   8   0          7.95        129.75        79.45 o                         
 -15   9   0         19.95         67.25       101.75 o                         
 -14   9   0        195.55        223.93        81.26 o                         
 -13   9   0        235.94        251.70        80.24 o                         
 -12   9   0          5.51         10.20        77.90 o                         
 -11   9   0        299.60        393.86        68.60 o                         
 -10   9   0       4086.50       4165.46       114.81 o                         
  -9   9   0        538.89        552.88        55.34 o                         
  -8   9   0       3026.93       3108.34        90.96 o                         
  -7   9   0        372.95        383.83        44.16 o                         
  -6   9   0        991.78       1255.58        60.46 o                         
  -5   9   0       2458.77       2356.14        77.38 o                         
  -4   9   0       7870.44       7960.00       220.15 o                         
  -3   9   0       1651.41       1553.43        57.33 o                         
  -2   9   0        901.86        896.95        33.47 o                         
  -1   9   0        241.24        209.59        22.75 o                         
   0   9   0       4640.68       4338.28        67.53 o                         
   1   9   0         46.17         34.66        15.79 o                         
   2   9   0       1694.38       1978.74        49.28 o                         
   3   9   0       2334.31       2376.38        52.84 o                         
   4   9   0      14461.91      16280.90       199.57 o                         
   5   9   0        259.78        254.90        38.82 o                         
   6   9   0       3260.65       3117.61        93.35 o                         
   7   9   0        491.86        507.62        43.72 o                         
   8   9   0       6213.03       6038.58       122.17 o                         
   9   9   0         76.10        140.80        44.09 o                         
  10   9   0         60.66         94.13        54.94 o                         
  11   9   0       1347.90       1425.86       103.96 o                         
  12   9   0        337.65        391.23        78.96 o                         
  13   9   0        381.88        475.99       103.87 o                         
  14   9   0        396.88        447.88       118.48 o                         
  15   9   0        561.60        620.34       102.07 o                         
 -15  10   0         18.16          9.74       123.35 o                         
 -14  10   0       1240.77       1140.86       137.95 o                         
 -13  10   0        229.73        342.92        80.24 o                         
 -12  10   0        315.07        452.47        86.02 o                         
 -11  10   0       1984.20       2064.60        95.54 o                         
 -10  10   0          1.39         53.34        43.29 o                         
  -9  10   0        563.29        527.88        54.88 o                         
  -8  10   0       1761.75       2024.83        80.45 o                         
  -7  10   0       2773.39       2864.84       153.46 o                         
  -6  10   0       7247.97       7111.25       133.03 o                         
  -5  10   0       1129.86       1250.81        97.67 o                         
  -4  10   0      15909.62      16473.31       224.83 o                         
  -3  10   0        879.32        929.27        59.89 o                         
  -2  10   0        208.98        282.24        16.40 o                         
  -1  10   0          0.30         -4.28        16.68 o                         
   0  10   0      36968.98      39033.39       376.83 o                         
   1  10   0        367.40        403.56        27.66 o                         
   2  10   0       9867.93      10078.67       123.38 o                         
   3  10   0          5.82         37.99        28.54 o                         
   4  10   0         35.86        117.89        19.29 o                         
   5  10   0       1643.80       1570.16        57.17 o                         
   6  10   0      12893.62      13413.60       236.89 o                         
   7  10   0       1527.99       1964.00        92.53 o                         
   8  10   0      14918.85      15050.45       221.42 o                         
   9  10   0       1612.59       1568.05       125.53 o                         
  10  10   0        457.88        553.60        73.94 o                         
  11  10   0          4.96         19.99        57.69 o                         
  12  10   0        102.69        119.50        66.98 o                         
  13  10   0        960.67        930.47        98.88 o                         
  14  10   0         28.82         96.06        78.56 o                         
 -14  11   0        182.11        199.81        82.25 o                         
 -13  11   0       1422.76       1426.05       121.39 o                         
 -12  11   0        243.39        194.07        75.64 o                         
 -11  11   0          3.12        -47.17        47.17 o                         
 -10  11   0        587.18        597.46        61.79 o                         
  -9  11   0        118.67        143.29        45.79 o                         
  -8  11   0      13041.77      12509.47       204.81 o                         
  -7  11   0       1268.11       1367.21       102.37 o                         
  -6  11   0         56.58         64.59        37.39 o                         
  -5  11   0        904.57        948.19        57.22 o                         
  -4  11   0        171.98         36.19        31.42 o                         
  -3  11   0       2569.79       2639.83        65.60 o                         
  -2  11   0       1263.57       1421.09        31.67 o                         
  -1  11   0         54.85         54.75        19.28 o                         
   0  11   0       5940.56       6856.28       111.51 o                         
   1  11   0          4.01        -10.32        27.17 o                         
   2  11   0       4268.00       4509.44        91.36 o                         
   3  11   0        926.47        834.14        55.10 o                         
   4  11   0       3019.84       2871.12        61.07 o                         
   5  11   0       3108.65       3161.69       100.68 o                         
   6  11   0         92.60         91.84        38.22 o                         
   7  11   0        150.53        216.85        39.62 o                         
   8  11   0        111.62        297.59        44.78 o                         
   9  11   0        640.84        495.64        53.64 o                         
  10  11   0        173.00        243.22        65.38 o                         
  11  11   0        225.23        272.66        70.11 o                         
  12  11   0        439.27        660.29        90.12 o                         
  13  11   0        249.83        258.96       147.69 o                         
  14  11   0          9.34        -71.44        71.44 o                         
 -14  12   0         77.21         45.44       123.35 o                         
 -13  12   0        379.84        409.72        92.94 o                         
 -12  12   0        359.09        391.80        69.95 o                         
 -11  12   0        421.55        534.74        67.08 o                         
 -10  12   0         75.02         84.31        50.91 o                         
  -9  12   0       2023.64       2001.50        92.92 o                         
  -8  12   0       1491.51       1573.30        83.69 o                         
  -7  12   0         70.54        106.17        44.90 o                         
  -6  12   0         74.18        120.88        68.28 o                         
  -5  12   0        436.07        403.85        46.78 o                         
  -4  12   0        657.65        662.18        64.14 o                         
  -3  12   0          0.60         -8.60        14.58 o                         
  -2  12   0       2013.57       2032.52        54.19 o                         
  -1  12   0        284.88        344.56        27.23 o                         
   0  12   0       4621.08       6206.33       146.18 o                         
   1  12   0        200.32        228.00        25.49 o                         
   2  12   0       8075.00       7744.83       201.24 o                         
   3  12   0        770.33        838.83        40.27 o                         
   4  12   0        412.21        435.39        54.51 o                         
   5  12   0        516.79        562.85        59.54 o                         
   6  12   0       4227.23       4582.80       131.25 o                         
   7  12   0        870.02        869.06       129.84 o                         
   8  12   0       3824.81       3906.81       108.70 o                         
   9  12   0         36.93         91.01        58.49 o                         
  10  12   0       5384.98       5100.37       172.73 o                         
  11  12   0          5.68         41.10        66.98 o                         
  12  12   0        241.21        165.25        74.81 o                         
  13  12   0       1167.94       1236.38       147.69 o                         
  14  12   0         53.27         22.72       107.12 o                         
 -13  13   0        253.12        227.00       105.49 o                         
 -12  13   0        943.76        817.72        78.67 o                         
 -11  13   0        988.81        950.81        79.72 o                         
 -10  13   0       4678.61       4401.55       133.07 o                         
  -9  13   0        297.33        330.46        58.45 o                         
  -8  13   0        118.69        107.12        48.73 o                         
  -7  13   0       1091.53       1083.06        71.77 o                         
  -6  13   0       1324.23       1383.13        90.20 o                         
  -5  13   0          2.22          4.70        36.82 o                         
  -4  13   0       4921.41       4857.70       137.66 o                         
  -3  13   0        259.72        333.66        58.43 o                         
  -2  13   0         56.73         19.88        35.87 o                         
  -1  13   0        315.96        330.06        29.19 o                         
   0  13   0        617.28        652.49        37.00 o                         
   1  13   0          1.74        -19.82        19.82 o                         
   2  13   0        668.26        775.02        44.46 o                         
   3  13   0         20.63         28.01        39.73 o                         
   4  13   0       1922.21       2271.55       131.46 o                         
   5  13   0        570.22        677.51       115.23 o                         
   6  13   0       2647.32       2863.45       144.45 o                         
   7  13   0          2.15         89.76        53.56 o                         
   8  13   0       4698.45       4438.54       119.15 o                         
   9  13   0        845.92        966.38        92.77 o                         
  10  13   0        234.01        316.53        70.16 o                         
  11  13   0        610.99        673.35        94.74 o                         
  12  13   0          4.54         80.76        75.33 o                         
  13  13   0          1.57        -40.02        76.25 o                         
 -13  14   0         37.70         19.48       113.61 o                         
 -12  14   0        635.24        619.59        77.73 o                         
 -11  14   0        120.85        121.19        58.60 o                         
 -10  14   0        198.62        271.34        61.79 o                         
  -9  14   0       1447.40       1449.84        89.80 o                         
  -8  14   0        674.24        683.21        70.47 o                         
  -7  14   0          2.22         18.78        45.74 o                         
  -6  14   0         61.84        110.36        44.98 o                         
  -5  14   0         98.71         31.38        44.71 o                         
  -4  14   0      10653.96      11247.51       232.28 o                         
  -3  14   0          8.66         20.42        42.89 o                         
  -2  14   0       1662.52       1556.95       136.33 o                         
  -1  14   0         12.31         31.29        30.08 o                         
   0  14   0         64.37         54.50        24.05 o                         
   1  14   0        595.96        680.18        46.43 o                         
   2  14   0       5577.84       5573.95       152.62 o                         
   3  14   0         13.96        -36.72        36.72 o                         
   4  14   0         19.50         70.44        45.22 o                         
   5  14   0         54.08         10.97        42.05 o                         
   6  14   0        415.20        466.04        63.78 o                         
   7  14   0       2213.32       2501.83       109.53 o                         
   8  14   0        691.98        697.64        63.22 o                         
   9  14   0        173.67        354.79       155.81 o                         
  10  14   0       2158.78       2113.23       133.13 o                         
  11  14   0         10.10        -24.54        66.98 o                         
  12  14   0        958.09        985.91       109.89 o                         
 -12  15   0        264.73        170.93        69.14 o                         
 -11  15   0        201.58        204.98        66.63 o                         
 -10  15   0       2314.88       2256.69       113.00 o                         
  -9  15   0        286.05        349.56        65.20 o                         
  -8  15   0       1988.11       2121.75       102.44 o                         
  -7  15   0        560.37        521.75        63.66 o                         
  -6  15   0       1290.36       1307.68        99.82 o                         
  -5  15   0         48.39         24.34        95.76 o                         
  -4  15   0          5.24         13.39        45.73 o                         
  -3  15   0          8.01         93.26        46.68 o                         
  -2  15   0        235.83        292.49        45.13 o                         
  -1  15   0        723.47        720.68        54.28 o                         
   0  15   0       1062.02       1095.28        61.79 o                         
   1  15   0        238.15        280.94        56.20 o                         
   2  15   0       3199.70       3154.40       123.88 o                         
   3  15   0         27.10         11.69        45.22 o                         
   4  15   0        869.16        847.10        78.96 o                         
   5  15   0        321.48        437.95        65.14 o                         
   6  15   0        101.45        253.72        55.18 o                         
   7  15   0        769.78        864.12        81.11 o                         
   8  15   0        172.93        112.37        49.98 o                         
   9  15   0        534.76        523.77        86.86 o                         
  10  15   0        422.55        422.58       129.84 o                         
  11  15   0         33.14         48.89        74.09 o                         
  12  15   0         40.92        -42.48        77.19 o                         
 -11  16   0         69.02          4.37        62.73 o                         
 -10  16   0        367.00        446.36        74.03 o                         
  -9  16   0         73.90        116.71        58.35 o                         
  -8  16   0       2651.98       2677.90       115.56 o                         
  -7  16   0        723.64        622.12        82.63 o                         
  -6  16   0        370.54        396.66        72.27 o                         
  -5  16   0        361.50        388.37        67.68 o                         
  -4  16   0      10173.40      10682.94       303.50 o                         
  -3  16   0        310.44        333.69        58.23 o                         
  -2  16   0        335.57        367.89        49.53 o                         
  -1  16   0         83.02         98.47        58.66 o                         
   0  16   0        896.63        985.18        82.63 o                         
   1  16   0        131.53        163.92        55.09 o                         
   2  16   0        388.73        463.55        69.98 o                         
   3  16   0         12.48         44.76        48.99 o                         
   4  16   0        914.31        996.48        94.13 o                         
   5  16   0        166.15        214.96        60.83 o                         
   6  16   0         93.81        156.38        58.23 o                         
   7  16   0        812.27        719.20       134.71 o                         
   8  16   0       2946.02       2743.23       115.14 o                         
   9  16   0         94.94         44.63        77.90 o                         
  10  16   0         23.80         37.13        69.65 o                         
  11  16   0        495.60        441.59       206.12 o                         
 -11  17   0          0.18         40.70        65.44 o                         
 -10  17   0         51.13         51.35        63.50 o                         
  -9  17   0         14.16        -68.74        68.74 o                         
  -8  17   0         17.65        -62.54        69.79 o                         
  -7  17   0          5.61         -6.66        65.14 o                         
  -6  17   0       1819.98       1612.00       117.39 o                         
  -5  17   0         66.34        141.90        63.78 o                         
  -4  17   0       5988.37       5710.21       181.78 o                         
  -3  17   0        553.40        554.16        58.81 o                         
  -2  17   0       3354.06       3417.79       108.23 o                         
  -1  17   0        546.60        523.95        86.02 o                         
   0  17   0       1759.68       1847.31       118.19 o                         
   1  17   0        227.09        164.87        60.79 o                         
   2  17   0       1063.79       1055.00        88.17 o                         
   3  17   0        802.84       1024.97       134.71 o                         
   4  17   0       1018.31       1089.06        94.24 o                         
   5  17   0        212.17        197.59        62.84 o                         
   6  17   0        929.68        773.61       129.84 o                         
   7  17   0         97.47        196.08        66.29 o                         
   8  17   0        595.70        489.45       124.97 o                         
   9  17   0        984.62       1116.64       116.45 o                         
  10  17   0        689.60        753.43       109.03 o                         
 -10  18   0        195.97        182.16        86.05 o                         
  -9  18   0          0.32         80.34        73.02 o                         
  -8  18   0       2921.58       2886.53       156.03 o                         
  -7  18   0        463.54        524.59       103.87 o                         
  -6  18   0        570.07        615.02        86.05 o                         
  -5  18   0        389.71        403.43        78.77 o                         
  -4  18   0       1388.83       1301.60       125.47 o                         
  -3  18   0         59.69         11.56        46.20 o                         
  -2  18   0        606.98        473.77        80.33 o                         
  -1  18   0          0.39         42.47        54.51 o                         
   0  18   0      13367.57      13121.89       285.65 o                         
   1  18   0        325.44        313.85        79.53 o                         
   2  18   0        183.05        234.83        63.78 o                         
   3  18   0          3.17         49.15        55.36 o                         
   4  18   0         90.27        147.78        65.14 o                         
   5  18   0         16.91        -17.54        92.51 o                         
   6  18   0          1.83        108.39        63.78 o                         
   7  18   0         93.69        130.50        66.98 o                         
   8  18   0        238.48        245.82        76.66 o                         
   9  18   0          1.04        128.84        74.36 o                         
  -9  19   0        506.50        635.02       103.21 o                         
  -8  19   0       1183.39       1275.11       121.72 o                         
  -7  19   0         30.72         23.04        90.89 o                         
  -6  19   0        383.21        230.22        92.51 o                         
  -5  19   0          0.17        -46.31        61.25 o                         
  -4  19   0         14.53        -60.83        60.83 o                         
  -3  19   0         22.91         29.43       123.35 o                         
  -2  19   0       5463.13       5539.30       188.04 o                         
  -1  19   0         13.09         29.21        64.27 o                         
   0  19   0         21.15         41.51        65.14 o                         
   1  19   0        456.51        593.76       123.35 o                         
   2  19   0        144.91        283.62        73.02 o                         
   3  19   0        639.89        648.49        87.22 o                         
   4  19   0        630.83        581.35       163.92 o                         
   5  19   0        754.52        838.94       103.87 o                         
   6  19   0        681.70        739.04        94.74 o                         
   7  19   0        138.40        316.90        79.94 o                         
   8  19   0        488.08        289.96        97.38 o                         
  -7  20   0        236.95        256.40       150.94 o                         
  -6  20   0        478.77        424.25       110.72 o                         
  -5  20   0        218.37        217.53        79.53 o                         
  -4  20   0          6.48         24.21        69.98 o                         
  -3  20   0        473.93        537.69        97.38 o                         
  -2  20   0       3742.03       3479.08       161.71 o                         
  -1  20   0         10.75         13.15        67.68 o                         
   0  20   0        635.76        816.10        97.37 o                         
   1  20   0         17.94        -35.26        66.44 o                         
   2  20   0       1633.48       1797.12       131.84 o                         
   3  20   0        137.71        128.71        72.27 o                         
   4  20   0         38.54         27.43        68.74 o                         
   5  20   0        377.35        343.88        81.46 o                         
   6  20   0         66.37          7.47        68.74 o                         
   7  20   0        126.79        258.22       100.58 o                         
  -6  21   0        268.30        347.35       108.74 o                         
  -5  21   0         85.19         39.44        76.87 o                         
  -4  21   0       2609.57       2491.77       156.91 o                         
  -3  21   0         51.20        153.70        81.46 o                         
  -2  21   0       1120.25       1166.58       113.60 o                         
  -1  21   0        203.56        134.30        76.87 o                         
   0  21   0        233.40        270.47       100.63 o                         
   1  21   0         11.14        -39.93        60.79 o                         
   2  21   0        260.51        285.96        83.75 o                         
   3  21   0        195.58        387.70        83.56 o                         
   4  21   0        138.03         66.54        73.45 o                         
   5  21   0         41.48        -40.82       100.63 o                         
  -3  22   0         49.37         71.41        78.04 o                         
  -2  22   0        545.00        675.37       131.46 o                         
  -1  22   0        477.56        397.45        92.02 o                         
   0  22   0          7.17         22.87        95.76 o                         
   1  22   0        133.27        110.83        79.53 o                         
   2  22   0       3935.61       3863.52       180.93 o                         
  -2 -22   1          0.57        -94.13        94.13 o                         
  -1 -22   1       1231.43       1318.55       127.25 o                         
   0 -22   1        278.33        274.40       141.20 o                         
   1 -22   1        109.22        122.40        81.77 o                         
   2 -22   1        250.10        100.63        80.33 o                         
  -5 -21   1        364.48        362.21        91.72 o                         
  -4 -21   1         49.17         28.39        76.87 o                         
  -3 -21   1        215.03        152.47        80.24 o                         
  -2 -21   1        104.43        185.22        76.66 o                         
  -1 -21   1        470.85        466.26        90.47 o                         
   0 -21   1        125.45        128.14       100.63 o                         
   1 -21   1       1121.76       1264.71       121.39 o                         
   2 -21   1          3.64         27.89        67.45 o                         
   3 -21   1        303.01        210.99        85.87 o                         
   4 -21   1         24.80        114.87        84.40 o                         
   5 -21   1        338.03        313.09        88.35 o                         
  -6 -20   1         14.57         20.10        70.71 o                         
  -5 -20   1          1.69        -22.38        64.66 o                         
  -4 -20   1        162.51        292.04       201.25 o                         
  -3 -20   1        763.64        673.33        92.43 o                         
  -2 -20   1        325.84        240.34        82.77 o                         
  -1 -20   1       2727.34       2786.73       151.43 o                         
   0 -20   1          0.19        -43.65        64.14 o                         
   1 -20   1        162.63        217.48       107.12 o                         
   2 -20   1        320.49        307.82        80.88 o                         
   3 -20   1        928.33       1044.08       114.76 o                         
   4 -20   1        281.63        281.92        77.94 o                         
   5 -20   1        106.48        104.18        73.02 o                         
   6 -20   1         86.61        177.20        83.56 o                         
   7 -20   1       1035.93       1197.68       155.81 o                         
  -8 -19   1          3.50        -90.89        90.89 o                         
  -7 -19   1       1986.22       2193.88       143.24 o                         
  -6 -19   1         54.76        150.49        69.75 o                         
  -5 -19   1       3833.36       4364.63       219.10 o                         
  -4 -19   1         23.66         32.81        63.09 o                         
  -3 -19   1        550.79        645.25        87.64 o                         
  -2 -19   1        200.11        413.56        80.24 o                         
  -1 -19   1        503.05        436.58        83.75 o                         
   0 -19   1          0.83        -38.23        61.84 o                         
   1 -19   1       4933.86       4974.02       182.46 o                         
   2 -19   1        190.90        172.25        69.30 o                         
   3 -19   1        332.86        294.96        76.25 o                         
   4 -19   1         75.21         69.60        69.98 o                         
   5 -19   1       1186.90       1100.03        95.55 o                         
   6 -19   1        217.39        247.68        75.33 o                         
   7 -19   1         35.91         16.18        71.62 o                         
   8 -19   1        102.85        246.07        83.56 o                         
   9 -19   1        407.61        460.93       133.09 o                         
  -9 -18   1        101.98         54.13        78.59 o                         
  -8 -18   1         20.22        116.86       110.36 o                         
  -7 -18   1        218.02        144.27        89.26 o                         
  -6 -18   1          0.35         25.08        62.34 o                         
  -5 -18   1       1627.07       1771.75       119.29 o                         
  -4 -18   1        141.33        169.54        66.54 o                         
  -3 -18   1       1342.02       1468.55       186.64 o                         
  -2 -18   1        105.71        109.76        61.84 o                         
  -1 -18   1       1791.64       1734.84       122.78 o                         
   0 -18   1        562.16        582.52        99.00 o                         
   1 -18   1         20.73         43.04       108.74 o                         
   2 -18   1         21.65         24.34        55.09 o                         
   3 -18   1       1236.54       1251.03       106.56 o                         
   4 -18   1         37.06         36.19        48.19 o                         
   5 -18   1        955.45       1330.74       251.56 o                         
   6 -18   1        279.27        294.50       183.40 o                         
   7 -18   1       1635.27       1682.60       125.99 o                         
   8 -18   1          8.31         36.62        73.02 o                         
   9 -18   1        519.13        511.33        94.02 o                         
  10 -18   1        610.08        749.53       136.33 o                         
 -10 -17   1        197.77        230.47        87.22 o                         
  -9 -17   1          7.52        -32.20       121.72 o                         
  -8 -17   1        241.98        279.15       113.61 o                         
  -7 -17   1        169.93        114.59        60.79 o                         
  -6 -17   1         56.88        119.51        62.34 o                         
  -5 -17   1       3144.56       2996.60       311.61 o                         
  -4 -17   1       1123.69       1179.06        98.38 o                         
  -3 -17   1          2.32        -64.20       113.61 o                         
  -2 -17   1        382.08        295.40       120.10 o                         
  -1 -17   1         81.03         54.35        58.50 o                         
   0 -17   1         62.70         17.85        55.09 o                         
   1 -17   1         70.46         76.28        57.38 o                         
   2 -17   1         25.58        -29.63        53.90 o                         
   3 -17   1       1779.16       1620.34        83.59 o                         
   4 -17   1        612.22        565.46        61.94 o                         
   5 -17   1         66.61          6.36        55.92 o                         
   6 -17   1        113.69        165.76        68.40 o                         
   7 -17   1          1.18        -61.46        61.46 o                         
   8 -17   1        643.34        603.30        86.41 o                         
   9 -17   1       2574.70       2750.52       125.48 o                         
  10 -17   1         56.23         86.18        66.77 o                         
  11 -17   1       1160.00       1342.61       105.56 o                         
 -11 -16   1        369.37        329.45       118.48 o                         
 -10 -16   1         44.65        126.40        77.63 o                         
  -9 -16   1          7.40        -24.05        69.75 o                         
  -8 -16   1        190.43        252.87        70.16 o                         
  -7 -16   1         12.95         21.81        56.83 o                         
  -6 -16   1         81.71        128.28        57.24 o                         
  -5 -16   1        307.47        453.33        73.03 o                         
  -4 -16   1        151.86         98.35        53.90 o                         
  -3 -16   1        375.54        470.88        82.77 o                         
  -2 -16   1        554.62        660.59        75.64 o                         
  -1 -16   1       5688.43       5826.59       170.99 o                         
   0 -16   1        144.39        137.68        61.67 o                         
   1 -16   1        441.82        472.88        65.55 o                         
   2 -16   1          8.56         37.10        38.68 o                         
   3 -16   1       1596.61       1754.19        83.59 o                         
   4 -16   1        426.06        470.82       121.72 o                         
   5 -16   1       3248.22       3549.99       332.71 o                         
   6 -16   1        175.96        101.17        61.46 o                         
   7 -16   1        712.06        721.43        86.05 o                         
   8 -16   1         24.80         67.19        59.14 o                         
   9 -16   1        590.70        578.82        73.42 o                         
  10 -16   1        169.87        178.70        66.89 o                         
  11 -16   1         10.89         47.21        65.20 o                         
 -12 -15   1        249.97        189.50        89.60 o                         
 -11 -15   1        702.74        746.91       105.49 o                         
 -10 -15   1          0.64         -4.29        67.68 o                         
  -9 -15   1         64.68        -65.14        65.14 o                         
  -8 -15   1       2245.37       2161.42       254.81 o                         
  -7 -15   1       4437.30       4467.37       152.96 o                         
  -6 -15   1        307.62        489.38        70.16 o                         
  -5 -15   1       1162.62        960.90        80.88 o                         
  -4 -15   1       2215.80       2222.19       108.74 o                         
  -3 -15   1       5084.51       5312.15       162.30 o                         
  -2 -15   1         30.44         53.56        45.91 o                         
  -1 -15   1       2021.99       1943.16       102.12 o                         
   0 -15   1        101.78        109.95        35.86 o                         
   1 -15   1        251.96        263.69        42.44 o                         
   2 -15   1        699.71        637.86        54.28 o                         
   3 -15   1       1447.19       1467.83        91.92 o                         
   4 -15   1         73.46         60.79        49.87 o                         
   5 -15   1       3482.40       3539.07       132.89 o                         
   6 -15   1        156.05        256.90        61.84 o                         
   7 -15   1        872.31        965.36        74.78 o                         
   8 -15   1       3810.33       3922.52       127.41 o                         
   9 -15   1        867.59        999.65        79.68 o                         
  10 -15   1        211.64        341.02        67.86 o                         
  11 -15   1        111.13        247.51        67.59 o                         
  12 -15   1        150.32         84.27        68.96 o                         
 -12 -14   1        151.56        149.60        79.16 o                         
 -11 -14   1        128.82         26.85        79.53 o                         
 -10 -14   1         77.56         69.53        70.16 o                         
  -9 -14   1         27.57         84.10       113.61 o                         
  -8 -14   1        377.00        296.22        53.88 o                         
  -7 -14   1         31.56         49.41        50.69 o                         
  -6 -14   1         23.86         82.59        50.69 o                         
  -5 -14   1       2752.02       2930.13       118.76 o                         
  -4 -14   1        737.32        781.25       149.32 o                         
  -3 -14   1       4153.24       4067.89       133.07 o                         
  -2 -14   1         28.73         -5.61        42.42 o                         
  -1 -14   1         45.59         34.60        36.99 o                         
   0 -14   1         30.66         18.86        25.41 o                         
   1 -14   1        368.03        390.03        42.34 o                         
   2 -14   1          2.75         -6.71        30.86 o                         
   3 -14   1       5089.28       4987.23       160.68 o                         
   4 -14   1        345.03        377.06        59.15 o                         
   5 -14   1       6434.99       6421.25       168.60 o                         
   6 -14   1         71.68         59.83        43.55 o                         
   7 -14   1        234.95        286.73        55.45 o                         
   8 -14   1         33.46         63.75        49.81 o                         
   9 -14   1        395.47        407.13        63.07 o                         
  10 -14   1          1.11         60.62        59.43 o                         
  11 -14   1       3567.20       3632.51       166.08 o                         
  12 -14   1         42.23        106.68        72.40 o                         
  13 -14   1        264.62        277.71        92.94 o                         
 -13 -13   1        538.64        812.67       109.01 o                         
 -12 -13   1        399.05        411.53        86.05 o                         
 -11 -13   1        710.34        734.82       134.71 o                         
 -10 -13   1          6.89         -6.32        64.66 o                         
  -9 -13   1        461.57        284.56        76.28 o                         
  -8 -13   1        140.49        247.32        51.54 o                         
  -7 -13   1        539.92        540.67       103.87 o                         
  -6 -13   1       1357.89       1173.37        82.25 o                         
  -5 -13   1        485.50        555.89        63.78 o                         
  -4 -13   1          3.60         93.63        44.36 o                         
  -3 -13   1       1762.61       1627.47       118.48 o                         
  -2 -13   1        192.31        167.69        37.23 o                         
  -1 -13   1        485.18        488.58        74.61 o                         
   0 -13   1        192.53        154.95        25.43 o                         
   1 -13   1       3785.24       3478.48        70.96 o                         
   2 -13   1       1059.25       1085.30        70.97 o                         
   3 -13   1       1061.59        988.58        87.64 o                         
   4 -13   1        235.34        261.08        52.19 o                         
   5 -13   1       2632.59       2590.37       144.58 o                         
   6 -13   1        734.93        598.12        57.65 o                         
   7 -13   1       2280.44       2410.31        95.54 o                         
   8 -13   1        426.01        632.12        64.33 o                         
   9 -13   1       2552.65       2405.19       101.75 o                         
  10 -13   1        402.24        433.50        63.85 o                         
  11 -13   1        723.62        556.48        70.38 o                         
  12 -13   1        790.32        792.19       103.29 o                         
  13 -13   1        127.21         89.57        84.83 o                         
 -13 -12   1         88.41         95.51        80.30 o                         
 -12 -12   1        700.80        659.91        95.67 o                         
 -11 -12   1       2027.19       2062.37       236.96 o                         
 -10 -12   1          5.07         36.63        63.17 o                         
  -9 -12   1       2456.99       2511.41       181.86 o                         
  -8 -12   1        394.70        465.57        54.20 o                         
  -7 -12   1       3028.15       2945.49       115.08 o                         
  -6 -12   1        646.34        768.24        68.40 o                         
  -5 -12   1       5528.78       5812.66       151.02 o                         
  -4 -12   1       1032.31       1090.42       100.63 o                         
  -3 -12   1       9818.03       9891.54       146.95 o                         
  -2 -12   1        499.38        486.45        35.34 o                         
  -1 -12   1       7558.64       7396.68       105.24 o                         
   0 -12   1        207.70        220.33        25.19 o                         
   1 -12   1       3597.76       3828.99       103.07 o                         
   2 -12   1        133.83        138.06        40.14 o                         
   3 -12   1        575.87        605.37        32.28 o                         
   4 -12   1        865.87        844.80        53.64 o                         
   5 -12   1         30.77         69.65        36.63 o                         
   6 -12   1        938.41        901.37        62.45 o                         
   7 -12   1       2458.45       2876.88        98.62 o                         
   8 -12   1        227.43        274.59        50.08 o                         
   9 -12   1        236.66        191.79        50.32 o                         
  10 -12   1        117.99        166.14       101.13 o                         
  11 -12   1        751.61        944.58        77.40 o                         
  12 -12   1         17.66        -58.43        71.15 o                         
  13 -12   1        128.14        117.40        81.46 o                         
  14 -12   1          6.80        -40.41        78.56 o                         
 -14 -11   1        153.64        210.43       110.36 o                         
 -13 -11   1        573.40        584.74       144.45 o                         
 -12 -11   1        274.35        448.95        84.55 o                         
 -11 -11   1          7.52        -24.49        64.92 o                         
 -10 -11   1        267.56        263.43        89.26 o                         
  -9 -11   1         12.72         37.27        38.65 o                         
  -8 -11   1          1.89        130.82        86.69 o                         
  -7 -11   1       3194.70       3454.88       115.98 o                         
  -6 -11   1       7168.54       6962.90       272.66 o                         
  -5 -11   1       1087.83       1240.30       191.51 o                         
  -4 -11   1       1067.01       1144.67       149.32 o                         
  -3 -11   1        275.05        296.06        28.47 o                         
  -2 -11   1         41.60         26.38        35.86 o                         
  -1 -11   1       1722.09       1649.92        45.87 o                         
   0 -11   1       1376.49       1285.47        42.20 o                         
   1 -11   1      11076.84      10256.07       128.15 o                         
   2 -11   1       1965.99       1890.75        40.88 o                         
   3 -11   1       4272.43       3935.81        72.02 o                         
   4 -11   1        873.66        994.96        56.46 o                         
   5 -11   1         32.08         36.53        35.00 o                         
   6 -11   1       1366.48       1406.35        83.96 o                         
   7 -11   1        257.63        254.18        45.25 o                         
   8 -11   1        401.97        365.03        50.08 o                         
   9 -11   1       2421.51       2410.84        93.59 o                         
  10 -11   1        685.63        667.70        64.10 o                         
  11 -11   1         90.40        114.81        52.99 o                         
  12 -11   1        129.07         15.39        71.04 o                         
  13 -11   1        687.58        626.67       111.99 o                         
  14 -11   1        171.92        129.41        86.05 o                         
 -14 -10   1        114.34         76.09       111.99 o                         
 -13 -10   1         96.13         91.08        76.25 o                         
 -12 -10   1        895.04        780.80        99.00 o                         
 -11 -10   1         89.84          2.03        61.67 o                         
 -10 -10   1         71.28        129.60        61.84 o                         
  -9 -10   1        203.10        334.11        66.51 o                         
  -8 -10   1         40.87         64.47        36.04 o                         
  -7 -10   1        640.02        825.33        66.29 o                         
  -6 -10   1        426.08        476.47        58.43 o                         
  -5 -10   1        115.28        193.84        38.82 o                         
  -4 -10   1       1599.93       1702.89        76.25 o                         
  -3 -10   1       8653.63       9757.75       135.28 o                         
  -2 -10   1         26.84        -14.42        14.42 o                         
  -1 -10   1        292.26        662.55        47.79 o                         
   0 -10   1        204.95        187.37        22.01 o                         
   1 -10   1       1152.85       1333.17        75.90 o                         
   2 -10   1        261.97        272.07        16.66 o                         
   3 -10   1       2294.69       2604.52        50.56 o                         
   4 -10   1         92.46        108.16        32.45 o                         
   5 -10   1      11574.91      11880.59       181.78 o                         
   6 -10   1        122.75        132.11        36.23 o                         
   7 -10   1       1797.09       1836.89        76.65 o                         
   8 -10   1         26.37         57.69        38.08 o                         
   9 -10   1       4225.38       4283.65       112.93 o                         
  10 -10   1         77.98         50.68        42.78 o                         
  11 -10   1        103.00        148.95        50.57 o                         
  12 -10   1          1.05         24.32        67.68 o                         
  13 -10   1        382.80        446.49       136.33 o                         
  14 -10   1        103.86        178.79        85.87 o                         
  15 -10   1       1048.60       1129.73       122.65 o                         
 -15  -9   1        269.05        331.17        92.43 o                         
 -14  -9   1         33.45         -5.74        73.94 o                         
 -13  -9   1       2236.38       2048.79       127.25 o                         
 -12  -9   1        895.56       1086.81       100.68 o                         
 -11  -9   1        486.86        500.59        78.56 o                         
 -10  -9   1        187.91        258.06        64.92 o                         
  -9  -9   1        971.27       1145.67        63.26 o                         
  -8  -9   1         94.02        170.40        55.47 o                         
  -7  -9   1         59.89         93.19        33.82 o                         
  -6  -9   1        616.27        587.76        55.18 o                         
  -5  -9   1       9101.45       9078.14       177.34 o                         
  -4  -9   1        175.46        143.25        34.20 o                         
  -3  -9   1       1118.49       1338.75        44.11 o                         
  -2  -9   1        149.49        222.06        20.53 o                         
  -1  -9   1       3474.11       4023.66        65.06 o                         
   0  -9   1        994.27        888.72        47.05 o                         
   1  -9   1      16043.82      17145.17       207.57 o                         
   2  -9   1       1579.92       1764.27        42.19 o                         
   3  -9   1      10322.59       9633.54       134.93 o                         
   4  -9   1        214.09        227.15        34.32 o                         
   5  -9   1       2771.56       2638.61        85.60 o                         
   6  -9   1       6940.85       6424.25       123.00 o                         
   7  -9   1         70.43        123.35        36.63 o                         
   8  -9   1        465.12        515.57        58.78 o                         
   9  -9   1       2012.24       1884.60        80.08 o                         
  10  -9   1          0.36         33.92        40.89 o                         
  11  -9   1        378.93        428.34        62.00 o                         
  12  -9   1        946.88       1035.01        98.38 o                         
  13  -9   1         40.52        -14.61        68.86 o                         
  14  -9   1       1554.51       1529.85       123.94 o                         
  15  -9   1         97.61         34.00        87.13 o                         
 -15  -8   1        792.90        880.56       176.91 o                         
 -14  -8   1        100.08        307.10        82.53 o                         
 -13  -8   1        472.86        435.37       160.68 o                         
 -12  -8   1        466.26        390.26        69.75 o                         
 -11  -8   1         38.08         13.38        56.20 o                         
 -10  -8   1       1508.98       1459.17        94.11 o                         
  -9  -8   1        704.11        632.73        49.03 o                         
  -8  -8   1          5.00         -1.66        28.65 o                         
  -7  -8   1         29.18         14.17        29.45 o                         
  -6  -8   1       1097.02       1005.09        81.15 o                         
  -5  -8   1       6313.66       7089.72       101.89 o                         
  -4  -8   1       1798.97       1727.41        30.61 o                         
  -3  -8   1        405.56        561.72        53.60 o                         
  -2  -8   1       5382.14       5459.77        74.72 o                         
  -1  -8   1      12290.89      12997.16       143.07 o                         
   0  -8   1          0.23        -10.28        14.34 o                         
   1  -8   1        369.56        415.94        28.97 o                         
   2  -8   1       1278.01       1375.20        25.75 o                         
   3  -8   1       1477.97       1914.53        37.45 o                         
   4  -8   1       1422.62       1392.82        53.70 o                         
   5  -8   1      20040.99      20370.44       273.58 o                         
   6  -8   1        116.24        207.74        64.92 o                         
   7  -8   1       1278.00       1257.44        77.75 o                         
   8  -8   1        231.97        234.02        43.54 o                         
   9  -8   1       1598.04       1535.07        77.34 o                         
  10  -8   1        892.63        888.92        67.21 o                         
  11  -8   1         96.82         58.11        41.43 o                         
  12  -8   1         26.71         38.95        59.54 o                         
  13  -8   1        409.60        451.61       185.02 o                         
  14  -8   1         75.42         92.97        76.66 o                         
  15  -8   1       1967.83       1772.68       137.66 o                         
 -15  -7   1        290.58        397.19       108.74 o                         
 -14  -7   1        289.54        370.55       193.14 o                         
 -13  -7   1        770.30        813.81        92.77 o                         
 -12  -7   1         86.38        171.14        71.41 o                         
 -11  -7   1       2501.35       2476.26       122.39 o                         
 -10  -7   1        104.89         76.17        51.30 o                         
  -9  -7   1       2573.91       2787.48       101.19 o                         
  -8  -7   1       4413.74       4314.33        75.52 o                         
  -7  -7   1        156.81        247.76        42.33 o                         
  -6  -7   1          3.95         22.38        25.18 o                         
  -5  -7   1      13873.66      14186.63       352.19 o                         
  -4  -7   1       1157.07       1276.97        57.84 o                         
  -3  -7   1        595.65        507.47        19.37 o                         
  -2  -7   1         34.24         25.60        13.12 o                         
  -1  -7   1      16953.40      17466.36       252.53 o                         
   0  -7   1       2541.87       2443.94        46.02 o                         
   1  -7   1       4935.10       6545.28       134.39 o                         
   2  -7   1        945.89        888.03        39.75 o                         
   3  -7   1      14370.34      15363.06       160.20 o                         
   4  -7   1       1047.74       1083.80       140.86 o                         
   5  -7   1        358.63        303.70        24.83 o                         
   6  -7   1       3850.66       4033.25       116.63 o                         
   7  -7   1       7786.52       7891.78       105.54 o                         
   8  -7   1       3670.33       3645.85        90.30 o                         
   9  -7   1       2641.85       2493.89        81.37 o                         
  10  -7   1         50.57         29.33        35.79 o                         
  11  -7   1       2542.53       2923.47        96.97 o                         
  12  -7   1        929.58        908.32        91.72 o                         
  13  -7   1       1553.07       1795.49       128.22 o                         
  14  -7   1        485.34        422.43       126.59 o                         
  15  -7   1         63.86         59.91        80.24 o                         
  16  -7   1       1674.04       1773.47       141.14 o                         
 -15  -6   1        882.00        935.75       105.24 o                         
 -14  -6   1         92.52        117.01       111.99 o                         
 -13  -6   1        307.93        142.99        77.90 o                         
 -12  -6   1        610.46        575.50        78.56 o                         
 -11  -6   1       2128.57       2384.97       137.95 o                         
 -10  -6   1        981.89        994.39        57.14 o                         
  -9  -6   1        436.32        409.34        32.07 o                         
  -8  -6   1          0.34         56.58        21.54 o                         
  -7  -6   1       2969.44       3113.14        60.36 o                         
  -6  -6   1        100.57         59.15        18.20 o                         
  -5  -6   1       1654.45       1522.79        59.15 o                         
  -4  -6   1       5526.73       5186.73        77.40 o                         
  -3  -6   1       1594.36       1723.79        42.64 o                         
  -2  -6   1       1029.95        939.68        24.98 o                         
  -1  -6   1      16131.13      16099.76       130.68 o                         
   0  -6   1          3.93        -10.51        17.80 o                         
   1  -6   1         66.55         57.47        12.84 o                         
   2  -6   1          9.11         -2.94        21.93 o                         
   3  -6   1        366.13        273.05        26.82 o                         
   4  -6   1       1406.78       1127.17        61.59 o                         
   5  -6   1       4325.50       4011.64        51.16 o                         
   6  -6   1         24.20         10.16        25.28 o                         
   7  -6   1       5131.96       5393.42        82.29 o                         
   8  -6   1        113.17        147.22        24.58 o                         
   9  -6   1          9.82         18.99        23.10 o                         
  10  -6   1         57.89         70.02        36.61 o                         
  11  -6   1       2936.14       2965.61       112.95 o                         
  12  -6   1         59.57         52.79       128.22 o                         
  13  -6   1         61.41        126.24        62.84 o                         
  14  -6   1         97.63        146.07       102.25 o                         
  15  -6   1        852.70        880.19       104.42 o                         
  16  -6   1         20.60          3.25       103.87 o                         
 -16  -5   1         10.30         17.44        76.66 o                         
 -15  -5   1         85.35         44.99        73.31 o                         
 -14  -5   1       1027.57       1185.93       126.59 o                         
 -13  -5   1          8.93        -10.25        74.66 o                         
 -12  -5   1         43.82         88.29        56.83 o                         
 -11  -5   1        157.67        293.52        68.53 o                         
 -10  -5   1        325.17        376.32        35.34 o                         
  -9  -5   1       5576.85       5519.42        89.08 o                         
  -8  -5   1       3332.66       3303.80        64.72 o                         
  -7  -5   1       1458.90       1598.88        44.13 o                         
  -6  -5   1        105.35         76.36        18.15 o                         
  -5  -5   1        872.99       1368.44        39.61 o                         
  -4  -5   1       1024.99       1088.26        45.70 o                         
  -3  -5   1      72628.36      79403.13       707.39 o                         
  -2  -5   1       6364.44       6059.61        64.44 o                         
  -1  -5   1      10006.25      12964.42       229.11 o                         
   0  -5   1        394.63        325.27        16.38 o                         
   1  -5   1       6275.49       6361.00        77.91 o                         
   2  -5   1        867.19        782.25        32.79 o                         
   3  -5   1       8879.52       9839.15       107.02 o                         
   4  -5   1       6258.90       6047.31       171.39 o                         
   5  -5   1      10352.02      10670.39       121.79 o                         
   6  -5   1        282.02        267.14        29.05 o                         
   7  -5   1         67.46        106.28        20.41 o                         
   8  -5   1       8220.08       7880.21       108.96 o                         
   9  -5   1        353.75        350.70        31.98 o                         
  10  -5   1        371.23        399.37        34.77 o                         
  11  -5   1         28.75        -11.80        40.96 o                         
  12  -5   1        406.44        414.18        71.04 o                         
  13  -5   1       3619.23       3673.98       150.01 o                         
  14  -5   1          2.67        -71.41        71.41 o                         
  15  -5   1        344.24        295.25        79.54 o                         
  16  -5   1        534.78        594.43       100.68 o                         
 -16  -4   1        166.12         31.52        78.56 o                         
 -15  -4   1        446.80        579.20        87.81 o                         
 -14  -4   1        856.66        712.59       146.07 o                         
 -13  -4   1        402.90        465.03        74.36 o                         
 -12  -4   1        245.15        261.54        53.23 o                         
 -11  -4   1       2036.19       2002.71        79.63 o                         
 -10  -4   1       1326.10       1425.86        59.50 o                         
  -9  -4   1        918.08        978.04        44.04 o                         
  -8  -4   1        162.94        247.92        37.84 o                         
  -7  -4   1         43.31         52.21        18.62 o                         
  -6  -4   1       4462.67       4593.57        72.15 o                         
  -5  -4   1         24.80         88.44        20.61 o                         
  -4  -4   1       8102.57       7779.08        93.70 o                         
  -3  -4   1       1144.74       1527.53        46.85 o                         
  -2  -4   1        136.02        131.41        15.46 o                         
  -1  -4   1       3464.23       5010.23       202.40 o                         
   0  -4   1        115.22        143.53         9.55 o                         
   1  -4   1      73680.54      77883.38       517.87 o                         
   2  -4   1       1762.65       1582.80        26.42 o                         
   3  -4   1     133445.00     138552.52      1085.51 o                         
   4  -4   1       9360.63       9280.21        90.85 o                         
   5  -4   1      10357.79      11156.00       124.42 o                         
   6  -4   1       1078.35       1144.14        73.03 o                         
   7  -4   1         22.57         45.20        50.31 o                         
   8  -4   1        357.51        338.57        73.03 o                         
   9  -4   1       3413.93       3378.19        87.23 o                         
  10  -4   1        212.47        251.29        53.87 o                         
  11  -4   1         29.21          6.55        35.79 o                         
  12  -4   1       2956.49       3040.41       127.37 o                         
  13  -4   1       1403.15       1280.02       141.20 o                         
  14  -4   1         69.98        174.33        69.75 o                         
  15  -4   1       1725.62       2019.43       133.13 o                         
  16  -4   1        152.95        238.01        88.35 o                         
 -16  -3   1         71.29         91.55        77.97 o                         
 -15  -3   1        537.96        435.25       176.91 o                         
 -14  -3   1        791.18        860.54       103.87 o                         
 -13  -3   1         30.29         48.27        44.88 o                         
 -12  -3   1        669.78        603.82        56.16 o                         
 -11  -3   1      11877.16      11243.90       182.69 o                         
 -10  -3   1       2163.78       2116.98        74.07 o                         
  -9  -3   1       6322.47       5977.54        92.61 o                         
  -8  -3   1       1210.73       1098.26        39.77 o                         
  -7  -3   1      10181.81      11171.56       165.39 o                         
  -6  -3   1        211.28        209.20        20.81 o                         
  -5  -3   1       4827.92       5019.31        82.46 o                         
  -4  -3   1       3298.60       2948.08        43.30 o                         
  -3  -3   1      97119.81     105538.51       829.74 o                         
  -2  -3   1        103.72        170.84        12.37 o                         
  -1  -3   1       8462.55       9081.38        81.67 o                         
   0  -3   1          4.65          0.32         6.02 o                         
   1  -3   1      19930.62      20052.56       137.74 o                         
   2  -3   1       1612.47       1488.34        34.60 o                         
   3  -3   1      31615.53      33554.60       308.13 o                         
   4  -3   1       4429.80       4418.49        99.63 o                         
   5  -3   1      42016.76      44627.14       593.29 o                         
   6  -3   1       1800.54       1662.68        52.21 o                         
   7  -3   1      18961.29      20576.35       255.95 o                         
   8  -3   1       4317.54       4067.17        88.46 o                         
   9  -3   1        630.92        589.36       108.31 o                         
  10  -3   1       5300.46       5269.40       131.32 o                         
  11  -3   1        209.65        131.99        39.51 o                         
  12  -3   1        331.09        414.00       117.47 o                         
  13  -3   1       1690.69       1776.01        88.36 o                         
  14  -3   1        343.59        392.09        60.50 o                         
  15  -3   1        153.99        109.33        55.46 o                         
  16  -3   1        109.97        241.94        83.19 o                         
 -16  -2   1         32.96          5.63        99.00 o                         
 -15  -2   1         29.47         85.65        70.16 o                         
 -14  -2   1        133.95        134.20        51.57 o                         
 -13  -2   1          4.45         -9.29        42.97 o                         
 -12  -2   1       1301.86       1471.28        75.85 o                         
 -11  -2   1        455.70        477.30        48.91 o                         
 -10  -2   1       2361.02       2655.78        80.94 o                         
  -9  -2   1       1000.54       1071.86        54.68 o                         
  -8  -2   1        133.51        144.37        30.45 o                         
  -7  -2   1      16730.61      17287.47       184.43 o                         
  -6  -2   1       7576.41       7797.71        97.04 o                         
  -5  -2   1          8.30         16.47        13.48 o                         
  -4  -2   1        664.41        639.94        42.47 o                         
  -3  -2   1       1764.16       1884.56        35.57 o                         
  -2  -2   1        122.52        111.14        11.86 o                         
  -1  -2   1      94527.73     103736.36       791.39 o                         
   0  -2   1          4.04          4.51         3.82 o                         
   1  -2   1      42872.97      46556.42       299.99 o                         
   2  -2   1       1263.04       1087.85        22.79 o                         
   3  -2   1      95596.23     100210.79      1366.56 o                         
   4  -2   1       3350.74       3242.87        60.33 o                         
   5  -2   1       2932.55       3106.83        64.10 o                         
   6  -2   1       1114.58       1268.99        46.61 o                         
   7  -2   1       2073.21       2271.21        62.86 o                         
   8  -2   1          8.58         66.38        34.85 o                         
   9  -2   1      17294.78      17000.31       230.31 o                         
  10  -2   1         15.57         60.79        70.60 o                         
  11  -2   1        160.03        223.04        44.03 o                         
  12  -2   1          4.23        -37.54        37.54 o                         
  13  -2   1        294.38        248.66        49.76 o                         
  14  -2   1         91.29         78.76        50.79 o                         
  15  -2   1        555.13        437.17        65.87 o                         
  16  -2   1        192.53        247.25        95.76 o                         
 -16  -1   1        293.13        316.50        83.56 o                         
 -15  -1   1         13.21         56.44        53.95 o                         
 -14  -1   1         84.57        120.30        51.24 o                         
 -13  -1   1       1073.05       1061.34        71.62 o                         
 -12  -1   1       2168.85       2256.49       107.24 o                         
 -11  -1   1       3504.87       3750.90       100.49 o                         
 -10  -1   1       1828.56       1815.55        82.38 o                         
  -9  -1   1       5392.16       4995.30       101.75 o                         
  -8  -1   1        817.62        807.57        45.58 o                         
  -7  -1   1        908.44       1367.02        70.28 o                         
  -6  -1   1       1930.18       2103.00        56.16 o                         
  -5  -1   1       2919.21       2973.59        76.96 o                         
  -4  -1   1       2618.56       2540.57        39.17 o                         
  -3  -1   1      65825.01      68183.40       758.94 o                         
  -2  -1   1        133.32        175.45         8.78 o                         
  -1  -1   1       2540.18       3262.59        26.58 o                         
   0  -1   1         20.37         26.96         2.49 o                         
   1  -1   1       7258.42       7927.47        61.33 o                         
   2  -1   1       1310.56       1190.05        23.17 o                         
   3  -1   1      16944.91      17336.47       309.01 o                         
   4  -1   1         20.11          0.96        18.10 o                         
   5  -1   1       4311.18       4477.89        75.52 o                         
   6  -1   1      11029.43      10451.72       143.55 o                         
   7  -1   1      13327.22      12796.84       173.55 o                         
   8  -1   1       3365.78       3212.52       120.65 o                         
   9  -1   1       1405.34       1569.45        64.00 o                         
  10  -1   1       2620.54       2360.65        77.84 o                         
  11  -1   1       9140.45       8714.30       156.56 o                         
  12  -1   1         63.40        102.25        41.14 o                         
  13  -1   1        221.42        323.20        52.80 o                         
  14  -1   1        811.03        810.06        71.37 o                         
  15  -1   1        768.72        632.53        72.03 o                         
  16  -1   1          2.72         19.67        76.66 o                         
 -16   0   1        105.51        166.20        63.81 o                         
 -15   0   1         21.30         14.69        56.21 o                         
 -14   0   1         54.57         74.70        48.91 o                         
 -13   0   1        487.66        554.95        60.46 o                         
 -12   0   1       2789.88       2781.11       136.02 o                         
 -11   0   1        456.06        443.54        49.95 o                         
 -10   0   1       1796.48       1894.40        73.04 o                         
  -9   0   1      14847.58      16081.50       219.27 o                         
  -8   0   1         15.00        122.29        31.62 o                         
  -7   0   1       9311.49       9854.64       143.05 o                         
  -6   0   1       1176.70        969.08        83.74 o                         
  -5   0   1      27960.83      30054.34       288.48 o                         
  -4   0   1        168.46        197.84        18.93 o                         
  -3   0   1        668.75        884.34        19.59 o                         
  -2   0   1         53.86         41.17         6.74 o                         
  -1   0   1      42087.64      46458.42       322.82 o                         
   0   0   1          1.71          0.49         1.45 o                         
   1   0   1      32626.86      34157.74       245.60 o                         
   2   0   1       1069.73        920.43        17.53 o                         
   3   0   1        560.21        427.55        43.06 o                         
   4   0   1        914.86        896.85        24.58 o                         
   5   0   1       3711.47       4008.73        57.00 o                         
   6   0   1        288.78        433.86        43.35 o                         
   7   0   1      14728.28      15708.78       201.66 o                         
   8   0   1       1079.85       1390.03       163.55 o                         
   9   0   1      25510.82      26626.64       325.41 o                         
  10   0   1       1828.15       2319.93        76.43 o                         
  11   0   1        905.81       1035.03       123.84 o                         
  12   0   1          2.28         -7.80        37.54 o                         
  13   0   1        832.39        875.33        67.59 o                         
  14   0   1        555.44        523.01        62.96 o                         
  15   0   1         36.21         78.75        54.99 o                         
  16   0   1        162.09        241.50        85.87 o                         
 -16   1   1       1188.13       1325.59        93.67 o                         
 -15   1   1        393.35        296.76        61.79 o                         
 -14   1   1          1.82         63.82        49.68 o                         
 -13   1   1       2955.72       2824.88       198.72 o                         
 -12   1   1       2551.29       2429.74        90.99 o                         
 -11   1   1       4393.10       4181.01       107.86 o                         
 -10   1   1          8.99         14.05        33.07 o                         
  -9   1   1       1979.73       2181.32        73.04 o                         
  -8   1   1       5088.29       5010.10        98.69 o                         
  -7   1   1      11599.80      12547.57       218.38 o                         
  -6   1   1        205.60        249.18        34.25 o                         
  -5   1   1       7276.24       7557.97        93.66 o                         
  -4   1   1        366.06        320.77        28.58 o                         
  -3   1   1        210.28        253.73        43.82 o                         
  -2   1   1        415.89        395.19        11.29 o                         
  -1   1   1       6143.58       6141.84        60.19 o                         
   1   1   1       6544.26       6071.46        47.84 o                         
   2   1   1       2469.31       2014.68        19.47 o                         
   3   1   1       6577.33       6760.04        62.87 o                         
   4   1   1         31.56         25.46        11.76 o                         
   5   1   1       8248.23       8887.15        99.23 o                         
   6   1   1      10127.02       9517.84       132.32 o                         
   7   1   1       1486.40       1391.52        50.88 o                         
   8   1   1       5895.37       5669.22       103.64 o                         
   9   1   1        676.66        724.71        55.65 o                         
  10   1   1         94.37         79.21        36.27 o                         
  11   1   1       4079.50       4146.62       103.04 o                         
  12   1   1         29.90         34.72        39.78 o                         
  13   1   1        544.17        675.92        74.39 o                         
  14   1   1        183.97        273.07        54.04 o                         
  15   1   1        860.99        878.85        80.91 o                         
  16   1   1         33.08         59.48        73.31 o                         
 -16   2   1          7.70         96.65        61.15 o                         
 -15   2   1        718.87        807.84        83.49 o                         
 -14   2   1       1038.93       1029.13        76.70 o                         
 -13   2   1        957.52        961.58        80.92 o                         
 -12   2   1       1682.34       1681.26        81.11 o                         
 -11   2   1        112.48        148.50        42.14 o                         
 -10   2   1       2489.40       2650.16        83.65 o                         
  -9   2   1       5389.57       5516.41       117.48 o                         
  -8   2   1        174.85        195.99        29.87 o                         
  -7   2   1      11103.89      12448.46       243.27 o                         
  -6   2   1        638.16        685.01        37.90 o                         
  -5   2   1         69.77        237.48        28.19 o                         
  -4   2   1        564.68        576.03        37.95 o                         
  -3   2   1      39643.45      45562.16       662.00 o                         
  -2   2   1         26.04         26.56         8.18 o                         
  -1   2   1      20984.80      23437.33       147.68 o                         
   0   2   1         30.86         57.54        14.61 o                         
   1   2   1       7815.29       8883.85       244.10 o                         
   2   2   1         80.26        107.68         8.01 o                         
   3   2   1      38931.14      42916.87       342.49 o                         
   4   2   1          9.42         49.53        10.25 o                         
   5   2   1         20.41         37.95        13.61 o                         
   6   2   1        502.17        623.55        31.39 o                         
   7   2   1      29724.33      30671.05       352.21 o                         
   8   2   1        359.18        409.01        36.88 o                         
   9   2   1      15484.94      15418.10       211.07 o                         
  10   2   1       1632.01       1785.53        69.29 o                         
  11   2   1        309.29        282.90        43.70 o                         
  12   2   1          3.08        -35.69        37.25 o                         
  13   2   1        702.96        687.12        64.79 o                         
  14   2   1         46.31         -8.51        62.45 o                         
  15   2   1        107.14        117.97        57.64 o                         
  16   2   1        502.91        597.26       149.32 o                         
 -16   3   1       1369.85       1464.07        98.50 o                         
 -15   3   1          0.73         -2.61        52.06 o                         
 -14   3   1       1505.43       1501.63        89.69 o                         
 -13   3   1       2397.68       2467.62       155.15 o                         
 -12   3   1        639.60        618.14        60.46 o                         
 -11   3   1       7868.58       8188.50       247.39 o                         
 -10   3   1       1032.35       1014.12        59.33 o                         
  -9   3   1       1185.55       1307.01        51.10 o                         
  -8   3   1       3484.08       3659.76        99.79 o                         
  -7   3   1       2908.44       3515.33        65.89 o                         
  -6   3   1        773.42        758.82        40.89 o                         
  -5   3   1       1018.95       1684.39        91.11 o                         
  -4   3   1       6029.91       5823.24        64.58 o                         
  -3   3   1      61809.97      67470.61       532.65 o                         
  -2   3   1        409.88        386.69        11.91 o                         
  -1   3   1        882.67        921.27        15.60 o                         
   0   3   1        236.43        244.12        20.50 o                         
   1   3   1       1362.43       1338.39        41.83 o                         
   2   3   1        420.53        361.59        15.66 o                         
   3   3   1      17448.28      19646.90       261.41 o                         
   4   3   1       4252.16       4452.41        52.58 o                         
   5   3   1       2731.27       2552.53        60.91 o                         
   6   3   1        632.97        512.62        40.76 o                         
   7   3   1       3191.97       3268.59        57.03 o                         
   8   3   1       8249.83       7803.51       127.09 o                         
   9   3   1        320.01        503.81        40.96 o                         
  10   3   1          4.06        -14.36        31.82 o                         
  11   3   1      11506.43      11280.86       181.92 o                         
  12   3   1        260.56        193.80        45.55 o                         
  13   3   1        199.70        135.91        46.75 o                         
  14   3   1         30.30         58.84        48.32 o                         
  15   3   1        126.24        303.00        78.56 o                         
  16   3   1       1597.50       1431.48       188.27 o                         
 -16   4   1        406.96        455.51       100.29 o                         
 -15   4   1       1490.54       1437.69       117.06 o                         
 -14   4   1       1199.75       1200.79        84.03 o                         
 -13   4   1       2071.37       2029.20       101.65 o                         
 -12   4   1       3102.95       3483.23       172.98 o                         
 -11   4   1        205.11        148.17        44.87 o                         
 -10   4   1       4077.37       4388.23       156.85 o                         
  -9   4   1       1694.84       1704.69        55.37 o                         
  -8   4   1        581.67        651.32        37.20 o                         
  -7   4   1        557.95        822.18        37.95 o                         
  -6   4   1        955.66       1075.03        46.38 o                         
  -5   4   1       4349.23       4775.54        95.47 o                         
  -4   4   1       1619.82       1623.33        62.05 o                         
  -2   4   1        390.26        365.26        16.89 o                         
  -1   4   1      23811.16      24684.77       260.83 o                         
   0   4   1         33.74         16.23        16.07 o                         
   1   4   1       3400.07       3419.98        54.78 o                         
   2   4   1        199.32        169.58        22.61 o                         
   3   4   1      57719.95      61960.39       782.64 o                         
   4   4   1        146.02        231.00        29.67 o                         
   5   4   1       4838.00       5118.94        68.77 o                         
   6   4   1         65.15         87.79        16.36 o                         
   7   4   1      13475.24      12814.48       143.70 o                         
   8   4   1         22.76        -11.11        17.54 o                         
   9   4   1       3228.28       3153.60        62.07 o                         
  10   4   1        814.05        834.48        53.88 o                         
  11   4   1        494.66        459.53        48.88 o                         
  12   4   1         15.71         37.13        39.58 o                         
  13   4   1        180.42        178.94        48.88 o                         
  14   4   1        848.43        866.76       193.14 o                         
  15   4   1        757.51        743.18        91.47 o                         
  16   4   1        492.15        470.67       136.33 o                         
 -16   5   1         29.14        259.68       120.10 o                         
 -15   5   1        261.08        145.16        81.26 o                         
 -14   5   1       3800.11       3709.51       155.88 o                         
 -13   5   1       3372.11       3345.48       146.68 o                         
 -12   5   1         88.99        172.92        63.09 o                         
 -11   5   1       1914.23       1762.05       101.97 o                         
 -10   5   1        390.01        415.83        60.79 o                         
  -9   5   1       6042.73       6266.66       115.40 o                         
  -8   5   1         39.79         44.13        29.53 o                         
  -7   5   1          7.64        131.09        30.13 o                         
  -6   5   1       3549.92       3591.07        70.34 o                         
  -5   5   1       4640.69       6445.26       115.23 o                         
  -4   5   1        978.10        910.27        45.98 o                         
  -3   5   1      48861.82      54575.53       820.76 o                         
  -2   5   1       1382.75       1398.39        49.31 o                         
  -1   5   1        734.26       1272.55        92.51 o                         
   0   5   1       2466.05       2246.51        74.66 o                         
   1   5   1       2257.98       2729.38       103.40 o                         
   2   5   1       2668.51       2665.21        94.13 o                         
   3   5   1       5222.78       8447.29       254.81 o                         
   4   5   1       4976.53       5264.19       100.29 o                         
   5   5   1      74956.23      76964.50       949.21 o                         
   6   5   1       1202.61       1289.26        37.19 o                         
   7   5   1       9329.75       9916.26       120.37 o                         
   8   5   1          3.07          6.91        20.96 o                         
   9   5   1       7864.90       8119.77       110.68 o                         
  10   5   1         66.66        159.29        37.00 o                         
  11   5   1       1268.84       1357.69        69.98 o                         
  12   5   1        143.10        227.71        45.95 o                         
  13   5   1       1068.46       1247.37       100.29 o                         
  14   5   1          5.40         63.30        87.64 o                         
  15   5   1        414.84        620.28        89.60 o                         
  16   5   1        327.07        337.58       136.33 o                         
 -16   6   1          0.35        -38.95       110.36 o                         
 -15   6   1       1240.88       1169.96       113.61 o                         
 -14   6   1       1006.82       1025.99       103.29 o                         
 -13   6   1        428.69        640.97        97.38 o                         
 -12   6   1       3559.67       3443.33       140.81 o                         
 -11   6   1       9005.96       8851.42       344.07 o                         
 -10   6   1          8.83         18.64        44.71 o                         
  -9   6   1        677.27        745.67        77.90 o                         
  -8   6   1         73.08         71.41        25.34 o                         
  -7   6   1        632.59        736.45        38.51 o                         
  -6   6   1       2966.10       2928.40       102.40 o                         
  -5   6   1       2400.20       2491.17        38.89 o                         
  -4   6   1       2008.18       2041.83        41.66 o                         
  -3   6   1      16644.28      17267.44       209.23 o                         
  -2   6   1       1200.76       1179.40        40.40 o                         
  -1   6   1       9018.48      10058.99       272.66 o                         
   0   6   1       2227.84       2310.95        58.49 o                         
   1   6   1      22191.81      23166.10       258.94 o                         
   2   6   1       1374.62       1170.56        38.95 o                         
   3   6   1       2036.74       2287.98        63.78 o                         
   4   6   1         70.16        101.79        68.17 o                         
   5   6   1       1719.59       1707.38        50.97 o                         
   6   6   1          7.94         64.47        23.54 o                         
   7   6   1       2384.67       2103.14        48.39 o                         
   8   6   1         98.86        115.85        21.84 o                         
   9   6   1       5161.22       4899.73        81.50 o                         
  10   6   1        413.21        344.74        41.34 o                         
  11   6   1       1403.42       1428.89        69.71 o                         
  12   6   1       1887.30       1779.75       109.03 o                         
  13   6   1         57.45        117.09        63.17 o                         
  14   6   1         10.53        160.86        70.97 o                         
  15   6   1        874.03        765.87        95.67 o                         
  16   6   1         21.95        185.02       136.33 o                         
 -15   7   1         47.75         51.98        86.41 o                         
 -14   7   1       1952.23       2098.68       134.90 o                         
 -13   7   1        637.36        632.67        84.83 o                         
 -12   7   1       1467.58       1627.46       223.97 o                         
 -11   7   1       3870.24       3742.54       106.50 o                         
 -10   7   1       3037.62       3125.67       124.97 o                         
  -9   7   1       6150.52       6188.62       160.23 o                         
  -8   7   1        253.02        218.55        24.40 o                         
  -7   7   1        217.75        248.15        23.47 o                         
  -6   7   1       1501.04       1432.89        98.26 o                         
  -5   7   1      10421.62      14114.12       565.53 o                         
  -4   7   1        536.02        690.06        47.75 o                         
  -3   7   1       5906.82       7357.93       205.64 o                         
  -2   7   1        462.57        371.58        28.74 o                         
  -1   7   1      35534.13      36802.27       621.42 o                         
   0   7   1       3611.19       3470.72       113.61 o                         
   1   7   1       2109.96       2700.39        54.46 o                         
   2   7   1         63.85         99.06        18.02 o                         
   3   7   1      38979.78      44475.27       712.49 o                         
   4   7   1          4.31        -11.80        30.84 o                         
   5   7   1      46871.52      53350.92       703.36 o                         
   6   7   1       3829.98       4016.11        81.08 o                         
   7   7   1       6733.60       6271.18       123.16 o                         
   8   7   1         88.03        118.20        27.44 o                         
   9   7   1       4341.83       4218.29        91.26 o                         
  10   7   1         70.96         68.17        34.84 o                         
  11   7   1       1597.33       2063.16       137.95 o                         
  12   7   1        124.47         88.03       131.46 o                         
  13   7   1       6791.14       6469.60       190.82 o                         
  14   7   1        365.59        308.22       107.12 o                         
  15   7   1        206.95        372.12       103.87 o                         
 -15   8   1       3555.74       3356.35       246.70 o                         
 -14   8   1        441.59        485.82        91.72 o                         
 -13   8   1        857.12        907.87        96.32 o                         
 -12   8   1       1666.55       1706.63       113.18 o                         
 -11   8   1         67.55         50.71        43.12 o                         
 -10   8   1        183.39        276.84        45.80 o                         
  -9   8   1       3337.26       3426.18       105.96 o                         
  -8   8   1        236.53        219.05        38.51 o                         
  -7   8   1      11247.52      12167.61       219.20 o                         
  -6   8   1        135.08         90.85        29.06 o                         
  -5   8   1      29531.03      30763.21       514.67 o                         
  -4   8   1        165.91        153.07        28.56 o                         
  -3   8   1       8529.51       8450.09       154.73 o                         
  -2   8   1          2.15          0.94        15.85 o                         
  -1   8   1       2774.01       3013.61        57.85 o                         
   0   8   1         47.07          0.85        21.00 o                         
   1   8   1       1844.27       1434.54        43.46 o                         
   2   8   1        118.29         95.01        18.89 o                         
   3   8   1       4521.15       4948.22       122.10 o                         
   4   8   1        289.65        274.69        76.28 o                         
   5   8   1      22682.46      23624.00       347.45 o                         
   7   8   1      18210.01      18584.61       253.56 o                         
   8   8   1        683.34        691.62        49.78 o                         
   9   8   1       2944.99       2880.93        82.22 o                         
  10   8   1       1120.74        937.08        80.30 o                         
  11   8   1        996.18        945.67        86.86 o                         
  12   8   1         38.05         42.63       108.74 o                         
  13   8   1        635.78        547.48        78.96 o                         
  14   8   1        454.83        391.22        84.95 o                         
  15   8   1        171.73        136.70        79.45 o                         
 -15   9   1          0.77        -61.67       110.36 o                         
 -14   9   1          1.71         40.67        77.63 o                         
 -13   9   1       1835.82       1688.66       134.71 o                         
 -12   9   1        800.21        934.28        95.07 o                         
 -11   9   1       2282.12       2074.05        91.31 o                         
 -10   9   1       3112.11       3206.87       103.49 o                         
  -9   9   1       1005.57        933.83        63.84 o                         
  -8   9   1       1612.14       1717.63        74.38 o                         
  -7   9   1       8070.44       8083.03       215.11 o                         
  -6   9   1        430.07        380.55        40.58 o                         
  -5   9   1        806.57       1030.60        69.24 o                         
  -4   9   1       2333.08       2306.59        71.46 o                         
  -3   9   1        718.21       1039.63        49.33 o                         
  -2   9   1        719.82        627.10        27.06 o                         
  -1   9   1      25502.97      25659.77       292.74 o                         
   0   9   1        242.22        282.86        32.46 o                         
   1   9   1       5784.97       6245.78       101.19 o                         
   2   9   1          0.34         -2.87        22.10 o                         
   3   9   1      14871.04      14584.23       183.96 o                         
   4   9   1       1206.51       1213.00        41.10 o                         
   5   9   1      10867.55      11243.36       198.29 o                         
   6   9   1        897.35        820.47       142.82 o                         
   7   9   1       4308.07       4439.62       103.50 o                         
   8   9   1         28.95         25.51        30.71 o                         
   9   9   1       3437.91       3136.19        86.20 o                         
  10   9   1          4.59         32.89        51.30 o                         
  11   9   1       1649.40       1779.88       111.84 o                         
  12   9   1          8.65         56.24        61.60 o                         
  13   9   1       2302.80       1989.79       123.88 o                         
  14   9   1       1917.96       1919.76       130.77 o                         
  15   9   1       1041.37       1099.03       114.14 o                         
 -15  10   1        211.27        256.43       146.07 o                         
 -14  10   1        222.53          3.25       100.63 o                         
 -13  10   1          7.73         30.36        74.36 o                         
 -12  10   1        651.14        720.51        75.85 o                         
 -11  10   1        316.13        382.49        59.16 o                         
 -10  10   1        942.98       1028.40       110.80 o                         
  -9  10   1        661.74        814.86        63.22 o                         
  -8  10   1        477.28        568.65        55.81 o                         
  -7  10   1       9055.21       9095.03       158.47 o                         
  -6  10   1         25.08         95.63        32.24 o                         
  -5  10   1      10805.20      11340.51       187.22 o                         
  -4  10   1        482.29        465.36        41.74 o                         
  -3  10   1        487.93        712.38        58.43 o                         
  -2  10   1        178.87        193.59        17.32 o                         
  -1  10   1      13437.88      14267.98       181.15 o                         
   0  10   1        312.93        251.76        24.05 o                         
   1  10   1       4590.49       5241.47       109.98 o                         
   2  10   1        200.06        226.83        26.69 o                         
   3  10   1       2632.99       3077.66        99.57 o                         
   4  10   1        116.98        143.81        28.54 o                         
   5  10   1      13372.09      13537.21       176.59 o                         
   6  10   1         95.19        125.11        35.08 o                         
   7  10   1       8167.97       8550.30       147.80 o                         
   8  10   1        530.99        636.44        54.27 o                         
   9  10   1       5311.99       5455.35       144.11 o                         
  10  10   1         20.53         57.91        56.15 o                         
  11  10   1        902.94       1018.98       147.69 o                         
  12  10   1        258.99        222.86        73.02 o                         
  13  10   1         29.28        145.07       146.07 o                         
  14  10   1        374.38        458.68        90.47 o                         
  15  10   1       1093.29        899.14       149.32 o                         
 -14  11   1          4.85         -6.49       116.86 o                         
 -13  11   1       1657.12       1644.66       186.64 o                         
 -12  11   1        254.92        354.96        61.08 o                         
 -11  11   1       2441.95       2479.45       107.73 o                         
 -10  11   1        264.53        288.66        54.28 o                         
  -9  11   1       3914.30       3569.75       110.35 o                         
  -8  11   1          9.44        -16.50        49.67 o                         
  -7  11   1      12644.83      12977.82       205.48 o                         
  -6  11   1          4.10          3.25        34.95 o                         
  -5  11   1         69.41        255.37        39.86 o                         
  -4  11   1       2263.67       2382.37        76.10 o                         
  -3  11   1       1395.92       1327.71        69.98 o                         
  -2  11   1       1563.51       1398.16        56.57 o                         
  -1  11   1       2504.51       2801.54        62.95 o                         
   0  11   1        600.84        652.08        36.54 o                         
   1  11   1      14020.22      14091.84       163.19 o                         
   2  11   1         18.63         16.83        21.24 o                         
   3  11   1       9352.46       8910.68       133.22 o                         
   4  11   1         97.33        155.55        31.43 o                         
   5  11   1       9690.83       9771.79       140.14 o                         
   6  11   1         13.37         -2.46        32.75 o                         
   7  11   1       4242.20       4316.23       104.60 o                         
   8  11   1        933.92       1054.65        62.93 o                         
   9  11   1         54.04        120.10        58.23 o                         
  10  11   1         96.40         92.92        58.50 o                         
  11  11   1        282.81        394.51        78.56 o                         
  12  11   1          2.81        -61.79        66.54 o                         
  13  11   1        934.81        938.63       176.91 o                         
  14  11   1          1.24          7.40        75.54 o                         
 -14  12   1        439.13        561.56       149.32 o                         
 -13  12   1         35.01         93.39        90.67 o                         
 -12  12   1        483.51        479.96        67.59 o                         
 -11  12   1         29.70        -18.39        49.19 o                         
 -10  12   1       2905.66       2743.43       121.78 o                         
  -9  12   1          2.78         72.01        45.37 o                         
  -8  12   1         14.02        145.83        50.44 o                         
  -7  12   1       2394.84       2361.39        90.49 o                         
  -6  12   1         33.49         -9.18        36.63 o                         
  -5  12   1       2703.50       2585.75       108.95 o                         
  -4  12   1        610.20        567.94        59.54 o                         
  -3  12   1       5035.84       5556.93       137.49 o                         
  -2  12   1        120.30        120.62        14.29 o                         
  -1  12   1      13623.87      13981.15       185.53 o                         
   0  12   1         98.34         31.17        20.58 o                         
   1  12   1       5490.10       6091.73       169.89 o                         
   2  12   1         90.29         74.79        24.63 o                         
   3  12   1        112.59        202.91        27.93 o                         
   4  12   1         80.11         95.36        23.54 o                         
   5  12   1        384.82        516.98        90.89 o                         
   6  12   1         22.38         56.48        74.66 o                         
   7  12   1       5345.70       5298.62       119.28 o                         
   8  12   1        187.16        269.56        45.50 o                         
   9  12   1       4821.57       4688.93       168.79 o                         
  10  12   1         17.75        167.37        62.84 o                         
  11  12   1       1300.37       1230.15       107.22 o                         
  12  12   1         98.52        131.94        86.02 o                         
  13  12   1         16.86        -66.98        66.98 o                         
  14  12   1         18.09        -47.35       105.49 o                         
 -13  13   1         50.83         -6.49       107.12 o                         
 -12  13   1        499.23        661.06        76.03 o                         
 -11  13   1       1541.24       1375.83        90.99 o                         
 -10  13   1        448.01        462.07        63.01 o                         
  -9  13   1       8057.65       7448.63       163.64 o                         
  -8  13   1         37.72         66.50        45.79 o                         
  -7  13   1       1069.82       1087.58        72.35 o                         
  -6  13   1        695.55        874.88        64.66 o                         
  -5  13   1         19.33         -2.39        43.43 o                         
  -4  13   1         18.13        -50.31        50.31 o                         
  -3  13   1      30199.40      30696.36       464.45 o                         
  -2  13   1        625.61        640.18        86.02 o                         
  -1  13   1       7683.91       7359.45       128.35 o                         
   0  13   1        114.33        149.70        24.26 o                         
   1  13   1        195.07        193.06        25.96 o                         
   2  13   1       1811.59       1670.96        90.88 o                         
   3  13   1        854.93       1055.24        52.09 o                         
   4  13   1         93.67         45.72        47.07 o                         
   5  13   1       4332.65       4384.43       131.60 o                         
   6  13   1         76.22         51.66        66.54 o                         
   7  13   1        389.57        530.68        60.53 o                         
   8  13   1          3.22        -23.68        38.93 o                         
   9  13   1         65.95         89.26        63.78 o                         
  10  13   1          7.51         83.58        63.78 o                         
  11  13   1        415.84        412.16        81.26 o                         
  12  13   1        407.87        293.08        82.77 o                         
  13  13   1        502.09        562.59        97.04 o                         
 -13  14   1          6.68        -61.67       100.63 o                         
 -12  14   1          3.02         -4.73        58.58 o                         
 -11  14   1       5211.44       4854.58       146.70 o                         
 -10  14   1         25.24         -1.16        50.40 o                         
  -9  14   1        420.31        499.05        62.96 o                         
  -8  14   1        299.61        300.90        54.88 o                         
  -7  14   1         64.70         15.46        43.55 o                         
  -6  14   1          7.13        -10.03        40.49 o                         
  -5  14   1       4423.63       4427.36       142.08 o                         
  -4  14   1         18.86         -4.87        45.22 o                         
  -3  14   1       3263.00       3367.05       146.07 o                         
  -2  14   1         58.02         18.93        39.62 o                         
  -1  14   1          8.83         65.66        31.87 o                         
   0  14   1        327.69        302.93        30.22 o                         
   1  14   1       5311.60       5289.92       109.33 o                         
   2  14   1        715.68        707.28        48.28 o                         
   3  14   1          7.97        141.87        58.43 o                         
   4  14   1         81.70         97.38        64.92 o                         
   5  14   1        133.78        112.31        51.94 o                         
   6  14   1          2.02         56.21        43.43 o                         
   7  14   1       3554.32       3385.83       124.68 o                         
   8  14   1         60.96         40.79        41.87 o                         
   9  14   1       4590.40       4555.94       165.45 o                         
  10  14   1        100.26         81.91        79.53 o                         
  11  14   1        950.83        899.82       102.12 o                         
  12  14   1         17.48        -69.30        69.30 o                         
  13  14   1        104.35         70.97        82.63 o                         
 -12  15   1        474.22        418.98        89.60 o                         
 -11  15   1        160.69        195.92        64.22 o                         
 -10  15   1        106.84         49.27        58.28 o                         
  -9  15   1       1172.85       1176.41        85.53 o                         
  -8  15   1        116.90        122.72        54.28 o                         
  -7  15   1        883.42        870.65        74.23 o                         
  -6  15   1       1794.53       2146.91       119.70 o                         
  -5  15   1       1220.13       1115.20        85.87 o                         
  -4  15   1        811.81        916.28       128.22 o                         
  -3  15   1       7615.08       8178.89       233.71 o                         
  -2  15   1         86.69         57.11        42.05 o                         
  -1  15   1      11451.34      11266.68       184.00 o                         
   0  15   1       1159.90       1138.82        63.51 o                         
   1  15   1       4302.72       4323.00       102.34 o                         
   2  15   1        957.83       1045.77        89.26 o                         
   3  15   1        892.54       1184.76        84.92 o                         
   4  15   1         63.69         93.23        48.99 o                         
   5  15   1        966.49       1144.55       103.87 o                         
   6  15   1          0.80          8.77        42.42 o                         
   7  15   1       5144.40       5239.44       159.44 o                         
   8  15   1        824.16        968.92        73.64 o                         
   9  15   1       2147.94       2043.76       129.55 o                         
  10  15   1        138.88        128.22        99.00 o                         
  11  15   1        150.75         63.35       105.49 o                         
  12  15   1        114.64        175.95        83.56 o                         
 -11  16   1        594.92        571.83        79.78 o                         
 -10  16   1         52.03         52.72        60.03 o                         
  -9  16   1        152.13        221.84        63.56 o                         
  -8  16   1         94.89        103.87        66.56 o                         
  -7  16   1       6186.23       5918.84       184.76 o                         
  -6  16   1        504.57        447.87        74.57 o                         
  -5  16   1       2508.86       2715.04       127.00 o                         
  -4  16   1         55.93         21.10        48.20 o                         
  -3  16   1        464.49        469.61        65.50 o                         
  -2  16   1        240.54        261.54        44.84 o                         
  -1  16   1         85.71         78.49        42.22 o                         
   0  16   1        122.60         84.64        36.97 o                         
   1  16   1       3335.37       3297.61       128.29 o                         
   2  16   1         95.37        115.23        52.79 o                         
   3  16   1        328.27        482.41        68.74 o                         
   4  16   1         28.06         55.18        48.20 o                         
   5  16   1         19.29         89.99        53.61 o                         
   6  16   1         33.41         86.63        53.81 o                         
   7  16   1        129.46        213.23        61.60 o                         
   8  16   1         85.71        221.74       108.74 o                         
   9  16   1       1448.45       1551.53       241.83 o                         
  10  16   1        159.54         87.38        79.53 o                         
  11  16   1         65.76         43.33        77.19 o                         
 -11  17   1          7.25        186.09        87.13 o                         
 -10  17   1          4.23         69.65        64.55 o                         
  -9  17   1       2362.71       2345.34       143.44 o                         
  -8  17   1        121.60        184.61        72.27 o                         
  -7  17   1       1022.72       1082.44       136.33 o                         
  -6  17   1        111.16         12.98        59.68 o                         
  -5  17   1         70.43         22.09        56.89 o                         
  -4  17   1        875.01        846.92       108.74 o                         
  -3  17   1       1374.90       1599.85       100.58 o                         
  -2  17   1          6.44         -6.81        39.62 o                         
  -1  17   1       7265.26       7068.99       337.58 o                         
   0  17   1        938.98        951.35        90.47 o                         
   1  17   1        379.35        394.57        71.04 o                         
   2  17   1         26.34         35.71        55.18 o                         
   3  17   1        670.19        807.83       176.91 o                         
   4  17   1         40.02         65.06        54.51 o                         
   5  17   1         33.86        116.34        87.64 o                         
   6  17   1        108.30        181.17        71.41 o                         
   7  17   1       4645.21       4938.88       202.87 o                         
   8  17   1         24.45        -23.35        65.38 o                         
   9  17   1        574.01        504.50        90.64 o                         
  10  17   1          1.33        -56.92        63.78 o                         
 -10  18   1        175.13        173.10        83.75 o                         
  -9  18   1        809.93        843.96       104.91 o                         
  -8  18   1         10.68         58.68       144.45 o                         
  -7  18   1       4434.81       4614.63       179.90 o                         
  -6  18   1         50.45         -5.93        73.03 o                         
  -5  18   1        271.68        201.98        66.09 o                         
  -4  18   1        230.07        203.61        63.30 o                         
  -3  18   1       3734.42       3644.85       163.64 o                         
  -2  18   1        167.58        147.72        67.45 o                         
  -1  18   1        175.59        264.05        66.98 o                         
   0  18   1          0.26         16.23        59.68 o                         
   1  18   1       2753.63       2553.93       125.08 o                         
   2  18   1          2.41         17.85        63.30 o                         
   3  18   1       1051.62       1118.57       110.36 o                         
   4  18   1         37.92         92.17        60.53 o                         
   5  18   1         18.09         67.67        59.15 o                         
   6  18   1       1280.49       1447.22       170.41 o                         
   7  18   1        331.86        261.25        70.71 o                         
   8  18   1        351.93        303.29       115.23 o                         
   9  18   1        127.90         51.79        74.83 o                         
  -9  19   1        307.35        302.16        90.64 o                         
  -8  19   1       1133.56       1105.87       147.69 o                         
  -7  19   1       1861.97       1812.07       130.29 o                         
  -6  19   1         67.22         22.07        77.90 o                         
  -5  19   1       3365.63       3419.57       155.81 o                         
  -4  19   1         93.80         56.32        52.98 o                         
  -3  19   1        865.87        805.84        94.24 o                         
  -2  19   1        283.75        185.02        70.71 o                         
  -1  19   1       1941.15       1846.43       399.26 o                         
   0  19   1       1603.29       1296.31       103.21 o                         
   1  19   1        139.78        230.47        68.86 o                         
   2  19   1          0.37        -57.24        57.24 o                         
   3  19   1       1355.23       1302.54       194.76 o                         
   4  19   1          1.98         63.72        64.66 o                         
   5  19   1       2767.89       2762.21       144.11 o                         
   6  19   1        284.00        377.55        76.87 o                         
   7  19   1       1568.32       1633.80       241.83 o                         
   8  19   1          1.11         58.48       105.49 o                         
  -7  20   1        487.63        662.28       101.66 o                         
  -6  20   1          1.10        -30.01        69.30 o                         
  -5  20   1       2911.32       2398.78       220.73 o                         
  -4  20   1        310.72        454.63       165.55 o                         
  -3  20   1        742.91        651.73        92.43 o                         
  -2  20   1        132.49        137.95        73.45 o                         
  -1  20   1        795.87        984.60       104.42 o                         
   0  20   1         85.54         70.43       113.61 o                         
   1  20   1        173.31        124.50        74.57 o                         
   2  20   1          1.42        -48.23        63.17 o                         
   3  20   1        855.38       1090.67       107.58 o                         
   4  20   1          7.85          2.49        66.54 o                         
   5  20   1         16.37         21.46        66.98 o                         
   6  20   1         91.07         60.73       110.36 o                         
   7  20   1        117.83        126.59       116.86 o                         
  -6  21   1          0.49         32.46       123.35 o                         
  -5  21   1        122.85        171.24        83.75 o                         
  -4  21   1        208.98        228.78        85.87 o                         
  -3  21   1       2311.76       2265.60       148.03 o                         
  -2  21   1        458.41        517.74        91.81 o                         
  -1  21   1         47.08         82.54       115.23 o                         
   0  21   1          5.75        -78.23       137.95 o                         
   1  21   1       1927.34       1897.29       167.17 o                         
   2  21   1        153.85        186.64       105.49 o                         
   3  21   1        209.53        160.77        77.63 o                         
   4  21   1          0.42         20.42        70.71 o                         
   5  21   1       1339.77       1536.41       128.47 o                         
  -3  22   1         79.28        -20.37        79.16 o                         
  -2  22   1         93.15         30.21        70.71 o                         
  -1  22   1         86.70         43.82        73.45 o                         
   0  22   1         46.24        169.76        84.83 o                         
   1  22   1       1078.86       1074.40       120.48 o                         
   2  22   1        247.66        347.12        89.60 o                         
   3  22   1        914.51        745.76       101.97 o                         
   0 -22   2       1139.75       1132.97       204.50 o                         
   1 -22   2        136.02         94.65        85.87 o                         
  -4 -21   2         52.57        -23.42        74.57 o                         
  -3 -21   2          5.09         24.69        75.64 o                         
  -2 -21   2         32.67         43.98        71.04 o                         
  -1 -21   2        195.90        185.55        77.94 o                         
   0 -21   2        179.28        159.84        92.51 o                         
   1 -21   2          0.75         63.42        82.77 o                         
   2 -21   2       1155.26       1243.39       121.72 o                         
   3 -21   2        227.18        166.95        84.09 o                         
   4 -21   2       3915.42       4015.26       179.03 o                         
   5 -21   2         62.79          9.20        82.53 o                         
  -6 -20   2         13.40          6.44        67.68 o                         
  -5 -20   2        105.88        215.86        73.45 o                         
  -4 -20   2        360.34        358.64       115.23 o                         
  -3 -20   2         97.91        -44.77        66.44 o                         
  -2 -20   2        839.56        953.90       103.96 o                         
  -1 -20   2        366.56        315.46        84.40 o                         
   0 -20   2        346.28        351.00        81.26 o                         
   1 -20   2         13.12        -17.77        65.14 o                         
   2 -20   2        150.64        119.39        79.53 o                         
   3 -20   2        882.43        987.04       113.61 o                         
   4 -20   2       1105.84        980.93       110.17 o                         
   5 -20   2        322.20        497.86        97.37 o                         
   6 -20   2         19.32         -1.02        76.87 o                         
   7 -20   2        331.98        314.36       139.58 o                         
  -8 -19   2        443.65        243.45       129.84 o                         
  -7 -19   2          7.85        -28.92       139.58 o                         
  -6 -19   2        905.59        982.89       150.94 o                         
  -5 -19   2        326.76        381.91        80.88 o                         
  -4 -19   2        149.57        100.63        66.56 o                         
  -3 -19   2        214.90        198.75       116.86 o                         
  -2 -19   2        343.34        388.51        77.94 o                         
  -1 -19   2        713.77        791.64       103.87 o                         
   0 -19   2        205.80        212.61        71.15 o                         
   1 -19   2        203.68        205.04       124.97 o                         
   2 -19   2       7156.07       7231.20       261.30 o                         
   3 -19   2        391.90        538.24       155.81 o                         
   4 -19   2       2773.35       2832.38       150.94 o                         
   5 -19   2        573.63        644.73        92.77 o                         
   6 -19   2        661.24        653.53        74.65 o                         
   7 -19   2         10.39        -22.67        69.79 o                         
   8 -19   2        572.53        541.27       116.86 o                         
  -9 -18   2          1.68         31.07        77.90 o                         
  -8 -18   2          2.41        -51.94       103.87 o                         
  -7 -18   2       1340.75       1312.65       144.45 o                         
  -6 -18   2        190.46        182.47        74.36 o                         
  -5 -18   2        194.82        227.33        66.44 o                         
  -4 -18   2          3.48         12.16        63.09 o                         
  -3 -18   2          2.94         81.98        62.84 o                         
  -2 -18   2       2222.65       2496.77       139.79 o                         
  -1 -18   2         21.16         30.46        68.17 o                         
   0 -18   2       1345.88       1421.43       186.64 o                         
   1 -18   2        107.50        195.86        67.68 o                         
   2 -18   2       2934.63       2935.02       144.55 o                         
   3 -18   2         71.40         29.62        64.14 o                         
   4 -18   2        165.06        230.57        70.71 o                         
   5 -18   2         11.77        -11.79        47.93 o                         
   6 -18   2       1750.40       1823.52       120.61 o                         
   7 -18   2         30.83         14.99        68.17 o                         
   8 -18   2        135.12        148.92        75.64 o                         
   9 -18   2        625.94        680.80        96.40 o                         
  10 -18   2        660.43        608.58       102.12 o                         
 -10 -17   2        744.90        500.16       100.91 o                         
  -9 -17   2        609.70        586.34       100.68 o                         
  -8 -17   2       1710.89       1496.81       251.56 o                         
  -7 -17   2         93.14        160.59        94.13 o                         
  -6 -17   2       2657.44       2367.35       134.90 o                         
  -5 -17   2        199.92        284.72        72.06 o                         
  -4 -17   2        423.92        351.14        74.57 o                         
  -3 -17   2        235.94        204.44        63.09 o                         
  -2 -17   2       1312.07       1271.44       236.96 o                         
  -1 -17   2        239.47        198.52        65.38 o                         
   0 -17   2       2942.76       2798.85       210.99 o                         
   1 -17   2         15.29         60.05        61.97 o                         
   2 -17   2       1327.44       1397.88       154.18 o                         
   3 -17   2         72.80         23.22        41.74 o                         
   4 -17   2       1419.29       1196.52        78.66 o                         
   5 -17   2       3397.31       3134.11       136.21 o                         
   6 -17   2        466.89        544.70        83.19 o                         
   7 -17   2          2.52        -52.79        52.79 o                         
   8 -17   2       1180.45       1073.67       118.48 o                         
   9 -17   2         22.00        -41.37        77.84 o                         
  10 -17   2        587.79        440.79        76.02 o                         
  11 -17   2         39.37          8.72        82.63 o                         
 -11 -16   2         10.69        106.06        84.83 o                         
 -10 -16   2         15.20         83.10        79.45 o                         
  -9 -16   2        285.19        364.99        91.25 o                         
  -8 -16   2        106.96        172.04        63.78 o                         
  -7 -16   2        792.79        699.37       129.84 o                         
  -6 -16   2       2267.54       2295.12       121.58 o                         
  -5 -16   2        726.94        597.56        78.56 o                         
  -4 -16   2        339.55        319.95       120.10 o                         
  -3 -16   2        736.88        751.64        80.24 o                         
  -2 -16   2         36.26         15.63        55.18 o                         
  -1 -16   2          5.35         49.17       102.25 o                         
   0 -16   2        347.47        294.07        64.27 o                         
   1 -16   2        830.78        783.91        78.04 o                         
   2 -16   2         30.97         13.91        37.11 o                         
   3 -16   2        197.84        198.38        47.28 o                         
   4 -16   2       3222.48       3169.05       107.74 o                         
   5 -16   2       1052.04       1128.24        93.77 o                         
   6 -16   2       2704.50       2946.57       228.84 o                         
   7 -16   2         39.76        -40.12        57.24 o                         
   8 -16   2         57.24         42.75        55.76 o                         
   9 -16   2        438.03        391.13        67.59 o                         
  10 -16   2        399.35        423.07        72.45 o                         
  11 -16   2        193.28        108.51        67.97 o                         
 -11 -15   2         87.03         62.64        95.76 o                         
 -10 -15   2        277.47        204.68        82.25 o                         
  -9 -15   2        319.03        363.67        81.46 o                         
  -8 -15   2          4.67         68.03        54.94 o                         
  -7 -15   2          0.88        -14.43        71.41 o                         
  -6 -15   2        315.58        307.55        66.54 o                         
  -5 -15   2         13.86          1.11        46.68 o                         
  -4 -15   2       9133.95       8757.26       285.65 o                         
  -3 -15   2        631.92        696.21       105.49 o                         
  -2 -15   2       4937.35       5067.16       153.78 o                         
  -1 -15   2        169.55        165.55        52.79 o                         
   0 -15   2        465.15        418.61        61.84 o                         
   1 -15   2        481.31        490.87        48.50 o                         
   2 -15   2       1098.67       1281.99        70.13 o                         
   3 -15   2       1348.80       1460.34        75.02 o                         
   4 -15   2       3049.89       2978.64       128.22 o                         
   5 -15   2        945.93        917.66        83.45 o                         
   6 -15   2        942.93       1041.22        90.12 o                         
   7 -15   2          7.93         -7.27        47.63 o                         
   8 -15   2         60.07        121.68        96.79 o                         
   9 -15   2        222.21        392.83        65.24 o                         
  10 -15   2        421.98        330.52        69.34 o                         
  11 -15   2        452.29        289.17        69.36 o                         
  12 -15   2          6.48        -78.96        78.96 o                         
 -12 -14   2       1061.84       1085.17       120.35 o                         
 -11 -14   2          5.32         98.13        73.94 o                         
 -10 -14   2         20.89        -23.72        59.15 o                         
  -9 -14   2       2345.12       2598.84       137.71 o                         
  -8 -14   2       1742.81       1857.44       198.01 o                         
  -7 -14   2        103.83        116.30        53.90 o                         
  -6 -14   2         10.79        -19.55        49.10 o                         
  -5 -14   2        450.07        454.47        64.66 o                         
  -4 -14   2         79.27         94.75        47.55 o                         
  -3 -14   2          1.67        -47.07        47.07 o                         
  -2 -14   2        162.75        246.61        53.90 o                         
  -1 -14   2         66.33         38.95        43.61 o                         
   0 -14   2       4246.47       4220.68       114.98 o                         
   1 -14   2         57.05         58.86        29.60 o                         
   2 -14   2        637.41        706.89        54.41 o                         
   3 -14   2         25.05         14.52        45.44 o                         
   4 -14   2         69.85         43.13        50.31 o                         
   5 -14   2         16.65         32.46        68.17 o                         
   6 -14   2         10.01         55.36        44.03 o                         
   7 -14   2          1.16         -4.14        44.25 o                         
   8 -14   2       1517.05       1431.78        98.77 o                         
   9 -14   2        778.58        737.96        72.90 o                         
  10 -14   2         49.43         -9.13        52.50 o                         
  11 -14   2        950.40       1202.28        90.75 o                         
  12 -14   2          2.79        -21.28        70.97 o                         
  13 -14   2          5.70        -37.08        81.26 o                         
 -13 -13   2         37.39        -18.91        78.96 o                         
 -12 -13   2        328.24        315.90       118.48 o                         
 -11 -13   2        727.01        707.94       137.95 o                         
 -10 -13   2         63.77         90.05        71.04 o                         
  -9 -13   2        915.17        847.20        92.77 o                         
  -8 -13   2        867.22        905.54        70.53 o                         
  -7 -13   2       2477.87       2236.59       113.61 o                         
  -6 -13   2        759.13        659.41        86.02 o                         
  -5 -13   2        488.06        646.52        69.30 o                         
  -4 -13   2       2937.01       3251.82       116.99 o                         
  -3 -13   2        656.07        645.65        90.89 o                         
  -2 -13   2       1402.16       1594.66       129.84 o                         
  -1 -13   2        107.22         77.39        29.96 o                         
   0 -13   2          6.24        -20.28        20.28 o                         
   1 -13   2        114.60        117.71        35.61 o                         
   2 -13   2       4495.97       4264.11       101.56 o                         
   3 -13   2       2765.13       2653.52       100.29 o                         
   4 -13   2        374.96        362.37        73.03 o                         
   5 -13   2        163.45        200.60        43.55 o                         
   6 -13   2        573.36        423.66        54.58 o                         
   7 -13   2          0.67         24.62        42.28 o                         
   8 -13   2        325.54        475.07        59.91 o                         
   9 -13   2        618.15        689.33        68.97 o                         
  10 -13   2       6472.63       6438.87       156.07 o                         
  11 -13   2        109.51         45.45        55.66 o                         
  12 -13   2       2034.72       2277.53       243.45 o                         
  13 -13   2         43.64        103.14        76.25 o                         
 -13 -12   2          8.48         76.58        80.88 o                         
 -12 -12   2       1246.27       1008.20       101.19 o                         
 -11 -12   2         19.41         55.18        68.40 o                         
 -10 -12   2        288.57        174.01        69.98 o                         
  -9 -12   2       2681.95       2699.13        98.07 o                         
  -8 -12   2         43.87         50.32        41.34 o                         
  -7 -12   2          4.22         69.30        45.73 o                         
  -6 -12   2       5766.27       5811.08       155.27 o                         
  -5 -12   2        800.61        743.55        66.54 o                         
  -4 -12   2       6044.07       6177.70       153.73 o                         
  -3 -12   2         13.96        -35.08        35.08 o                         
  -2 -12   2        762.46        761.90        47.65 o                         
  -1 -12   2        234.59        217.77        25.93 o                         
   0 -12   2       2678.37       2572.97        86.68 o                         
   1 -12   2        282.67        314.51        27.06 o                         
   2 -12   2        549.59        620.23        34.17 o                         
   3 -12   2          8.26         -3.80        41.45 o                         
   4 -12   2        768.15        755.97        54.28 o                         
   5 -12   2        421.52        387.30        46.64 o                         
   6 -12   2        238.54        171.52        43.02 o                         
   7 -12   2        583.45        543.12        55.66 o                         
   8 -12   2       1073.42       1113.68        71.82 o                         
   9 -12   2        508.45        457.22        58.19 o                         
  10 -12   2         35.76         53.63        50.91 o                         
  11 -12   2        642.82        728.60        72.15 o                         
  12 -12   2        166.96        176.69        79.53 o                         
  13 -12   2        994.73       1005.34       109.01 o                         
  14 -12   2        269.20        183.40        91.81 o                         
 -14 -11   2       1101.17        969.06       112.19 o                         
 -13 -11   2          0.01        -21.39        69.98 o                         
 -12 -11   2       1016.65        791.36        97.37 o                         
 -11 -11   2       1028.38       1120.49       129.84 o                         
 -10 -11   2        322.60        479.78        78.96 o                         
  -9 -11   2        218.77        327.47        48.13 o                         
  -8 -11   2         55.66         64.13        38.68 o                         
  -7 -11   2        118.65        214.91        47.55 o                         
  -6 -11   2        299.15        365.72        64.92 o                         
  -5 -11   2        322.79        319.69        49.31 o                         
  -4 -11   2       2888.61       3295.52       108.57 o                         
  -3 -11   2        662.93        586.96        37.62 o                         
  -2 -11   2       1578.94       1597.16       131.56 o                         
  -1 -11   2         39.43         36.67        18.85 o                         
   0 -11   2       3487.64       3661.46        67.80 o                         
   1 -11   2          0.15        -11.97        17.31 o                         
   2 -11   2        252.95        288.18        27.22 o                         
   3 -11   2       2904.89       2759.78        59.92 o                         
   4 -11   2       2758.57       2646.36        79.11 o                         
   5 -11   2          6.11         -5.10        31.82 o                         
   6 -11   2       1228.29       1170.33        66.20 o                         
   7 -11   2         16.96          5.57        49.95 o                         
   8 -11   2        550.20        626.65        59.20 o                         
   9 -11   2        144.07        130.63        44.90 o                         
  10 -11   2        137.42        204.54        51.40 o                         
  11 -11   2        139.71        128.62        51.09 o                         
  12 -11   2       3178.38       3244.83       280.78 o                         
  13 -11   2         27.30        180.95        74.83 o                         
  14 -11   2          1.96        -44.33        76.66 o                         
 -14 -10   2         44.09        109.08        81.26 o                         
 -13 -10   2         73.40        101.55        76.25 o                         
 -12 -10   2        159.48        186.99        68.63 o                         
 -11 -10   2         69.32         56.30        62.84 o                         
 -10 -10   2        269.42        287.01        99.00 o                         
  -9 -10   2         47.15          1.87        42.40 o                         
  -8 -10   2        157.83        175.81        51.90 o                         
  -7 -10   2       4607.93       4642.18       131.25 o                         
  -6 -10   2      20059.90      20421.10       344.07 o                         
  -5 -10   2          3.77          8.27        35.08 o                         
  -4 -10   2       4562.28       5036.05       128.29 o                         
  -3 -10   2        347.61        310.58        43.43 o                         
  -2 -10   2       2612.57       2398.96        49.16 o                         
  -1 -10   2          1.25         19.67        17.80 o                         
   0 -10   2        195.42        233.16        23.10 o                         
   1 -10   2          1.85          6.18        17.15 o                         
   2 -10   2       9637.37       9121.19       130.17 o                         
   3 -10   2         27.03         57.58        16.18 o                         
   4 -10   2        426.68        399.01        52.73 o                         
   5 -10   2        897.69        875.60        60.63 o                         
   6 -10   2         12.29        -12.98        39.02 o                         
   7 -10   2         54.90         83.28        44.11 o                         
   8 -10   2         20.62         44.42        38.51 o                         
   9 -10   2        373.39        428.53        50.80 o                         
  10 -10   2       2074.28       2377.70        94.51 o                         
  11 -10   2        156.65        248.51        52.45 o                         
  12 -10   2        436.73        304.01        80.24 o                         
  13 -10   2       2139.99       2164.25       138.85 o                         
  14 -10   2       2878.73       3059.33       233.71 o                         
  15 -10   2          0.26        -77.13        77.13 o                         
 -14  -9   2        881.14        793.52       126.59 o                         
 -13  -9   2         31.94        -39.56        67.68 o                         
 -12  -9   2        447.74        598.10       196.38 o                         
 -11  -9   2        349.20        442.22       108.74 o                         
 -10  -9   2       1945.56       1838.71       150.94 o                         
  -9  -9   2         16.84          1.80        34.02 o                         
  -8  -9   2          1.40         -0.27        32.79 o                         
  -7  -9   2       1217.81       1185.08       123.11 o                         
  -6  -9   2       2557.94       2325.01        87.81 o                         
  -5  -9   2        339.73        283.11        64.92 o                         
  -4  -9   2       3309.52       3082.27       141.20 o                         
  -3  -9   2          4.33          4.93        28.62 o                         
  -2  -9   2       8486.49       9590.47       114.73 o                         
  -1  -9   2          0.20         -7.24        22.49 o                         
   0  -9   2       1397.98       1462.96        39.89 o                         
   1  -9   2       3322.23       2948.90        55.52 o                         
   2  -9   2       2318.93       2267.32        40.13 o                         
   3  -9   2        297.63        248.77        21.08 o                         
   4  -9   2      15954.00      16454.90       391.96 o                         
   5  -9   2          9.02        -23.26        26.57 o                         
   6  -9   2       2579.12       2151.17        73.65 o                         
   7  -9   2       1208.50       1054.21        69.80 o                         
   8  -9   2       1847.90       1951.88        91.56 o                         
   9  -9   2          3.15         71.41        40.11 o                         
  10  -9   2        970.78       1072.64        67.67 o                         
  11  -9   2        111.99         93.28        98.90 o                         
  12  -9   2       3734.26       3517.22       258.06 o                         
  13  -9   2         44.75         55.84        67.45 o                         
  14  -9   2        421.78        563.11       137.95 o                         
  15  -9   2        151.29         12.82        88.17 o                         
 -15  -8   2        324.38        333.50        97.38 o                         
 -14  -8   2        197.61        180.04        80.88 o                         
 -13  -8   2        870.70        804.17        95.67 o                         
 -12  -8   2         56.39         25.63        65.14 o                         
 -11  -8   2        597.16        615.97        75.64 o                         
 -10  -8   2       1255.36       1132.98       120.10 o                         
  -9  -8   2          3.43         59.50        34.67 o                         
  -8  -8   2         84.54        107.94        34.65 o                         
  -7  -8   2        785.71        744.92        49.03 o                         
  -6  -8   2       4110.91       4453.58       136.97 o                         
  -5  -8   2         44.83         51.82        31.82 o                         
  -4  -8   2      23836.86      23800.63       355.68 o                         
  -3  -8   2        667.93        603.63        41.34 o                         
  -2  -8   2      29894.51      31187.53       269.79 o                         
  -1  -8   2       2270.39       2147.95        39.15 o                         
   0  -8   2       3986.00       4320.32        57.55 o                         
   1  -8   2        400.79        376.18        23.30 o                         
   2  -8   2       7431.70       7902.28        83.21 o                         
   3  -8   2          4.07         19.87        13.74 o                         
   4  -8   2      11740.42      12676.10       121.51 o                         
   5  -8   2       1284.32       1416.35        69.36 o                         
   6  -8   2      22690.23      21532.50       224.95 o                         
   7  -8   2       1637.08       1328.61        53.01 o                         
   8  -8   2        176.82        239.58        39.62 o                         
   9  -8   2        425.88        370.41        46.18 o                         
  10  -8   2         60.89        134.46        41.34 o                         
  11  -8   2         14.23        -21.96        40.50 o                         
  12  -8   2        119.32         53.56        64.27 o                         
  13  -8   2         29.71        -38.16        59.25 o                         
  14  -8   2       2314.45       2543.24       214.24 o                         
  15  -8   2        102.65        145.34        87.13 o                         
 -15  -7   2        176.46        279.86        84.55 o                         
 -14  -7   2        415.23        557.28        91.72 o                         
 -13  -7   2         56.46         99.00        95.76 o                         
 -12  -7   2       1329.20       1395.80       103.29 o                         
 -11  -7   2         45.78        133.88        60.53 o                         
 -10  -7   2       1292.17       1475.27        97.53 o                         
  -9  -7   2          5.10        -19.02        31.40 o                         
  -8  -7   2       1838.13       1862.15        60.44 o                         
  -7  -7   2        482.55        537.12        46.27 o                         
  -6  -7   2       4169.82       3955.26       103.51 o                         
  -5  -7   2       2474.57       2501.52        48.83 o                         
  -4  -7   2        708.94       1221.59        70.89 o                         
  -3  -7   2          4.61         17.84        18.02 o                         
  -2  -7   2        739.83        807.32        37.24 o                         
  -1  -7   2         70.93         42.70        10.92 o                         
   0  -7   2        687.56        798.30        25.03 o                         
   1  -7   2       4439.25       4259.33        57.81 o                         
   2  -7   2        264.88        292.22        11.76 o                         
   3  -7   2        530.51        561.49        22.08 o                         
   4  -7   2        221.96        151.85        11.51 o                         
   5  -7   2        144.64        142.22        19.84 o                         
   6  -7   2       2777.83       3331.23        53.17 o                         
   7  -7   2         34.86          7.25        17.54 o                         
   8  -7   2       1157.01       1242.22        76.37 o                         
   9  -7   2          0.85        -27.86        31.19 o                         
  10  -7   2       2425.26       2581.78       177.98 o                         
  11  -7   2         15.33         21.46        39.37 o                         
  12  -7   2        719.12        812.73        89.43 o                         
  13  -7   2       1413.79       1544.75       112.40 o                         
  14  -7   2          7.10         -8.95        69.79 o                         
  15  -7   2         50.67        120.19        80.24 o                         
  16  -7   2        607.15        576.42       137.95 o                         
 -15  -6   2          4.97        -45.76        69.30 o                         
 -14  -6   2        122.71         11.39        69.30 o                         
 -13  -6   2        244.10        168.46        67.45 o                         
 -12  -6   2         22.81         12.46        57.24 o                         
 -11  -6   2        717.88        591.68        84.40 o                         
 -10  -6   2       2188.48       2310.30        76.78 o                         
  -9  -6   2       1616.68       1608.15        51.55 o                         
  -8  -6   2      22496.15      21429.60       229.94 o                         
  -7  -6   2       1559.33       1471.97        43.84 o                         
  -6  -6   2       3104.14       3397.81        59.23 o                         
  -5  -6   2       2462.03       2536.00        83.86 o                         
  -4  -6   2         61.83         41.19        18.64 o                         
  -3  -6   2       4472.71       4248.78        68.53 o                         
  -2  -6   2      10208.51      10282.72       120.04 o                         
  -1  -6   2       1890.96       1650.46        26.22 o                         
   0  -6   2        195.04        133.33        14.08 o                         
   1  -6   2         95.89        114.71        10.87 o                         
   2  -6   2       5066.47       5396.12        47.45 o                         
   3  -6   2        633.29        636.81        19.89 o                         
   4  -6   2       6518.88       6404.56        68.06 o                         
   5  -6   2        223.07        219.26        19.11 o                         
   6  -6   2        966.16        871.30        33.55 o                         
   7  -6   2        189.68        203.38        22.87 o                         
   8  -6   2      10677.09      10005.73       129.84 o                         
   9  -6   2         27.25         25.44        22.93 o                         
  10  -6   2          5.91        -15.33        33.42 o                         
  11  -6   2       2630.57       2820.97       105.90 o                         
  12  -6   2        771.00        801.05       157.43 o                         
  13  -6   2        124.13        194.76        73.45 o                         
  14  -6   2        162.92        258.27        78.96 o                         
  15  -6   2        519.85        545.57        95.23 o                         
  16  -6   2         51.86         29.30       115.23 o                         
 -16  -5   2        123.47        130.92        85.50 o                         
 -15  -5   2        264.03        556.26        97.38 o                         
 -14  -5   2       1034.50       1190.78       103.51 o                         
 -13  -5   2         16.54         40.91        60.53 o                         
 -12  -5   2       5055.68       5019.90       160.47 o                         
 -11  -5   2        197.10        246.81        61.97 o                         
 -10  -5   2       2021.93       2138.46        60.96 o                         
  -9  -5   2          3.11         25.12        23.66 o                         
  -8  -5   2       5894.78       5661.15       106.31 o                         
  -7  -5   2        646.61        694.74        33.19 o                         
  -6  -5   2       9321.79       9115.67       125.47 o                         
  -5  -5   2         70.63        118.66        15.42 o                         
  -4  -5   2       4232.32       4430.17        56.61 o                         
  -3  -5   2        261.43        241.10        34.20 o                         
  -2  -5   2      35892.76      38929.65       363.93 o                         
  -1  -5   2       8320.49       7751.57        69.15 o                         
   0  -5   2         23.64         10.19         9.03 o                         
   1  -5   2       3109.12       2990.41        31.94 o                         
   2  -5   2      27366.54      28226.30       195.82 o                         
   3  -5   2         40.26         29.19        23.04 o                         
   4  -5   2      29922.59      29461.28       248.88 o                         
   5  -5   2       1589.17       1659.11        67.00 o                         
   6  -5   2       7595.90       8643.48       164.35 o                         
   7  -5   2        187.77        184.75        21.66 o                         
   8  -5   2       1989.92       1855.73        68.40 o                         
   9  -5   2         63.78         84.18        24.35 o                         
  10  -5   2       4063.98       3918.69        81.05 o                         
  11  -5   2         32.32          1.66        49.31 o                         
  12  -5   2        194.40        208.27        63.09 o                         
  13  -5   2        555.02        597.15        83.75 o                         
  14  -5   2        952.79       1094.26       104.42 o                         
  15  -5   2        133.05         83.55        78.96 o                         
  16  -5   2        354.95        490.08        97.53 o                         
 -16  -4   2        711.45        678.30       155.81 o                         
 -15  -4   2        117.47        230.69        92.51 o                         
 -14  -4   2         93.46        -42.78        63.78 o                         
 -13  -4   2        848.97        876.31        90.64 o                         
 -12  -4   2        114.58         47.62        46.20 o                         
 -11  -4   2        522.22        604.42        53.50 o                         
 -10  -4   2         80.06        137.83        41.70 o                         
  -9  -4   2       2874.40       2975.77       102.61 o                         
  -8  -4   2      10562.47       9837.98       125.60 o                         
  -7  -4   2        484.22        613.32        31.67 o                         
  -6  -4   2        180.35        548.27        25.26 o                         
  -5  -4   2        515.39        391.63        20.10 o                         
  -4  -4   2       2560.13       2910.29        56.86 o                         
  -3  -4   2       2319.70       2137.93        27.74 o                         
  -2  -4   2     164703.52     176001.19      1549.85 o                         
  -1  -4   2        834.58        822.84        15.33 o                         
   0  -4   2       1276.67       1669.67        22.47 o                         
   1  -4   2        283.14        269.78        10.54 o                         
   2  -4   2      61566.87      67205.75       448.20 o                         
   3  -4   2        638.81        436.83        16.29 o                         
   4  -4   2      13634.78      14991.95       180.38 o                         
   5  -4   2        533.38        555.86        31.39 o                         
   6  -4   2        769.13       1074.37        35.05 o                         
   7  -4   2        401.37        363.64        26.91 o                         
   8  -4   2       5073.98       4442.40        91.91 o                         
   9  -4   2       1887.20       1782.44        53.73 o                         
  10  -4   2       2106.63       2102.97        60.29 o                         
  11  -4   2         53.77         70.04        42.40 o                         
  12  -4   2        523.53        569.23        75.74 o                         
  13  -4   2        764.49        865.33        85.87 o                         
  14  -4   2        544.09        437.36        81.46 o                         
  15  -4   2          6.97          4.08       124.97 o                         
  16  -4   2        114.42        133.04        83.56 o                         
 -16  -3   2        321.54        469.98        94.74 o                         
 -15  -3   2         56.45        162.30        74.81 o                         
 -14  -3   2        733.19        906.46        92.77 o                         
 -13  -3   2          7.77         70.66        47.16 o                         
 -12  -3   2        494.55        597.13        58.14 o                         
 -11  -3   2        418.20        432.81        68.60 o                         
 -10  -3   2       2450.21       2679.51        82.44 o                         
  -9  -3   2        140.62         76.88        28.58 o                         
  -8  -3   2       4480.58       4363.79        74.10 o                         
  -7  -3   2        149.89        128.03        20.81 o                         
  -6  -3   2       7161.24       7578.07        82.21 o                         
  -5  -3   2       1354.47       1333.17        30.84 o                         
  -4  -3   2      43188.61      45136.52       403.32 o                         
  -3  -3   2       3008.09       2884.57        34.33 o                         
  -2  -3   2      22630.34      23570.96       224.76 o                         
  -1  -3   2       3761.20       3437.07        49.38 o                         
   0  -3   2       1424.15       1326.44        17.54 o                         
   1  -3   2        127.40        118.74         7.96 o                         
   2  -3   2        441.34        504.34        20.26 o                         
   3  -3   2       2917.50       3049.21       130.37 o                         
   4  -3   2      31431.46      31669.60       297.56 o                         
   5  -3   2        126.24        109.25        38.95 o                         
   6  -3   2       3873.55       4418.18        76.37 o                         
   7  -3   2        217.39        240.20        38.95 o                         
   8  -3   2        136.63        132.97        23.43 o                         
   9  -3   2         11.04          1.51        22.03 o                         
  10  -3   2      16442.06      16041.49       190.59 o                         
  11  -3   2       1628.78       1662.73        74.80 o                         
  12  -3   2        741.16        688.85        60.03 o                         
  13  -3   2          2.86          0.52        43.46 o                         
  14  -3   2        219.87        151.00        52.90 o                         
  15  -3   2       1666.66       1616.65       120.48 o                         
  16  -3   2         36.42         72.46        77.13 o                         
 -16  -2   2        603.05        672.53        99.35 o                         
 -15  -2   2        693.67        962.16       100.68 o                         
 -14  -2   2        133.82        124.60        52.41 o                         
 -13  -2   2        329.98        220.01        49.19 o                         
 -12  -2   2         20.75        -23.32        46.05 o                         
 -11  -2   2        224.35        174.78        40.96 o                         
 -10  -2   2      13664.43      13258.32       219.94 o                         
  -9  -2   2         17.17         46.69        30.08 o                         
  -8  -2   2       6796.17       7174.46       144.77 o                         
  -7  -2   2       2911.19       2802.24        55.68 o                         
  -6  -2   2       2232.12       1876.15        36.90 o                         
  -5  -2   2       7136.43       6818.92        71.81 o                         
  -4  -2   2        124.21         82.43        13.43 o                         
  -3  -2   2         27.75         33.97        10.09 o                         
  -2  -2   2      83399.25      87697.62       629.21 o                         
  -1  -2   2        477.15        419.79        21.85 o                         
   0  -2   2      24775.74      26808.81       160.71 o                         
   1  -2   2        184.60        151.68         7.51 o                         
   2  -2   2       7821.63       7842.91        66.02 o                         
   3  -2   2       5303.88       4832.72        96.98 o                         
   4  -2   2      67659.05      70796.06       632.47 o                         
   5  -2   2       1109.45       1043.71        32.95 o                         
   6  -2   2        127.05         66.33        24.32 o                         
   7  -2   2         95.49        173.71        56.80 o                         
   8  -2   2      16562.91      17026.19       223.41 o                         
   9  -2   2        327.25        420.59        41.47 o                         
  10  -2   2       3914.28       4143.85        97.92 o                         
  11  -2   2        325.57        257.70        52.49 o                         
  12  -2   2        442.25        475.19        67.79 o                         
  13  -2   2       2516.32       2648.07        99.12 o                         
  14  -2   2        523.52        527.57        63.50 o                         
  15  -2   2        628.03        409.10        63.96 o                         
  16  -2   2        283.71        294.63        87.81 o                         
 -16  -1   2        453.16        390.66        86.41 o                         
 -15  -1   2        131.71        154.06        61.92 o                         
 -14  -1   2        939.46        943.84        95.46 o                         
 -13  -1   2        247.82        211.86        49.68 o                         
 -12  -1   2       1179.28       1365.60       115.30 o                         
 -11  -1   2         13.39         29.63        37.11 o                         
 -10  -1   2         84.51         73.36        34.95 o                         
  -9  -1   2       1503.39       1466.62        68.23 o                         
  -8  -1   2       1021.81       1025.13        51.20 o                         
  -7  -1   2       1541.89       1531.82        47.02 o                         
  -6  -1   2      12904.44      14004.24       126.33 o                         
  -5  -1   2        318.79        265.13        20.32 o                         
  -4  -1   2        116.15        148.43        14.13 o                         
  -3  -1   2         34.47         36.80        11.05 o                         
  -2  -1   2        347.36        593.67        38.41 o                         
  -1  -1   2          0.08         35.56         5.25 o                         
   0  -1   2       6479.23       6817.94        47.18 o                         
   1  -1   2         56.45         64.24         5.01 o                         
   2  -1   2      26422.49      26005.23       177.49 o                         
   3  -1   2          1.55         -2.34        12.92 o                         
   4  -1   2         30.51         76.45        16.87 o                         
   5  -1   2         83.46         77.28        21.47 o                         
   6  -1   2         68.87         60.19        23.38 o                         
   7  -1   2         78.76         47.29        26.25 o                         
   8  -1   2      11140.28      10793.33       160.18 o                         
   9  -1   2        413.65        409.18        48.16 o                         
  10  -1   2        599.88        518.36        59.91 o                         
  11  -1   2        545.65        495.69        47.80 o                         
  12  -1   2       1443.95       1479.27        75.18 o                         
  13  -1   2         94.56         82.22        46.30 o                         
  14  -1   2        613.29        536.83        67.62 o                         
  15  -1   2         12.52         62.84        56.34 o                         
  16  -1   2        817.94        791.32       115.23 o                         
 -16   0   2         21.10        -30.84        70.71 o                         
 -15   0   2        234.90        329.24        62.96 o                         
 -14   0   2        317.17        318.90        60.25 o                         
 -13   0   2       1005.46       1076.45        73.65 o                         
 -12   0   2        116.66         64.85        43.02 o                         
 -11   0   2       1538.34       1519.75       109.56 o                         
 -10   0   2      11163.76      11340.54       178.65 o                         
  -9   0   2         40.01         53.04        30.45 o                         
  -8   0   2      16287.34      16597.42       218.64 o                         
  -7   0   2        876.66        913.94        99.38 o                         
  -6   0   2      14309.85      15371.30       150.09 o                         
  -5   0   2       2352.75       2240.62        47.01 o                         
  -4   0   2      18562.01      18623.06       150.34 o                         
  -3   0   2          1.34         13.55        14.43 o                         
  -2   0   2      19103.45      21715.49       172.58 o                         
  -1   0   2         78.21         99.00         5.44 o                         
   0   0   2      70127.95      67536.22       697.52 o                         
   1   0   2        129.72         97.34         4.39 o                         
   2   0   2      26214.15      27018.73       182.00 o                         
   3   0   2       2820.88       2486.12        31.01 o                         
   4   0   2        278.55        363.41        48.17 o                         
   5   0   2        467.06        493.14        20.61 o                         
   6   0   2      27726.11      27984.94       269.21 o                         
   7   0   2       5626.41       5472.48        95.97 o                         
   8   0   2       1716.33       1977.38        62.73 o                         
   9   0   2       2317.80       2337.28        72.15 o                         
  10   0   2       2908.36       3103.90        86.58 o                         
  11   0   2        767.23        883.43        92.70 o                         
  12   0   2       2154.31       1906.44       194.58 o                         
  13   0   2       1127.09       1123.43        88.82 o                         
  14   0   2        102.34         13.30        46.20 o                         
  15   0   2       2191.03       2095.37       100.50 o                         
  16   0   2         82.15        139.39        77.97 o                         
 -16   1   2          5.68         53.84        60.46 o                         
 -15   1   2         45.53          5.49        53.22 o                         
 -14   1   2       2589.61       2738.69       106.73 o                         
 -13   1   2          8.18         45.75        45.43 o                         
 -12   1   2       2173.51       2152.60       115.41 o                         
 -11   1   2         66.74         98.34        40.58 o                         
 -10   1   2        595.16        531.38        48.65 o                         
  -9   1   2       3962.94       4086.71        94.28 o                         
  -8   1   2       1532.08       1677.43        51.48 o                         
  -7   1   2       3286.62       3360.83        78.36 o                         
  -6   1   2        119.98         66.65        18.00 o                         
  -5   1   2        535.28        522.01        25.26 o                         
  -4   1   2       5184.54       5197.53        61.15 o                         
  -3   1   2          0.16        -11.17        11.17 o                         
  -2   1   2       2683.04       2408.55        33.13 o                         
  -1   1   2        376.94        341.02         7.01 o                         
   0   1   2        987.54        979.39        12.58 o                         
   1   1   2         39.05         10.52         4.70 o                         
   2   1   2      13528.68      13991.29       130.96 o                         
   3   1   2       1029.19        797.88        23.33 o                         
   4   1   2       5165.18       5753.12        65.83 o                         
   5   1   2        524.20        468.13        20.82 o                         
   6   1   2        282.38        209.25        19.68 o                         
   7   1   2       2294.79       2064.99        42.62 o                         
   8   1   2       1707.07       1783.35        63.04 o                         
   9   1   2        550.80        651.61        44.76 o                         
  10   1   2       3615.69       3482.85        89.60 o                         
  11   1   2        450.70        498.61        47.45 o                         
  12   1   2       1962.37       2013.96        90.70 o                         
  13   1   2        421.39        513.34        58.04 o                         
  14   1   2       2030.44       2013.06        94.66 o                         
  15   1   2        217.67        291.06        59.03 o                         
  16   1   2       1546.35       1547.47       147.69 o                         
 -16   2   2        782.14        706.29        95.23 o                         
 -15   2   2          1.72         54.42        56.76 o                         
 -14   2   2         58.92         31.49        51.13 o                         
 -13   2   2       1264.87       1160.01        74.92 o                         
 -12   2   2         18.19         -7.66        40.58 o                         
 -11   2   2       1070.65       1148.16        67.41 o                         
 -10   2   2       2557.90       2620.99        82.90 o                         
  -9   2   2        102.61        168.18        41.46 o                         
  -8   2   2       5486.92       5254.83        87.44 o                         
  -7   2   2       3188.86       2983.69        60.71 o                         
  -6   2   2        710.72        921.38        60.65 o                         
  -5   2   2        278.44        257.70        19.36 o                         
  -4   2   2      30655.96      30528.27       256.29 o                         
  -3   2   2        745.07        876.23        22.83 o                         
  -2   2   2      28199.01      29738.66       189.30 o                         
  -1   2   2         78.33         78.97         5.48 o                         
   0   2   2      17930.48      20612.89       166.06 o                         
   1   2   2         92.56         45.44        12.98 o                         
   2   2   2      26528.87      26924.38       218.25 o                         
   3   2   2       3093.61       3281.77        43.50 o                         
   4   2   2       1073.12        973.61        18.92 o                         
   5   2   2        257.72        346.30        16.33 o                         
   6   2   2      35575.85      35748.36       335.41 o                         
   7   2   2       2155.46       2135.99       112.44 o                         
   8   2   2       1638.38       1695.73        47.91 o                         
   9   2   2        271.00        301.62        34.95 o                         
  10   2   2        825.87        848.94        53.77 o                         
  11   2   2       1252.36       1072.96        61.79 o                         
  12   2   2        879.92        804.88        60.77 o                         
  13   2   2          9.56        -15.32        40.58 o                         
  14   2   2       1305.02       1475.30        84.03 o                         
  15   2   2       1836.05       1996.19       100.80 o                         
  16   2   2        923.50        805.00       159.05 o                         
 -16   3   2         87.59         71.66       102.25 o                         
 -15   3   2       1470.87       1454.76        94.28 o                         
 -14   3   2        774.22        907.51       108.32 o                         
 -13   3   2         99.45         89.78        62.48 o                         
 -12   3   2        952.00       1158.64        73.04 o                         
 -11   3   2        704.99        616.30        55.11 o                         
 -10   3   2       1287.76       1438.70        69.85 o                         
  -9   3   2        568.22        558.24        37.26 o                         
  -8   3   2        857.30        896.85        41.17 o                         
  -7   3   2       1097.90       1189.53        60.91 o                         
  -6   3   2       8681.59       8734.53        96.62 o                         
  -5   3   2        434.19        416.70        21.11 o                         
  -4   3   2      19648.21      19846.18       173.92 o                         
  -3   3   2       2351.30       2086.37        34.51 o                         
  -2   3   2      67997.45      73174.48       523.62 o                         
  -1   3   2        342.29        315.18         9.23 o                         
   0   3   2        168.91        161.56        14.79 o                         
   2   3   2      37442.16      39251.07       408.47 o                         
   3   3   2         79.39         64.87        11.61 o                         
   4   3   2       5649.65       5311.26        56.29 o                         
   5   3   2        781.31        871.74        22.35 o                         
   6   3   2        935.02        963.46        23.97 o                         
   7   3   2        134.84        119.36        15.68 o                         
   8   3   2        915.81        880.25        46.36 o                         
   9   3   2         96.28        112.91        29.87 o                         
  10   3   2       8385.76       8258.92       182.59 o                         
  11   3   2       1790.63       2116.78        79.37 o                         
  12   3   2        945.96       1030.99        76.98 o                         
  13   3   2          9.05         18.05        42.23 o                         
  14   3   2        411.49        385.09        72.96 o                         
  15   3   2        826.93        841.90        78.39 o                         
  16   3   2        356.92        421.98       142.82 o                         
 -16   4   2        536.44        438.21       126.59 o                         
 -15   4   2        149.56        156.01        59.20 o                         
 -14   4   2        330.91        269.39        58.64 o                         
 -13   4   2         79.23         18.56        46.05 o                         
 -12   4   2       8611.54       8448.97       194.41 o                         
 -11   4   2       1692.90       1627.28        79.06 o                         
 -10   4   2        662.72        700.66        57.49 o                         
  -9   4   2        529.20        527.07        37.78 o                         
  -8   4   2       3229.75       3376.64        69.22 o                         
  -7   4   2       2912.99       2797.54        59.50 o                         
  -6   4   2      11000.29      10887.93       113.17 o                         
  -5   4   2       1174.77       1084.10        28.55 o                         
  -4   4   2        593.24        481.46        26.40 o                         
  -3   4   2       1668.66       1650.98        25.21 o                         
  -2   4   2     117277.36     132052.81      1103.43 o                         
  -1   4   2         16.00         16.51        14.47 o                         
   0   4   2      18490.18      18274.91       347.32 o                         
   1   4   2       1883.36       1821.00        64.92 o                         
   2   4   2      28818.12      33856.04       438.38 o                         
   3   4   2       4338.49       4003.38        68.35 o                         
   4   4   2       1759.31       1810.32        41.57 o                         
   5   4   2        813.47        704.90        27.23 o                         
   6   4   2        977.75       1245.24        33.78 o                         
   7   4   2        309.37        289.47        20.76 o                         
   8   4   2        382.52        455.80        25.69 o                         
   9   4   2        851.56        882.34        50.80 o                         
  10   4   2        445.64        524.16        45.95 o                         
  11   4   2       4129.35       4255.68       106.00 o                         
  12   4   2       5509.83       5655.90       139.68 o                         
  13   4   2        222.76        242.51        50.49 o                         
  14   4   2         19.08          2.45        47.84 o                         
  15   4   2        237.13        280.40        75.54 o                         
  16   4   2       3672.54       3927.65       262.93 o                         
 -16   5   2         61.58         48.69       116.86 o                         
 -15   5   2        758.17        952.26       121.67 o                         
 -14   5   2        271.86        486.21        85.87 o                         
 -13   5   2         26.25         53.77        63.09 o                         
 -12   5   2       3533.07       3795.51       113.97 o                         
 -11   5   2        830.03        805.44        61.93 o                         
 -10   5   2       1773.38       2045.35        86.54 o                         
  -9   5   2        236.54        262.22        31.02 o                         
  -8   5   2         81.65         87.00        23.48 o                         
  -7   5   2       1489.17       1398.54        47.94 o                         
  -6   5   2      13172.23      12944.46       243.94 o                         
  -5   5   2       1018.57        928.43        68.87 o                         
  -4   5   2      69964.67      74292.48       661.04 o                         
  -3   5   2       6363.33       5594.36        64.72 o                         
  -2   5   2      18445.22      20628.05       192.03 o                         
  -1   5   2          9.05         -4.64        10.50 o                         
   0   5   2       5807.73       5766.88       100.68 o                         
   1   5   2       1661.13       1401.10        71.41 o                         
   2   5   2      37621.29      40883.46       530.19 o                         
   3   5   2        150.53        184.49        45.44 o                         
   4   5   2      23049.08      23925.99       471.25 o                         
   5   5   2         20.47         77.90        25.97 o                         
   6   5   2      11909.30      12890.33       142.41 o                         
   7   5   2         45.84         80.77        17.90 o                         
   8   5   2        682.02        799.74        33.28 o                         
   9   5   2         82.22        118.35        22.56 o                         
  10   5   2      10548.21      10387.49       235.57 o                         
  11   5   2       1221.83       1055.06        97.90 o                         
  12   5   2       4658.90       4566.83       113.69 o                         
  13   5   2        420.84        373.64        57.06 o                         
  14   5   2       1231.11       1057.16        95.67 o                         
  15   5   2       1906.94       1744.77       120.61 o                         
  16   5   2        132.55        217.48       136.33 o                         
 -16   6   2        459.52        454.44       142.82 o                         
 -15   6   2         13.38        -29.21       100.63 o                         
 -14   6   2       2953.79       2815.86       149.14 o                         
 -13   6   2        288.94        304.55        73.34 o                         
 -12   6   2          3.66        -75.93       126.59 o                         
 -11   6   2        239.94        273.22        61.84 o                         
 -10   6   2       1734.56       1779.94        99.35 o                         
  -9   6   2        252.02        276.07        50.50 o                         
  -8   6   2         70.32         94.47        25.23 o                         
  -7   6   2          0.14         27.92        24.18 o                         
  -6   6   2      38074.76      38898.99       426.85 o                         
  -5   6   2         47.44         62.96        16.48 o                         
  -4   6   2       7285.41       7458.47        88.78 o                         
  -3   6   2       1893.78       1871.66        30.08 o                         
  -2   6   2       3081.08       3402.08        41.68 o                         
  -1   6   2        434.84        392.24        17.47 o                         
   0   6   2      22231.25      26265.16       605.38 o                         
   1   6   2       1737.36       1880.17        44.39 o                         
   2   6   2        773.95       1195.44        47.01 o                         
   3   6   2       1069.41        937.55        69.79 o                         
   4   6   2        299.42        154.91        24.94 o                         
   5   6   2      10716.69      10739.34       181.70 o                         
   6   6   2       5127.58       5109.49        88.20 o                         
   7   6   2        438.96        459.33        32.56 o                         
   8   6   2         19.29        -14.18        17.75 o                         
   9   6   2        122.32        131.29        23.07 o                         
  10   6   2       1491.85       1279.06        62.44 o                         
  11   6   2          3.94         27.42        35.64 o                         
  12   6   2        786.57        851.47        73.18 o                         
  13   6   2       3845.69       3781.90       145.56 o                         
  14   6   2        138.52        136.11       123.35 o                         
  15   6   2          5.09         53.09        68.42 o                         
  16   6   2        184.83        324.60       136.33 o                         
 -15   7   2         14.54        -12.98       113.61 o                         
 -14   7   2       2649.63       2635.24       149.32 o                         
 -13   7   2       1284.27       1286.31       107.58 o                         
 -12   7   2       1397.89       1578.28       183.40 o                         
 -11   7   2         83.09        111.66        73.03 o                         
 -10   7   2       3276.42       3195.94       121.50 o                         
  -9   7   2        593.60        711.90        67.83 o                         
  -8   7   2        448.20        410.49        52.64 o                         
  -7   7   2       1807.68       1820.34        50.72 o                         
  -6   7   2      32373.07      34006.78       378.45 o                         
  -5   7   2       5754.85       5556.20       144.45 o                         
  -4   7   2      46850.34      49216.44       521.79 o                         
  -3   7   2        673.84        585.62        81.15 o                         
  -2   7   2      11552.25      12852.95       152.74 o                         
  -1   7   2         17.77         12.30        21.71 o                         
   0   7   2       3049.38       3365.04        77.63 o                         
   1   7   2       2494.80       2431.23        52.90 o                         
   2   7   2        630.58        719.32       116.76 o                         
   3   7   2        109.35        111.95        37.33 o                         
   4   7   2      15181.82      17199.29       309.99 o                         
   5   7   2       1705.78       2233.24        90.89 o                         
   6   7   2       2798.57       2920.35       100.75 o                         
   7   7   2       1243.99       1128.10        50.91 o                         
   8   7   2         32.77         72.06        24.52 o                         
   9   7   2        476.86        529.95        39.27 o                         
  10   7   2       2637.46       2600.59       108.57 o                         
  11   7   2        194.94        257.24       103.87 o                         
  12   7   2       9788.48       9288.22       219.45 o                         
  13   7   2        154.56         93.22        64.66 o                         
  14   7   2       5383.74       5316.20       178.85 o                         
  15   7   2       1456.86       1514.84       116.45 o                         
  16   7   2          1.69        -22.72       129.84 o                         
 -15   8   2        284.11        243.45       123.35 o                         
 -14   8   2        768.60        694.64       139.58 o                         
 -13   8   2        330.29        485.95        84.55 o                         
 -12   8   2       1357.79       1203.81       100.29 o                         
 -11   8   2        135.36         54.18        42.34 o                         
 -10   8   2       1165.05       1116.04        95.76 o                         
  -9   8   2       1909.35       1958.69        97.04 o                         
  -8   8   2       2874.58       2919.81       107.22 o                         
  -7   8   2       1261.12       1350.96       222.35 o                         
  -6   8   2      64767.33      66861.62       890.42 o                         
  -5   8   2        114.83        141.96        16.95 o                         
  -4   8   2          5.87         42.20        45.44 o                         
  -3   8   2          0.07        -10.31        21.81 o                         
  -2   8   2      22931.95      24444.39       205.37 o                         
  -1   8   2        173.14        186.54        28.62 o                         
   0   8   2       2910.22       3241.82        92.51 o                         
   1   8   2        324.27        328.68        26.64 o                         
   2   8   2       4395.27       4322.77        75.45 o                         
   3   8   2       1754.36       1703.97        45.15 o                         
   4   8   2       5123.76       5830.40       123.35 o                         
   5   8   2       4237.56       4089.20        97.98 o                         
   6   8   2          3.18         -4.54        23.22 o                         
   7   8   2         53.42        142.82        37.33 o                         
   8   8   2         76.11        107.09        27.44 o                         
   9   8   2         87.34        101.66        32.43 o                         
  10   8   2       4127.77       4181.80       136.21 o                         
  11   8   2        149.46        144.51        56.83 o                         
  12   8   2        728.47        711.63        84.95 o                         
  13   8   2       6372.94       6328.83       190.41 o                         
  14   8   2       2624.11       2732.05       170.41 o                         
  15   8   2        229.14        295.81        85.78 o                         
 -15   9   2        260.24        373.29       139.58 o                         
 -14   9   2         33.60         81.15       113.61 o                         
 -13   9   2         44.58         41.74        73.34 o                         
 -12   9   2        420.57        515.99        75.01 o                         
 -11   9   2         48.24         81.73        43.90 o                         
 -10   9   2         71.92        107.34        43.36 o                         
  -9   9   2        542.19        536.51        52.90 o                         
  -8   9   2        681.74        655.37        53.64 o                         
  -7   9   2       1046.08       1104.75        59.91 o                         
  -6   9   2         21.47         42.61        27.61 o                         
  -5   9   2       8575.48       8741.42       147.67 o                         
  -4   9   2      11955.51      12165.27       175.45 o                         
  -3   9   2          7.05         14.86        24.80 o                         
  -2   9   2        151.33        238.94        12.58 o                         
  -1   9   2        284.42        314.09        35.87 o                         
   0   9   2        646.86        571.26        39.73 o                         
   1   9   2          2.90         19.50        19.55 o                         
   2   9   2        294.08        311.97        26.98 o                         
   3   9   2        223.88        242.15        24.94 o                         
   4   9   2       3678.06       4439.15       121.72 o                         
   5   9   2        337.62        361.69        50.31 o                         
   6   9   2       3060.19       3363.66        80.08 o                         
   7   9   2       1463.17       1522.65        59.73 o                         
   8   9   2        481.84        553.28        42.69 o                         
   9   9   2       1171.70       1169.03        83.56 o                         
  10   9   2        568.51        647.69        74.81 o                         
  11   9   2         38.37         65.04        57.59 o                         
  12   9   2       2047.80       2056.16       119.18 o                         
  13   9   2         70.41        283.05        72.47 o                         
  14   9   2       1068.56        795.27       101.19 o                         
  15   9   2          4.08        -63.37        81.26 o                         
 -15  10   2        395.46        499.88       155.81 o                         
 -14  10   2         68.10        168.79       116.86 o                         
 -13  10   2        173.95        145.38        80.88 o                         
 -12  10   2       1465.78       1537.96        88.94 o                         
 -11  10   2        138.91        157.90        50.14 o                         
 -10  10   2        455.93        593.56        96.29 o                         
  -9  10   2       1507.35       1599.66        79.23 o                         
  -8  10   2      12769.10      12717.87       253.27 o                         
  -7  10   2         61.22         55.84        36.20 o                         
  -6  10   2       3272.12       3541.30        92.99 o                         
  -5  10   2        129.50        133.83        32.97 o                         
  -4  10   2        582.01        580.76        42.87 o                         
  -3  10   2        353.75        280.43        55.18 o                         
  -2  10   2      12483.41      12385.56       103.10 o                         
  -1  10   2        179.29        139.42        29.88 o                         
   1  10   2       1387.75       1377.76        59.33 o                         
   2  10   2       2181.20       2452.28        60.48 o                         
   3  10   2       1212.31       1222.90        44.33 o                         
   4  10   2       5157.15       4944.04        86.34 o                         
   5  10   2        195.65        192.05        35.87 o                         
   6  10   2        716.21       1009.59        59.15 o                         
   7  10   2       2031.86       2028.18        69.19 o                         
   8  10   2       1859.10       2069.48        73.87 o                         
   9  10   2         94.03        266.80        55.92 o                         
  10  10   2       1241.62       1436.09       101.66 o                         
  11  10   2       1004.37        938.07        88.72 o                         
  12  10   2        121.37        -15.15        59.96 o                         
  13  10   2        585.86        469.91        82.63 o                         
  14  10   2       1096.72       1210.93       155.81 o                         
  15  10   2        658.24        740.09       172.04 o                         
 -14  11   2         32.01         61.67       120.10 o                         
 -13  11   2         47.73         87.64        97.38 o                         
 -12  11   2        341.26        346.02        62.39 o                         
 -11  11   2        113.21         98.06        52.70 o                         
 -10  11   2       8626.51       8281.08       172.01 o                         
  -9  11   2        719.20        725.62        62.22 o                         
  -8  11   2       6654.02       6743.72       154.21 o                         
  -7  11   2       1778.64       1737.85       116.76 o                         
  -6  11   2         35.49        114.84        34.74 o                         
  -5  11   2        924.36        803.36        54.28 o                         
  -4  11   2      13193.10      13158.83       194.78 o                         
  -3  11   2        200.20        233.94        39.73 o                         
  -2  11   2        777.60        709.55        23.47 o                         
  -1  11   2        532.14        489.92        30.57 o                         
   0  11   2         45.36         12.08        60.05 o                         
   1  11   2        558.61        515.91        37.02 o                         
   2  11   2       5745.89       6517.91       108.36 o                         
   3  11   2        246.75        250.27        43.69 o                         
   4  11   2         49.53        116.23        34.20 o                         
   5  11   2       2248.50       2275.02        85.02 o                         
   6  11   2       2861.71       2848.14        93.35 o                         
   7  11   2          1.61         17.87        34.82 o                         
   8  11   2        663.45        729.34        56.85 o                         
   9  11   2        496.72        561.67       103.87 o                         
  10  11   2        805.13        942.02       159.05 o                         
  11  11   2       1237.32       1256.41       102.60 o                         
  12  11   2        561.22        484.03        82.25 o                         
  13  11   2        158.84        175.09       155.81 o                         
  14  11   2        719.02        658.74        96.56 o                         
 -14  12   2          9.46       -110.36       110.36 o                         
 -13  12   2         78.02          0.00        97.38 o                         
 -12  12   2       1281.86       1542.29        95.72 o                         
 -11  12   2        500.23        527.11        64.95 o                         
 -10  12   2        694.29        711.76        68.71 o                         
  -9  12   2          0.13         19.06        43.65 o                         
  -8  12   2       5924.72       6241.24       139.19 o                         
  -7  12   2       2226.97       2151.57        85.41 o                         
  -6  12   2       8169.31       7948.40       149.83 o                         
  -5  12   2         20.07          9.35        32.33 o                         
  -4  12   2       2524.05       2404.19        95.23 o                         
  -3  12   2         18.67          6.28        34.20 o                         
  -2  12   2       1597.45       2080.57        56.49 o                         
  -1  12   2        734.92        792.59        40.74 o                         
   0  12   2       9165.44      10353.41       132.56 o                         
   1  12   2        426.14        468.15        38.93 o                         
   2  12   2          6.58        206.63        42.20 o                         
   3  12   2       1625.82       1579.12        53.48 o                         
   4  12   2       5072.62       4907.52        93.28 o                         
   5  12   2        564.66        551.22        43.75 o                         
   6  12   2         54.65        104.76        37.40 o                         
   7  12   2          2.97         99.58        38.77 o                         
   8  12   2       5630.11       5772.92       126.47 o                         
   9  12   2          2.46         17.68        53.61 o                         
  10  12   2       1673.27       1744.21       297.01 o                         
  11  12   2       1645.26       1416.33       106.85 o                         
  12  12   2         98.44         19.53        66.29 o                         
  13  12   2         46.79        -17.11        71.62 o                         
  14  12   2        675.78        555.35        99.05 o                         
 -13  13   2        226.11        -22.72       113.61 o                         
 -12  13   2        201.08        246.65        75.33 o                         
 -11  13   2        282.01        283.45        62.86 o                         
 -10  13   2      10680.72      10129.91       196.98 o                         
  -9  13   2        504.87        658.12        67.12 o                         
  -8  13   2       1111.44       1121.44        89.14 o                         
  -7  13   2       2788.11       3124.03       103.55 o                         
  -6  13   2       6055.73       5966.35       132.95 o                         
  -5  13   2         17.32         17.15        44.71 o                         
  -4  13   2        108.79        241.11       103.87 o                         
  -3  13   2        141.74        108.96        42.05 o                         
  -2  13   2        598.58        854.48        36.74 o                         
  -1  13   2        614.36        631.81        46.18 o                         
   0  13   2       2350.06       2398.04        59.17 o                         
   1  13   2        389.32        402.76        31.12 o                         
   2  13   2       2434.37       3068.73        99.16 o                         
   3  13   2        333.31        360.46        52.06 o                         
   4  13   2         15.84        113.97        40.56 o                         
   5  13   2        339.47        327.61        50.69 o                         
   6  13   2        908.69        993.78        73.02 o                         
   7  13   2       1188.36       1227.80        74.79 o                         
   8  13   2        167.76        135.94        42.79 o                         
   9  13   2        709.66        735.37        85.50 o                         
  10  13   2        601.24        529.65        81.77 o                         
  11  13   2        498.71        408.66        92.51 o                         
  12  13   2        252.78        222.00       103.87 o                         
  13  13   2         22.06        -71.62        71.62 o                         
 -13  14   2        311.97        370.04       142.82 o                         
 -12  14   2       1099.84       1100.21       131.46 o                         
 -11  14   2       2479.11       2677.00       119.15 o                         
 -10  14   2       2225.32       2259.49       107.37 o                         
  -9  14   2         15.81         59.34        59.13 o                         
  -8  14   2       1590.93       1548.06        89.24 o                         
  -7  14   2        505.13        553.73        58.70 o                         
  -6  14   2        733.76        741.64       100.63 o                         
  -5  14   2          6.59         49.62        48.04 o                         
  -4  14   2          7.33        -22.00        45.44 o                         
  -3  14   2        531.34        550.18        94.13 o                         
  -2  14   2       6577.53       6704.77       185.02 o                         
  -1  14   2        253.37        231.53        43.66 o                         
   0  14   2        171.43        156.40        33.91 o                         
   1  14   2         62.68         59.19        29.00 o                         
   2  14   2       1540.71       1639.20        62.22 o                         
   3  14   2        352.83        430.92        56.83 o                         
   4  14   2       3352.04       3479.78       147.69 o                         
   5  14   2        395.62        374.78        54.94 o                         
   6  14   2       3420.45       3142.33       113.18 o                         
   7  14   2        752.52        681.13        67.45 o                         
   8  14   2       4346.85       4199.21       116.96 o                         
   9  14   2        186.07        382.43        73.31 o                         
  10  14   2        416.06        323.13        81.15 o                         
  11  14   2        411.24        417.44        84.95 o                         
  12  14   2        189.18        116.95       159.05 o                         
  13  14   2        178.93         60.89        75.33 o                         
 -12  15   2         77.64         43.77        79.45 o                         
 -11  15   2         33.68          4.48        72.06 o                         
 -10  15   2       5201.98       5158.49       152.28 o                         
  -9  15   2         12.36        -28.47        48.01 o                         
  -8  15   2        214.38        229.22        58.58 o                         
  -7  15   2        367.02        353.43       131.46 o                         
  -6  15   2        137.81        137.62        63.30 o                         
  -5  15   2        445.46        515.47        89.26 o                         
  -4  15   2          8.43        -41.00        81.15 o                         
  -3  15   2        104.28         95.34        48.99 o                         
  -2  15   2       4383.56       4532.62       133.55 o                         
  -1  15   2        473.27        497.94        48.65 o                         
   0  15   2        173.23        184.87        38.56 o                         
   1  15   2        340.01        352.63        42.51 o                         
   2  15   2        504.58        706.24        95.76 o                         
   3  15   2       1216.45       1229.50       139.58 o                         
   4  15   2         83.40        108.07        53.56 o                         
   5  15   2        364.00        453.77        63.17 o                         
   6  15   2        318.47        274.69        87.64 o                         
   7  15   2        482.17        437.72       105.49 o                         
   8  15   2        529.88        550.37        70.53 o                         
   9  15   2         29.66        145.17        71.41 o                         
  10  15   2       1267.73       1330.66       124.97 o                         
  11  15   2         19.58        104.18        81.15 o                         
  12  15   2         61.71         60.54        77.97 o                         
 -11  16   2         46.79         90.75        79.94 o                         
 -10  16   2         45.50         50.27        60.33 o                         
  -9  16   2        182.97        181.62        63.02 o                         
  -8  16   2        550.77        547.20        86.05 o                         
  -7  16   2       1198.99       1166.91       104.42 o                         
  -6  16   2       3689.43       3683.41       147.39 o                         
  -5  16   2        296.81        288.14        66.54 o                         
  -4  16   2         40.16         -8.00        47.01 o                         
  -3  16   2          4.74         63.18        68.17 o                         
  -2  16   2       2165.46       2207.75        99.75 o                         
  -1  16   2          0.28         18.62        35.76 o                         
   0  16   2       1186.39       1219.27        90.57 o                         
   1  16   2         19.87         41.89        48.04 o                         
   2  16   2      12513.82      13082.42       267.33 o                         
   3  16   2        409.35        352.68        62.34 o                         
   4  16   2        278.57        377.07       144.45 o                         
   5  16   2       1740.31       1659.47       110.36 o                         
   6  16   2        374.67        493.53        92.51 o                         
   7  16   2       2030.60       2068.23       111.16 o                         
   8  16   2       3127.00       2737.20       138.61 o                         
   9  16   2       1223.14       1113.05       109.89 o                         
  10  16   2        274.85        361.89        84.55 o                         
  11  16   2        102.78        120.29        78.77 o                         
 -11  17   2         18.86         19.66        79.94 o                         
 -10  17   2        625.07        516.35        90.64 o                         
  -9  17   2        872.48        949.65       194.76 o                         
  -8  17   2        243.37        230.47        80.33 o                         
  -7  17   2        246.07        281.56        71.04 o                         
  -6  17   2        127.07        169.76        65.38 o                         
  -5  17   2        682.10        782.93       193.14 o                         
  -4  17   2       1027.26       1010.83        90.44 o                         
  -3  17   2        118.14        204.33        57.69 o                         
  -2  17   2         30.73        200.09        64.14 o                         
  -1  17   2        268.89        302.42        52.92 o                         
   0  17   2        483.22        572.24        76.87 o                         
   1  17   2          3.13          1.13        52.64 o                         
   2  17   2         89.01        296.60        60.83 o                         
   3  17   2        707.19        869.66        97.38 o                         
   4  17   2        376.48        469.31        71.62 o                         
   5  17   2         11.64        -32.90        49.10 o                         
   6  17   2       1670.63       1513.55       102.98 o                         
   7  17   2        109.14         99.44        58.49 o                         
   8  17   2        117.36        202.87        92.51 o                         
   9  17   2        949.31        944.37       180.15 o                         
  10  17   2       1256.09       1001.76       115.08 o                         
  11  17   2          2.75         59.16        80.88 o                         
 -10  18   2        208.13        265.92       129.84 o                         
  -9  18   2        218.08        337.75        88.35 o                         
  -8  18   2        416.25        267.79        84.92 o                         
  -7  18   2         43.74        179.97       133.09 o                         
  -6  18   2       2474.56       2427.00       139.11 o                         
  -5  18   2          9.93        -46.07        68.17 o                         
  -4  18   2       2995.32       2940.28       215.86 o                         
  -3  18   2        345.70        258.36        63.95 o                         
  -2  18   2         32.83         36.88        44.37 o                         
  -1  18   2         72.11        -17.40        57.24 o                         
   0  18   2        268.20        462.85        74.66 o                         
   1  18   2        419.61        414.18        73.45 o                         
   2  18   2        294.60        374.28        94.13 o                         
   3  18   2         27.55         18.90        57.69 o                         
   4  18   2       1130.74       1186.19        99.67 o                         
   5  18   2         62.22        163.03        60.79 o                         
   6  18   2         57.07         89.44        60.83 o                         
   7  18   2         20.84         44.54        61.46 o                         
   8  18   2       1310.30       1383.85       162.30 o                         
   9  18   2        252.29        251.50       116.86 o                         
  10  18   2        279.32        261.34        89.16 o                         
  -9  19   2        207.55        195.98        87.81 o                         
  -8  19   2         23.28        -32.25        69.98 o                         
  -7  19   2          0.31        -13.91        72.06 o                         
  -6  19   2        410.02        348.07        84.95 o                         
  -5  19   2         64.08         21.10        61.97 o                         
  -4  19   2        201.16        296.35        89.26 o                         
  -3  19   2          5.51        -10.82        60.83 o                         
  -2  19   2        418.00        382.84       113.61 o                         
  -1  19   2         38.32         13.10        62.84 o                         
   0  19   2        681.37        589.38        82.25 o                         
   1  19   2        659.22        739.66        87.13 o                         
   2  19   2         24.17         82.59        61.84 o                         
   3  19   2         10.95          7.29        56.20 o                         
   4  19   2        379.81        435.45        75.64 o                         
   5  19   2         14.94        -12.17        63.30 o                         
   6  19   2       2903.70       2903.20       143.11 o                         
   7  19   2        450.29        520.98        88.17 o                         
   8  19   2        426.23        514.55        95.07 o                         
   9  19   2        462.05        621.16       101.97 o                         
  -7  20   2        104.23         40.26        75.64 o                         
  -6  20   2         69.21         16.44       139.58 o                         
  -5  20   2        223.25        266.17       116.86 o                         
  -4  20   2       2140.40       2344.02       277.53 o                         
  -3  20   2        140.43        134.93        76.87 o                         
  -2  20   2       1073.33       1330.21       115.49 o                         
  -1  20   2          9.68          3.25        68.17 o                         
   0  20   2         40.11        165.65        69.98 o                         
   1  20   2          1.27        -38.76       108.74 o                         
   2  20   2        406.37        402.02        83.19 o                         
   3  20   2        343.37        300.58        74.36 o                         
   4  20   2       1859.73       1508.58       119.09 o                         
   5  20   2        117.08        137.34        69.75 o                         
   6  20   2        467.04        518.97        99.00 o                         
   7  20   2         24.29          9.74        97.38 o                         
  -6  21   2        607.58        366.80       142.82 o                         
  -5  21   2        101.05         33.59        78.56 o                         
  -4  21   2       2223.91       1992.31       275.91 o                         
  -3  21   2        729.43        645.92        96.40 o                         
  -2  21   2        574.75        663.85        98.62 o                         
  -1  21   2          0.47        -41.12        64.66 o                         
   0  21   2        232.26        365.17        87.22 o                         
   1  21   2         13.99          3.13        65.38 o                         
   2  21   2        131.11         34.08        71.15 o                         
   3  21   2          4.64         37.22        68.40 o                         
   4  21   2        657.48        607.61       123.35 o                         
   5  21   2        178.65        108.61        72.27 o                         
   6  21   2         58.95        226.21        80.88 o                         
  -3  22   2         25.49         72.61       115.23 o                         
  -2  22   2        390.09        406.92        99.00 o                         
  -1  22   2         87.57          2.13       108.74 o                         
   0  22   2         73.58         -2.74       121.72 o                         
   1  22   2         25.78        146.07        82.63 o                         
   2  22   2       1202.04        889.65       106.71 o                         
   3  22   2         21.29         39.15        71.74 o                         
  -4 -21   3         18.45        110.36        78.04 o                         
  -3 -21   3          8.29        -66.09        66.09 o                         
  -2 -21   3          8.64         -6.55        69.75 o                         
  -1 -21   3       1715.70       1925.12       253.19 o                         
   0 -21   3         29.62         73.86        74.57 o                         
   1 -21   3       1327.83       1270.78       122.78 o                         
   2 -21   3         52.09         35.07        81.46 o                         
   3 -21   3       4642.31       4727.68       199.69 o                         
   4 -21   3          0.88        -14.88        82.53 o                         
   5 -21   3        105.61         97.34       139.58 o                         
  -6 -20   3         88.75        205.61        83.19 o                         
  -5 -20   3        952.51        872.39       123.35 o                         
  -4 -20   3         50.58          1.01        84.40 o                         
  -3 -20   3        507.82        539.80        89.52 o                         
  -2 -20   3        332.70        267.66       131.46 o                         
  -1 -20   3       2448.68       2316.70       285.65 o                         
   0 -20   3         72.47         60.05        73.45 o                         
   1 -20   3         11.42        -69.69        79.53 o                         
   2 -20   3          0.77         46.35        65.38 o                         
   3 -20   3          5.11        105.29        73.02 o                         
   4 -20   3        100.22        -11.02        69.30 o                         
   5 -20   3       1084.05       1102.02       116.99 o                         
   6 -20   3        154.89        240.77        86.05 o                         
   7 -20   3        860.48        795.55       110.10 o                         
  -7 -19   3        509.74        598.79       178.53 o                         
  -6 -19   3        269.51        265.18        78.96 o                         
  -5 -19   3         18.98        -41.76        59.54 o                         
  -4 -19   3        298.28        309.99        78.04 o                         
  -3 -19   3        258.92        204.45        72.27 o                         
  -2 -19   3          1.33        -60.53        60.53 o                         
  -1 -19   3       4348.99       4502.70       177.87 o                         
   0 -19   3         12.63         72.29        67.68 o                         
   1 -19   3       2499.92       2613.20       148.03 o                         
   2 -19   3          0.49          1.39        71.41 o                         
   3 -19   3        448.18        446.93       115.23 o                         
   4 -19   3          0.12         38.95        71.15 o                         
   5 -19   3         48.13          5.94        67.45 o                         
   6 -19   3         20.25        105.77       115.23 o                         
   7 -19   3        169.27        209.73        65.20 o                         
   8 -19   3        522.74        569.35        95.10 o                         
  -8 -18   3        128.87         94.13       107.12 o                         
  -7 -18   3         80.25         77.27        69.75 o                         
  -6 -18   3         83.10         18.65        63.09 o                         
  -5 -18   3        873.91        979.78       100.99 o                         
  -4 -18   3         11.49         -8.62        62.84 o                         
  -3 -18   3       3063.64       3292.67       220.73 o                         
  -2 -18   3          2.06         44.20        58.49 o                         
  -1 -18   3        995.29        987.28       105.49 o                         
   0 -18   3        666.53        650.79        89.26 o                         
   1 -18   3       1670.11       1679.08       117.06 o                         
   2 -18   3        659.01        619.62        90.47 o                         
   3 -18   3       3627.56       3757.82       161.80 o                         
   4 -18   3          2.37         29.10        94.13 o                         
   5 -18   3        878.28        796.37        74.83 o                         
   6 -18   3         13.45         37.39        53.01 o                         
   7 -18   3       2540.74       2816.70       148.98 o                         
   8 -18   3         11.88         40.95        68.74 o                         
   9 -18   3        908.15        981.31       108.86 o                         
  -9 -17   3        251.23        143.00       149.32 o                         
  -8 -17   3        221.02        304.38        79.45 o                         
  -7 -17   3       2891.63       3134.03       256.43 o                         
  -6 -17   3         48.88         22.43        62.34 o                         
  -5 -17   3       1178.54       1273.43       133.09 o                         
  -4 -17   3        103.13         85.04        57.24 o                         
  -3 -17   3        778.46        935.00       160.68 o                         
  -2 -17   3        240.16        160.40        74.66 o                         
  -1 -17   3        100.90        126.59        59.68 o                         
   0 -17   3        935.76       1035.06       118.48 o                         
   1 -17   3       7635.35       7517.48       417.11 o                         
   2 -17   3          0.14        -16.36        89.26 o                         
   3 -17   3        663.75        598.94        79.16 o                         
   4 -17   3         90.76        119.42        47.17 o                         
   5 -17   3       2555.55       2496.74       143.21 o                         
   6 -17   3        253.83        288.70        70.71 o                         
   7 -17   3        547.84        475.57        78.96 o                         
   8 -17   3        104.68        165.55        73.45 o                         
   9 -17   3       1521.11       1322.04        95.38 o                         
  10 -17   3        967.11       1070.19        91.72 o                         
 -10 -16   3          1.34         53.45        82.63 o                         
  -9 -16   3        163.94        212.24        89.26 o                         
  -8 -16   3          0.67         48.46        63.78 o                         
  -7 -16   3        232.29        253.86       198.01 o                         
  -6 -16   3         40.28         10.17        59.54 o                         
  -5 -16   3       1590.61       1548.84       115.23 o                         
  -4 -16   3       1174.58       1161.36       124.97 o                         
  -3 -16   3        789.83        894.09        87.13 o                         
  -2 -16   3        229.03        261.30        68.86 o                         
  -1 -16   3         36.54         69.79        64.92 o                         
   0 -16   3        261.64        263.37        61.84 o                         
   1 -16   3         39.43        146.76        59.54 o                         
   2 -16   3        175.73        254.96        63.09 o                         
   3 -16   3       1466.68       1661.78        94.14 o                         
   4 -16   3        307.17        259.39        49.19 o                         
   5 -16   3        717.19        686.30        77.97 o                         
   6 -16   3       1096.20       1191.51       100.63 o                         
   7 -16   3        364.99        440.28       108.74 o                         
   8 -16   3        492.91        570.71        72.03 o                         
   9 -16   3        880.99        997.60        86.44 o                         
  10 -16   3        722.83        640.22        77.48 o                         
  11 -16   3        259.77        403.53        74.02 o                         
 -11 -15   3         35.69        -52.92        78.96 o                         
 -10 -15   3        630.53        709.03        98.88 o                         
  -9 -15   3        885.47        822.75       100.29 o                         
  -8 -15   3        185.62        298.39       113.61 o                         
  -7 -15   3       5264.29       5050.12       165.83 o                         
  -6 -15   3        158.60         80.65        59.15 o                         
  -5 -15   3       3503.26       3391.91       225.60 o                         
  -4 -15   3        223.74        309.21        65.14 o                         
  -3 -15   3          4.64         82.11        50.34 o                         
  -2 -15   3        347.36        408.90        67.68 o                         
  -1 -15   3       1356.21       1431.98       124.97 o                         
   0 -15   3         19.94         48.61        86.02 o                         
   1 -15   3        504.14        608.84        73.88 o                         
   2 -15   3         29.55         28.82        39.88 o                         
   3 -15   3        354.42        439.73        50.57 o                         
   4 -15   3        285.08        204.88        45.91 o                         
   5 -15   3        488.60        462.26        66.44 o                         
   6 -15   3         96.35        153.73        57.24 o                         
   7 -15   3        347.37        408.81        60.59 o                         
   8 -15   3         48.48        -26.46        49.03 o                         
   9 -15   3       3882.85       3706.84       230.27 o                         
  10 -15   3        577.10        810.79        80.46 o                         
  11 -15   3       1827.76       1839.45       114.52 o                         
  12 -15   3        169.56        -32.55        79.45 o                         
 -12 -14   3        221.04        192.88        85.78 o                         
 -11 -14   3       1786.42       2027.69       143.11 o                         
 -10 -14   3         33.08        -10.97        65.50 o                         
  -9 -14   3        310.22        377.84        79.45 o                         
  -8 -14   3       1456.76       1409.38       100.29 o                         
  -7 -14   3          9.46         41.62        51.61 o                         
  -6 -14   3        553.15        459.62        84.40 o                         
  -5 -14   3        439.45        412.51        74.66 o                         
  -4 -14   3        119.80        124.97        52.79 o                         
  -3 -14   3       4438.90       4447.86       142.31 o                         
  -2 -14   3        438.10        437.31        60.79 o                         
  -1 -14   3        559.80        558.63        73.03 o                         
   0 -14   3        351.07        424.41        66.37 o                         
   1 -14   3          1.98         40.95        33.19 o                         
   2 -14   3         13.62         33.40        33.42 o                         
   3 -14   3        975.70       1059.58        64.86 o                         
   4 -14   3         94.71         85.43        87.64 o                         
   5 -14   3       1155.63       1339.46        93.77 o                         
   6 -14   3          0.53         -3.34        43.02 o                         
   7 -14   3       2030.37       2008.87        92.40 o                         
   8 -14   3       1619.56       1527.26        88.46 o                         
   9 -14   3       5371.96       5208.40       144.70 o                         
  10 -14   3       2905.26       2918.73       119.00 o                         
  11 -14   3        365.34        332.48        66.43 o                         
  12 -14   3        133.99        126.06        76.25 o                         
  13 -14   3        178.95        118.77        82.63 o                         
 -12 -13   3        444.97        543.87       110.36 o                         
 -11 -13   3          3.79        -51.70        74.66 o                         
 -10 -13   3        619.79        522.32        87.28 o                         
  -9 -13   3       1306.97       1409.68       112.25 o                         
  -8 -13   3        785.43        648.39        74.36 o                         
  -7 -13   3        788.44        864.79        82.63 o                         
  -6 -13   3          6.34          8.11        79.53 o                         
  -5 -13   3       1065.22       1016.66        80.24 o                         
  -4 -13   3        198.23        239.62       116.86 o                         
  -3 -13   3       3603.24       3728.62       127.25 o                         
  -2 -13   3       1274.97       1362.63       136.33 o                         
  -1 -13   3          5.80         34.71        25.78 o                         
   0 -13   3        895.04        904.14        43.30 o                         
   1 -13   3       2900.05       2884.92        97.67 o                         
   2 -13   3         45.47         44.05        32.93 o                         
   3 -13   3       1871.31       1745.96        73.47 o                         
   4 -13   3       1526.26       1428.99        86.05 o                         
   5 -13   3        955.76       1045.15        67.47 o                         
   6 -13   3        112.87        112.41        42.78 o                         
   7 -13   3       2879.35       2570.01        99.29 o                         
   8 -13   3        766.30        709.05        67.12 o                         
   9 -13   3        733.81        839.13        73.50 o                         
  10 -13   3         40.09         62.51        52.77 o                         
  11 -13   3       1673.56       1646.18        96.25 o                         
  12 -13   3         14.78         78.74        79.94 o                         
  13 -13   3        157.21        221.53        88.35 o                         
 -13 -12   3        294.88        345.05        91.47 o                         
 -12 -12   3        169.98        210.17       107.12 o                         
 -11 -12   3       2016.75       1886.95       129.67 o                         
 -10 -12   3        603.85        655.28        88.11 o                         
  -9 -12   3       2751.20       2413.11        97.85 o                         
  -8 -12   3        115.48        149.98        47.58 o                         
  -7 -12   3       6480.31       6269.60       165.45 o                         
  -6 -12   3       1182.03       1092.64        79.94 o                         
  -5 -12   3         16.49         27.47        44.36 o                         
  -4 -12   3          1.62        -37.82        37.82 o                         
  -3 -12   3       6718.13       6594.12       161.80 o                         
  -2 -12   3         39.52          2.36        45.44 o                         
  -1 -12   3       3604.69       3510.44        78.22 o                         
   0 -12   3        871.85        863.40        74.49 o                         
   1 -12   3        152.50        176.53        24.99 o                         
   2 -12   3          5.43         -7.84        18.77 o                         
   3 -12   3       4031.30       4088.57       125.80 o                         
   4 -12   3        268.73        211.61        41.43 o                         
   5 -12   3       1451.87       1599.82        80.99 o                         
   6 -12   3        904.36        852.16        62.45 o                         
   7 -12   3       3413.78       3654.13       106.15 o                         
   8 -12   3        561.78        485.90        58.45 o                         
   9 -12   3         50.25          4.64        42.37 o                         
  10 -12   3       2822.58       2716.28       110.34 o                         
  11 -12   3        123.35        138.67        54.58 o                         
  12 -12   3        187.51        254.22        82.53 o                         
  13 -12   3        137.35        123.35        80.33 o                         
  14 -12   3          0.25        -70.97        70.97 o                         
 -13 -11   3        272.40        227.22        82.63 o                         
 -12 -11   3        816.89        615.41        97.53 o                         
 -11 -11   3        256.40        287.45       123.35 o                         
 -10 -11   3        141.16         79.71        97.38 o                         
  -9 -11   3       4127.02       4196.79       115.74 o                         
  -8 -11   3          7.52         -7.34        39.62 o                         
  -7 -11   3         31.57          4.87        44.38 o                         
  -6 -11   3       3127.55       3281.33       114.69 o                         
  -5 -11   3       2206.74       2237.24        97.04 o                         
  -4 -11   3        153.92         80.61        48.69 o                         
  -3 -11   3        356.26        454.14        51.30 o                         
  -2 -11   3         26.76          8.37        17.08 o                         
  -1 -11   3       2281.86       2308.97        52.62 o                         
   0 -11   3        164.76        147.34        22.31 o                         
   1 -11   3       3876.84       3965.80        71.58 o                         
   2 -11   3        196.01        173.38        22.17 o                         
   3 -11   3       1669.50       1565.03        78.91 o                         
   4 -11   3       2488.44       2411.82        51.44 o                         
   5 -11   3       5243.99       5451.31       117.95 o                         
   6 -11   3         21.80        -12.04        32.97 o                         
   7 -11   3       2458.05       2364.31       125.76 o                         
   8 -11   3        656.75        662.22        58.69 o                         
   9 -11   3       3437.28       3235.99       110.11 o                         
  10 -11   3        864.73        799.95        67.26 o                         
  11 -11   3       1976.87       1701.51        91.15 o                         
  12 -11   3          5.86        -11.28        65.14 o                         
  13 -11   3        230.51        138.48        81.26 o                         
  14 -11   3         23.38        119.08        79.94 o                         
 -14 -10   3        312.43        215.47        87.13 o                         
 -13 -10   3          0.11         -0.93        73.03 o                         
 -12 -10   3         89.66         61.67        66.98 o                         
 -11 -10   3        781.95        759.71       107.12 o                         
 -10 -10   3       2706.93       2812.92       133.07 o                         
  -9 -10   3       2428.90       2417.69        90.19 o                         
  -8 -10   3         17.27         57.88        36.37 o                         
  -7 -10   3       1861.55       1812.47       149.32 o                         
  -6 -10   3        444.01        459.75        57.24 o                         
  -5 -10   3       1835.97       1697.26        84.55 o                         
  -4 -10   3         67.91         98.96        39.73 o                         
  -3 -10   3         64.32         -4.54        43.82 o                         
  -2 -10   3        331.22        375.77        42.67 o                         
  -1 -10   3         17.06         67.71        18.27 o                         
   0 -10   3         48.05         69.65        18.69 o                         
   1 -10   3         84.25         37.27        18.53 o                         
   2 -10   3        244.76        307.04        24.26 o                         
   3 -10   3        487.50        535.92        28.65 o                         
   4 -10   3        760.17        725.64        30.63 o                         
   5 -10   3       1156.65       1360.33        84.22 o                         
   6 -10   3        796.30        693.10        51.57 o                         
   7 -10   3       5952.46       6173.19       209.79 o                         
   8 -10   3       1050.21       1013.09        64.90 o                         
   9 -10   3       4556.06       4183.34       114.49 o                         
  10 -10   3       1402.56       1331.60        79.48 o                         
  11 -10   3        209.98        230.05        54.35 o                         
  12 -10   3        759.80        830.17       150.94 o                         
  13 -10   3       1429.86       1597.01       160.68 o                         
  14 -10   3        359.59        447.81        94.02 o                         
  15 -10   3       1056.50       1024.28       117.79 o                         
 -14  -9   3        132.80        195.17        81.77 o                         
 -13  -9   3       1151.21       1359.88       207.74 o                         
 -12  -9   3        628.55        657.69        83.75 o                         
 -11  -9   3        345.50        326.18        92.51 o                         
 -10  -9   3         27.10         51.94        90.89 o                         
  -9  -9   3         10.62          5.08        37.02 o                         
  -8  -9   3        616.62        614.20        57.55 o                         
  -7  -9   3       5930.53       5873.09       143.73 o                         
  -6  -9   3       1904.44       1968.09        83.56 o                         
  -5  -9   3         11.54         29.21        51.94 o                         
  -4  -9   3        930.84        935.98       198.01 o                         
  -3  -9   3         17.22         26.78        24.22 o                         
  -2  -9   3        323.52        318.11        24.02 o                         
  -1  -9   3       1300.19       1535.48        34.91 o                         
   0  -9   3         79.32         65.43        15.32 o                         
   1  -9   3        846.74       1004.18        37.54 o                         
   2  -9   3       4062.60       3672.05        56.08 o                         
   3  -9   3       6268.47       6476.67        73.45 o                         
   4  -9   3          6.11          8.14        12.18 o                         
   5  -9   3       2228.41       1963.41        42.79 o                         
   6  -9   3         81.52         55.35        43.57 o                         
   7  -9   3       4740.72       4918.12       108.60 o                         
   8  -9   3        811.54        876.68        59.79 o                         
   9  -9   3        352.49        324.06        47.02 o                         
  10  -9   3        598.71        521.47        60.94 o                         
  11  -9   3         98.80        154.74        50.24 o                         
  12  -9   3       2607.66       2561.03       138.85 o                         
  13  -9   3       1170.70       1334.43       238.58 o                         
  14  -9   3         66.64         41.34        76.43 o                         
  15  -9   3         72.19         78.29       150.94 o                         
 -15  -8   3        311.78        375.72        91.47 o                         
 -14  -8   3        515.81        508.99        92.77 o                         
 -13  -8   3         54.56         83.56       126.59 o                         
 -12  -8   3        811.23        925.46        95.23 o                         
 -11  -8   3       5082.73       4859.93       160.23 o                         
 -10  -8   3       1385.25       1277.79        96.32 o                         
  -9  -8   3       5500.99       5692.79       173.83 o                         
  -8  -8   3        928.18        926.47        59.36 o                         
  -7  -8   3        140.44        142.50        63.58 o                         
  -6  -8   3       1004.96        962.63        65.14 o                         
  -5  -8   3       4033.95       4645.28       100.29 o                         
  -4  -8   3       3504.44       3377.83        79.61 o                         
  -3  -8   3       9746.01      10318.24       154.94 o                         
  -2  -8   3        204.53        218.85        24.26 o                         
  -1  -8   3       3485.33       2946.48        45.66 o                         
   0  -8   3         76.61         83.71        15.29 o                         
   1  -8   3       3011.22       3042.62        46.32 o                         
   2  -8   3        597.30        607.54        21.14 o                         
   3  -8   3      27586.26      30525.88       236.73 o                         
   4  -8   3        309.10        361.22        17.87 o                         
   5  -8   3        355.07        367.40        44.80 o                         
   6  -8   3       1152.29       1032.44        54.84 o                         
   7  -8   3       5071.76       5112.79        67.03 o                         
   8  -8   3       2051.19       1876.18       106.35 o                         
   9  -8   3       2028.50       2188.03        81.62 o                         
  10  -8   3        129.12        108.12        42.37 o                         
  11  -8   3        844.87        850.16        75.68 o                         
  12  -8   3       1542.74       1449.35       110.17 o                         
  13  -8   3         26.10        -62.84        62.84 o                         
  14  -8   3         47.12         16.23        81.15 o                         
  15  -8   3        695.13        788.54       217.48 o                         
 -15  -7   3        410.71        403.56        91.72 o                         
 -14  -7   3        220.43        101.95        82.77 o                         
 -13  -7   3        553.73        437.51        82.53 o                         
 -12  -7   3        585.67        650.00        83.56 o                         
 -11  -7   3         73.92        134.71        57.38 o                         
 -10  -7   3        870.48       1035.59        65.77 o                         
  -9  -7   3        215.10        223.58        42.75 o                         
  -8  -7   3        579.25        514.94        44.39 o                         
  -7  -7   3       4983.46       4510.88        97.97 o                         
  -6  -7   3        846.30        832.40        53.99 o                         
  -5  -7   3      10849.29      11134.35       198.01 o                         
  -4  -7   3       1123.16       1214.30        52.21 o                         
  -3  -7   3      13873.24      16677.19       184.16 o                         
  -2  -7   3        728.56        663.41        33.01 o                         
  -1  -7   3       6700.50       6287.25        63.55 o                         
   0  -7   3        336.99        302.92        18.08 o                         
   1  -7   3       9203.53       9132.06        85.05 o                         
   2  -7   3       3269.76       3005.30        41.24 o                         
   3  -7   3      12627.36      13035.58       111.22 o                         
   4  -7   3       1886.91       1998.37        55.09 o                         
   5  -7   3       3785.45       3726.77        49.59 o                         
   6  -7   3         73.01         36.82        18.39 o                         
   7  -7   3       1531.03       1583.17        41.79 o                         
   8  -7   3        802.44        849.94        39.44 o                         
   9  -7   3       1169.26       1127.42        62.96 o                         
  10  -7   3         18.32         50.67        35.29 o                         
  11  -7   3        257.63        264.19        64.27 o                         
  12  -7   3       1150.21       1091.25       225.60 o                         
  13  -7   3        220.81        178.22        71.04 o                         
  14  -7   3        207.42        183.02        77.94 o                         
  15  -7   3        124.28        135.61        81.11 o                         
  16  -7   3        137.35        141.37        89.16 o                         
 -15  -6   3        123.80        177.61        80.88 o                         
 -14  -6   3         29.45        101.92        74.36 o                         
 -13  -6   3        193.14        199.05        73.03 o                         
 -12  -6   3       1846.57       1843.78       118.19 o                         
 -11  -6   3       1763.24       2019.11       162.30 o                         
 -10  -6   3        110.53         95.65        48.61 o                         
  -9  -6   3         44.45         55.56        32.24 o                         
  -8  -6   3        143.87        161.49        25.36 o                         
  -7  -6   3        166.24        144.91        22.22 o                         
  -6  -6   3        869.78        854.26        30.20 o                         
  -5  -6   3       6715.35       7409.60       104.01 o                         
  -4  -6   3          7.16        -17.64        18.61 o                         
  -3  -6   3        462.18        738.67        34.02 o                         
  -2  -6   3         27.22         19.48        17.85 o                         
  -1  -6   3         87.96        121.83        10.92 o                         
   0  -6   3        343.60        281.85        15.65 o                         
   1  -6   3      12905.66      12745.98       101.77 o                         
   2  -6   3         45.99         61.51         9.38 o                         
   3  -6   3          4.39          3.54        10.21 o                         
   4  -6   3        132.25        127.04        11.57 o                         
   5  -6   3       4991.21       5841.03       110.19 o                         
   6  -6   3        127.96        143.62        20.96 o                         
   7  -6   3       4673.75       4725.92        76.98 o                         
   8  -6   3       2759.39       2476.76        59.33 o                         
   9  -6   3        619.56        623.67        49.66 o                         
  10  -6   3        112.56         57.10        43.16 o                         
  11  -6   3        354.90        369.73        77.90 o                         
  12  -6   3        103.87         85.93        60.79 o                         
  13  -6   3        811.11        798.00        91.47 o                         
  14  -6   3        320.19        300.76        79.94 o                         
  15  -6   3       2322.00       2282.32       145.63 o                         
  16  -6   3        879.84        928.95       119.29 o                         
 -15  -5   3        218.40        216.59        82.63 o                         
 -14  -5   3        175.71        139.11        71.62 o                         
 -13  -5   3        491.55        572.21       113.61 o                         
 -12  -5   3       1519.66       1439.68       103.21 o                         
 -11  -5   3        577.18        588.83        73.34 o                         
 -10  -5   3       1960.36       1980.82        75.43 o                         
  -9  -5   3        255.24        238.16        28.59 o                         
  -8  -5   3       2683.44       2598.44        60.38 o                         
  -7  -5   3        101.65        137.66        20.68 o                         
  -6  -5   3        446.11        458.72        27.05 o                         
  -5  -5   3       6022.06       5738.47        78.30 o                         
  -4  -5   3         65.04         60.53         9.12 o                         
  -3  -5   3      10477.10      11118.64       129.38 o                         
  -2  -5   3       8894.96       9003.60       107.50 o                         
  -1  -5   3       9844.91      10126.17        81.01 o                         
   0  -5   3       1761.30       1685.30        26.08 o                         
   1  -5   3       2418.97       2661.23        32.71 o                         
   2  -5   3       1997.00       2022.75        25.98 o                         
   3  -5   3        489.24        384.95        14.63 o                         
   4  -5   3        194.21        175.98        13.55 o                         
   5  -5   3       2593.73       2962.90        53.15 o                         
   6  -5   3          6.65         15.51        17.37 o                         
   7  -5   3       3959.34       4117.30        70.88 o                         
   8  -5   3       1964.24       1866.87        50.98 o                         
   9  -5   3       1774.30       1786.16        67.00 o                         
  10  -5   3        745.81        643.74        40.53 o                         
  11  -5   3        122.31        120.10        64.92 o                         
  12  -5   3          1.59         34.08        52.79 o                         
  13  -5   3        167.52        242.82        71.04 o                         
  14  -5   3       2717.29       2567.46       143.44 o                         
  15  -5   3          1.80         13.73        73.94 o                         
  16  -5   3         48.22        166.67        86.05 o                         
 -16  -4   3         47.81        140.63        80.88 o                         
 -15  -4   3       1414.82       1456.03       118.06 o                         
 -14  -4   3          2.86         39.90        99.00 o                         
 -13  -4   3          0.69        -28.07        58.23 o                         
 -12  -4   3        944.62       1024.32        91.81 o                         
 -11  -4   3       1502.72       1315.82        68.79 o                         
 -10  -4   3       1477.29       1534.19        54.25 o                         
  -9  -4   3       8389.79       8296.54       118.48 o                         
  -8  -4   3        152.85        174.11        25.83 o                         
  -7  -4   3       1008.62       1076.24        37.10 o                         
  -6  -4   3        666.31        669.07        28.92 o                         
  -5  -4   3       5967.18       6820.20       117.14 o                         
  -4  -4   3         78.04        124.83        13.31 o                         
  -3  -4   3       4602.34       5539.08        74.79 o                         
  -2  -4   3        859.52        710.83        25.19 o                         
  -1  -4   3       1370.79       1180.08        22.63 o                         
   0  -4   3        539.95        470.50        14.63 o                         
   1  -4   3      43389.17      44979.18       349.15 o                         
   2  -4   3        131.04        149.49        14.97 o                         
   3  -4   3       5116.35       5671.49        60.49 o                         
   4  -4   3        316.05        283.84        28.78 o                         
   5  -4   3       2558.46       2351.85        47.57 o                         
   6  -4   3        747.35        699.82        43.57 o                         
   7  -4   3       5210.13       5817.58        85.41 o                         
   8  -4   3        360.90        346.37        28.51 o                         
   9  -4   3       6653.36       6562.82       100.62 o                         
  10  -4   3       3580.87       3322.45        72.43 o                         
  11  -4   3       1813.03       1762.38        75.85 o                         
  12  -4   3         70.99         86.94        58.50 o                         
  13  -4   3       1365.01       1438.06       104.42 o                         
  14  -4   3         79.42         47.97        67.68 o                         
  15  -4   3       1215.66       1260.37       139.58 o                         
  16  -4   3        808.29        901.14       110.10 o                         
 -16  -3   3       1525.90       1732.10       267.79 o                         
 -15  -3   3        459.24        529.59       133.09 o                         
 -14  -3   3         63.21        174.36        72.06 o                         
 -13  -3   3         17.29         69.16        59.54 o                         
 -12  -3   3          0.21         36.80        40.40 o                         
 -11  -3   3        249.19        251.10        44.39 o                         
 -10  -3   3        605.75        733.63        53.30 o                         
  -9  -3   3       4890.02       4884.58        85.02 o                         
  -8  -3   3       4433.73       3999.01        75.90 o                         
  -7  -3   3         45.34        113.65        20.07 o                         
  -6  -3   3       3721.93       3838.86        58.27 o                         
  -5  -3   3       8501.78       7981.42        81.66 o                         
  -4  -3   3       5985.74       5326.20        70.90 o                         
  -3  -3   3        881.91        959.21       128.92 o                         
  -2  -3   3          3.11         14.31         7.79 o                         
  -1  -3   3       3017.02       2881.79        33.59 o                         
   0  -3   3       2525.90       2195.72        25.38 o                         
   1  -3   3       2852.25       3243.70        30.43 o                         
   2  -3   3        242.71        276.73        11.60 o                         
   3  -3   3       8999.83       9178.64        79.82 o                         
   4  -3   3         53.00         48.78        15.62 o                         
   5  -3   3        335.67        250.60        21.83 o                         
   6  -3   3        462.85        495.14        27.32 o                         
   7  -3   3       8182.12       8830.96       111.72 o                         
   8  -3   3        140.87        114.75        23.49 o                         
   9  -3   3       2767.42       2652.70        61.60 o                         
  10  -3   3        611.40        605.64        33.96 o                         
  11  -3   3        384.90        429.91        53.41 o                         
  12  -3   3        353.61        390.49        43.21 o                         
  13  -3   3        571.88        558.24        79.16 o                         
  14  -3   3        400.91        415.16        76.87 o                         
  15  -3   3        204.30        181.63        78.96 o                         
  16  -3   3        503.72        556.06        98.38 o                         
 -16  -2   3        183.69        153.91       111.99 o                         
 -15  -2   3        247.95        268.04        83.56 o                         
 -14  -2   3        191.84        161.15        71.04 o                         
 -13  -2   3       1432.66       1379.56        78.95 o                         
 -12  -2   3         37.15         34.87        41.08 o                         
 -11  -2   3         33.46         18.94        61.08 o                         
 -10  -2   3        691.87        760.35        53.45 o                         
  -9  -2   3       2864.75       3037.95        82.15 o                         
  -8  -2   3        216.41        262.53        24.03 o                         
  -7  -2   3       4168.31       4402.42        65.95 o                         
  -6  -2   3       1541.14       1558.67        35.52 o                         
  -5  -2   3         99.42        155.16        15.61 o                         
  -4  -2   3        743.74        714.92        22.45 o                         
  -3  -2   3       6452.34       7330.47       102.83 o                         
  -2  -2   3       1802.77       1741.99        23.47 o                         
  -1  -2   3      39269.55      40307.17       326.04 o                         
   0  -2   3        841.23        803.06        19.32 o                         
   1  -2   3      23198.13      23818.38       153.90 o                         
   2  -2   3        751.47        619.28        16.96 o                         
   3  -2   3      11436.19      11394.24       104.90 o                         
   4  -2   3        251.19        380.88        25.77 o                         
   5  -2   3       2654.90       2546.83        46.25 o                         
   6  -2   3        297.49        248.29        28.73 o                         
   7  -2   3        840.66        818.95        30.53 o                         
   8  -2   3         32.79         79.95        20.42 o                         
   9  -2   3        265.59        347.26        29.07 o                         
  10  -2   3       4970.50       4773.13       103.98 o                         
  11  -2   3          2.72         -8.33        47.10 o                         
  12  -2   3        284.15        358.65        41.82 o                         
  13  -2   3       1012.16        929.95        57.45 o                         
  14  -2   3        472.30        405.03        60.05 o                         
  15  -2   3        922.91       1054.08       107.58 o                         
  16  -2   3        250.89        268.38        85.87 o                         
 -16  -1   3         81.35         64.31        76.21 o                         
 -15  -1   3         36.71          0.61        66.98 o                         
 -14  -1   3        557.37        624.46        67.77 o                         
 -13  -1   3        215.84        246.56        50.91 o                         
 -12  -1   3       1586.56       1380.87        74.62 o                         
 -11  -1   3       1438.22       1407.58       104.54 o                         
 -10  -1   3        555.54        508.64        46.78 o                         
  -9  -1   3        608.75        742.45        78.25 o                         
  -8  -1   3       2018.97       2060.01        55.47 o                         
  -7  -1   3         25.60         53.97        17.81 o                         
  -6  -1   3        681.61        636.18        30.25 o                         
  -5  -1   3       2413.85       3206.64        45.63 o                         
  -4  -1   3       7120.00       7069.06        70.26 o                         
  -3  -1   3      35328.66      35061.58       244.81 o                         
  -2  -1   3       4779.85       4534.43        52.81 o                         
  -1  -1   3      13243.38      12606.19       110.90 o                         
   0  -1   3        377.01        358.48         8.94 o                         
   1  -1   3          2.98         31.84         5.43 o                         
   2  -1   3         46.61         16.92         7.76 o                         
   3  -1   3       7675.23       8394.33        66.82 o                         
   4  -1   3        178.41        159.45        14.54 o                         
   5  -1   3       1336.21        908.01        25.23 o                         
   6  -1   3       2140.22       1956.18        41.72 o                         
   7  -1   3       2350.65       2885.93        52.62 o                         
   8  -1   3        108.58        160.27        21.12 o                         
   9  -1   3       2549.18       2594.32        55.64 o                         
  10  -1   3       1100.94       1189.88        87.55 o                         
  11  -1   3       6229.53       5768.43       130.76 o                         
  12  -1   3        737.37        789.12        59.89 o                         
  13  -1   3         43.95         62.49        44.37 o                         
  14  -1   3         17.83         -4.21        40.06 o                         
  15  -1   3         26.38        -32.24        67.45 o                         
  16  -1   3       2254.91       2361.84       146.90 o                         
 -16   0   3        131.50        152.56       110.36 o                         
 -15   0   3        105.88        195.91        59.20 o                         
 -14   0   3        444.48        502.00        65.24 o                         
 -13   0   3        102.37         52.10        45.22 o                         
 -12   0   3        225.04        249.45        48.01 o                         
 -11   0   3        207.40        221.54        44.90 o                         
 -10   0   3         88.18         77.04        35.21 o                         
  -9   0   3       4213.39       4439.22        98.65 o                         
  -8   0   3       1109.53       1219.75        46.84 o                         
  -7   0   3       3281.39       3236.13        69.80 o                         
  -6   0   3        648.53        637.22        28.45 o                         
  -5   0   3        864.94        840.51        31.69 o                         
  -4   0   3       1620.62       1500.94        29.09 o                         
  -3   0   3      12148.93      12488.83        96.86 o                         
  -2   0   3       1319.54       1211.82        20.24 o                         
  -1   0   3      20272.63      19845.41       192.99 o                         
   0   0   3          0.06          2.88         4.33 o                         
   1   0   3       9439.10       9551.21        65.54 o                         
   2   0   3       2179.40       1790.99        18.56 o                         
   3   0   3       5330.07       5523.42        45.65 o                         
   4   0   3       2300.32       1960.12        32.42 o                         
   5   0   3      13063.74      13244.08       135.97 o                         
   6   0   3        866.66        846.34        22.14 o                         
   7   0   3      12877.85      14684.83       136.58 o                         
   8   0   3        618.05        536.58        27.76 o                         
   9   0   3      10929.74      10998.83       132.76 o                         
  10   0   3          5.78        -35.71        48.97 o                         
  11   0   3       1354.81       1467.04        72.46 o                         
  12   0   3        516.51        500.09        52.72 o                         
  13   0   3        136.22        216.35        49.49 o                         
  14   0   3        432.85        444.40        58.24 o                         
  15   0   3        187.34        368.24        80.88 o                         
  16   0   3        981.36       1005.55       107.22 o                         
 -16   1   3         63.20         94.34        97.38 o                         
 -15   1   3         61.16         32.80        54.36 o                         
 -14   1   3       1203.16       1262.69        83.07 o                         
 -13   1   3       1581.77       1462.17        80.45 o                         
 -12   1   3       1743.82       1943.62        95.47 o                         
 -11   1   3         15.62         14.61        36.82 o                         
 -10   1   3       3200.23       3038.77       101.88 o                         
  -9   1   3         78.38         37.65        30.57 o                         
  -8   1   3        101.35        109.27        23.08 o                         
  -7   1   3      17012.90      16734.04       165.45 o                         
  -6   1   3       1181.16       1205.16        35.23 o                         
  -5   1   3       8716.41       9257.80        98.65 o                         
  -4   1   3       2976.76       2849.05        43.09 o                         
  -3   1   3       2873.07       2900.87        36.10 o                         
  -2   1   3        142.39        163.59        11.43 o                         
  -1   1   3      33364.64      37187.55       250.98 o                         
   0   1   3          0.11         55.34         4.24 o                         
   1   1   3      54371.23      57669.79       382.42 o                         
   2   1   3         29.29         43.26         5.83 o                         
   3   1   3       7345.25       7356.53        78.08 o                         
   4   1   3        276.54        177.38        19.93 o                         
   5   1   3       4155.61       4290.28        72.98 o                         
   6   1   3       1013.58        945.25        41.02 o                         
   7   1   3      13904.43      14054.44       150.10 o                         
   8   1   3        730.85        644.57        25.30 o                         
   9   1   3        314.41        403.76        39.84 o                         
  10   1   3       2407.21       2476.36        78.31 o                         
  11   1   3        382.67        522.06        49.76 o                         
  12   1   3       1736.71       1584.81        77.03 o                         
  13   1   3         49.81        111.42        45.65 o                         
  14   1   3        123.01        108.52        62.41 o                         
  15   1   3         48.01         46.98        63.09 o                         
  16   1   3        412.65        260.67       105.49 o                         
 -16   2   3         73.44         52.91        72.27 o                         
 -15   2   3       1294.47       1404.29        91.15 o                         
 -14   2   3         19.36         -0.95        60.66 o                         
 -13   2   3         28.69         14.07        46.85 o                         
 -12   2   3        441.44        502.85        56.16 o                         
 -11   2   3        640.40        594.87        54.28 o                         
 -10   2   3        538.65        460.47        46.64 o                         
  -9   2   3       3864.42       3609.47        91.11 o                         
  -8   2   3        199.94        234.92        25.32 o                         
  -7   2   3      22916.71      23357.68       219.80 o                         
  -6   2   3        730.93        645.38        27.67 o                         
  -5   2   3       4180.47       4028.09        56.38 o                         
  -4   2   3         70.80         53.04        13.69 o                         
  -3   2   3      25402.14      25272.62       193.16 o                         
  -2   2   3        654.48        582.61        22.62 o                         
  -1   2   3       8466.16       8887.51        64.70 o                         
   0   2   3          0.63          0.00         8.11 o                         
   1   2   3       6446.08       6811.57        71.81 o                         
   2   2   3       1514.89       1207.47        23.94 o                         
   3   2   3       2669.63       2603.12        31.58 o                         
   4   2   3         90.99         69.92        17.63 o                         
   5   2   3       8696.26       8797.39       118.95 o                         
   6   2   3        386.01        361.87        34.06 o                         
   7   2   3        130.57        214.52        27.17 o                         
   8   2   3       1096.87       1040.21        63.72 o                         
   9   2   3       8199.00       8192.18       153.62 o                         
  10   2   3        117.01        200.57        37.11 o                         
  11   2   3       2573.28       2619.62       101.73 o                         
  12   2   3        537.10        640.70        85.22 o                         
  13   2   3          5.86         65.00        44.14 o                         
  14   2   3          1.58         -5.28        45.95 o                         
  15   2   3        934.46        968.59       146.07 o                         
  16   2   3          1.48         81.69        89.26 o                         
 -16   3   3        280.34        282.04        81.46 o                         
 -15   3   3         45.77        -32.62        67.68 o                         
 -14   3   3         35.91         51.97        53.45 o                         
 -13   3   3        654.89        646.05        65.54 o                         
 -12   3   3        613.22        660.06        65.53 o                         
 -11   3   3        654.65        594.02        68.09 o                         
 -10   3   3       3693.47       3726.78        97.31 o                         
  -9   3   3       3717.49       3820.79        79.03 o                         
  -8   3   3       1509.06       1430.57        49.80 o                         
  -7   3   3       2413.95       2509.61        50.47 o                         
  -6   3   3       2205.91       2075.91        42.97 o                         
  -5   3   3        874.69        681.87        25.72 o                         
  -4   3   3         10.05          7.43        12.36 o                         
  -3   3   3       1579.79       1556.81        25.10 o                         
  -2   3   3       4357.85       4170.06        35.51 o                         
  -1   3   3      32676.39      34239.26       249.53 o                         
   0   3   3        902.58        752.57        19.68 o                         
   1   3   3      29412.41      30976.46       564.80 o                         
   2   3   3        552.64        499.17        27.26 o                         
   3   3   3         58.18         55.43        14.48 o                         
   4   3   3       2778.30       2569.44        39.64 o                         
   5   3   3         15.10         21.86         8.71 o                         
   6   3   3       2562.34       2562.59        36.20 o                         
   7   3   3      19007.63      18792.04       191.46 o                         
   8   3   3          6.63         19.54        13.29 o                         
   9   3   3        952.14        819.28        67.63 o                         
  10   3   3        485.67        514.42        44.76 o                         
  11   3   3       1367.57       1387.22        68.39 o                         
  12   3   3       1561.47       1449.26        74.56 o                         
  13   3   3         24.61         -0.09        40.66 o                         
  14   3   3        104.60         43.46        47.54 o                         
  15   3   3        500.05        593.02        87.28 o                         
  16   3   3          3.96         68.17       123.35 o                         
 -16   4   3        263.47        267.79        80.33 o                         
 -15   4   3       1484.70       1526.10       118.19 o                         
 -14   4   3          6.52        -20.56        52.47 o                         
 -13   4   3        548.35        636.04        64.29 o                         
 -12   4   3       3005.37       3057.60       101.17 o                         
 -11   4   3       8325.50       7950.62       154.08 o                         
 -10   4   3        121.02        215.85        42.14 o                         
  -9   4   3       1155.09       1161.85        80.52 o                         
  -8   4   3        360.53        390.49        32.69 o                         
  -7   4   3       1237.72       1137.40        37.10 o                         
  -6   4   3       2207.87       2232.75        49.06 o                         
  -5   4   3         29.79         55.39        14.93 o                         
  -4   4   3        287.67        249.25        21.03 o                         
  -3   4   3      86035.30      91579.46       720.53 o                         
  -2   4   3       1024.22        946.29        17.03 o                         
  -1   4   3      20679.73      21961.62       179.85 o                         
   0   4   3       1340.84       1150.83        28.46 o                         
   2   4   3       2750.06       2398.32       170.41 o                         
   3   4   3      95465.20     101785.97      1035.04 o                         
   4   4   3        154.43        165.24        18.52 o                         
   5   4   3        471.53        347.36        15.75 o                         
   6   4   3         66.28        125.53        13.27 o                         
   7   4   3       3387.87       3527.98        47.30 o                         
   8   4   3          6.36         15.75        11.09 o                         
   9   4   3      12416.22      12443.80       180.08 o                         
  10   4   3        284.66        245.12        38.41 o                         
  11   4   3       3831.80       3868.55       101.60 o                         
  12   4   3         78.96        191.14        52.70 o                         
  13   4   3        108.17         71.03        43.34 o                         
  14   4   3        908.55        918.48        85.66 o                         
  15   4   3        829.54        769.30       146.07 o                         
  16   4   3       1218.28       1272.43       178.53 o                         
 -16   5   3        949.46        792.02       152.56 o                         
 -15   5   3         39.72         64.92       107.12 o                         
 -14   5   3        212.33        306.60       108.74 o                         
 -13   5   3       1933.21       1992.79       115.47 o                         
 -12   5   3          8.66        106.37        47.31 o                         
 -11   5   3        332.67        352.85        50.91 o                         
 -10   5   3          5.34          7.02        37.11 o                         
  -9   5   3       1152.55       1156.57        49.36 o                         
  -8   5   3       1543.12       1418.58        47.86 o                         
  -7   5   3        170.37        227.50        21.18 o                         
  -6   5   3       5624.58       5553.60        76.90 o                         
  -5   5   3      41368.96      43751.79       404.13 o                         
  -4   5   3       2237.88       2202.52        38.30 o                         
  -3   5   3         60.91        177.76        13.41 o                         
  -2   5   3       8270.33       7339.03        62.19 o                         
  -1   5   3       7002.73       7221.90        88.55 o                         
   0   5   3         53.41         58.86        30.84 o                         
   1   5   3      57115.24      62589.14      1123.11 o                         
   2   5   3       2861.03       2677.62        63.09 o                         
   3   5   3      25066.22      25885.43       347.68 o                         
   4   5   3       1608.93       1591.99        59.25 o                         
   5   5   3       5283.15       5614.65        86.50 o                         
   6   5   3        165.34        190.68        21.62 o                         
   7   5   3       8152.93       8220.00       101.63 o                         
   8   5   3        488.51        514.17        26.47 o                         
   9   5   3        730.53        702.47        32.59 o                         
  10   5   3        860.84        812.42        55.63 o                         
  11   5   3       1517.07       1498.26        86.13 o                         
  12   5   3       2435.18       2488.08        88.80 o                         
  13   5   3       1924.50       1803.18        86.32 o                         
  14   5   3        379.41        492.85       118.48 o                         
  15   5   3         55.44        168.79       120.10 o                         
  16   5   3          6.30       -110.36       110.36 o                         
 -16   6   3         18.62       -110.36       110.36 o                         
 -15   6   3       1096.44       1152.33       162.30 o                         
 -14   6   3        610.92        477.16       123.35 o                         
 -13   6   3       1062.02       1244.44       152.56 o                         
 -12   6   3       2270.43       2096.53       116.79 o                         
 -11   6   3       3760.61       3440.19       130.29 o                         
 -10   6   3        490.58        394.96        58.50 o                         
  -9   6   3       1462.67       1508.89       124.97 o                         
  -8   6   3         81.41         85.61        26.96 o                         
  -7   6   3       3448.81       3225.39        70.34 o                         
  -6   6   3        228.59        221.20        20.42 o                         
  -5   6   3       2117.20       2303.70        85.27 o                         
  -4   6   3          2.93          0.35        11.07 o                         
  -3   6   3      15036.42      16152.15       139.12 o                         
  -2   6   3        584.00        576.17        16.43 o                         
  -1   6   3       2700.65       2753.00        44.50 o                         
   0   6   3       1255.32       1249.01        43.82 o                         
   1   6   3        812.42       1314.29        47.07 o                         
   2   6   3        457.45        382.80        34.08 o                         
   3   6   3      84277.23      87294.41      1101.70 o                         
   4   6   3        593.03        544.77        54.45 o                         
   5   6   3       6605.58       6903.15       104.78 o                         
   6   6   3        372.50        398.09        35.47 o                         
   7   6   3       6173.59       5865.41        95.97 o                         
   8   6   3         14.74         36.41        17.90 o                         
   9   6   3       5285.04       5579.43        92.57 o                         
  10   6   3         18.07         65.64        35.79 o                         
  11   6   3       1410.89       1366.97        70.68 o                         
  12   6   3         77.86         -6.07        39.27 o                         
  13   6   3        100.90        174.88        79.53 o                         
  14   6   3        409.11        300.35        75.54 o                         
  15   6   3        233.91        275.91       126.59 o                         
  16   6   3        146.27        243.45       129.84 o                         
 -15   7   3          6.37         22.72       110.36 o                         
 -14   7   3        315.14        201.25       113.61 o                         
 -13   7   3       1240.16       1243.93       102.98 o                         
 -12   7   3         11.27        -45.31        57.24 o                         
 -11   7   3       5724.36       5659.07       165.45 o                         
 -10   7   3         36.02        111.99        50.50 o                         
  -9   7   3       5439.73       5424.24       144.11 o                         
  -8   7   3        163.84        142.82        43.43 o                         
  -7   7   3        108.47        148.36        43.38 o                         
  -6   7   3       3222.61       3131.91        60.57 o                         
  -5   7   3      13601.89      15360.44       226.64 o                         
  -4   7   3       7216.14       6836.72        80.41 o                         
  -3   7   3      20486.69      21163.81       202.88 o                         
  -2   7   3        353.36        252.85        20.74 o                         
  -1   7   3       1218.91       1689.88        61.67 o                         
   0   7   3         71.46         64.92        29.21 o                         
   1   7   3       2590.63       2693.52       162.30 o                         
   2   7   3         16.05        -25.11        25.11 o                         
   3   7   3       5165.45       5813.03       112.40 o                         
   4   7   3         82.84         49.89        21.71 o                         
   5   7   3      69454.86      73524.69       776.86 o                         
   6   7   3        506.05        523.85        34.02 o                         
   7   7   3         27.72         26.38        22.02 o                         
   8   7   3        424.96        409.83        33.35 o                         
   9   7   3        933.41        919.82        70.97 o                         
  10   7   3         90.26         28.08        69.79 o                         
  11   7   3        474.10        440.28        74.66 o                         
  12   7   3        544.74        544.65        73.31 o                         
  13   7   3       2460.80       2128.73       165.55 o                         
  14   7   3          1.10        -10.93       131.46 o                         
  15   7   3         30.41        -48.69       116.86 o                         
  16   7   3         77.43          3.25       126.59 o                         
 -15   8   3       2274.26       1892.41       201.25 o                         
 -14   8   3        734.50        616.74       139.58 o                         
 -13   8   3       1459.77       1425.23       117.39 o                         
 -12   8   3         51.59         45.51        60.79 o                         
 -11   8   3        536.09        566.42        77.13 o                         
 -10   8   3         70.27        189.76        86.02 o                         
  -9   8   3       3707.43       3680.67       124.32 o                         
  -8   8   3       1075.50       1193.37        79.45 o                         
  -7   8   3       4698.63       4944.05       137.05 o                         
  -6   8   3        102.07        163.61        39.73 o                         
  -5   8   3        460.64        550.14        53.93 o                         
  -4   8   3          0.72          4.74        10.78 o                         
  -3   8   3         99.00        118.37        14.49 o                         
  -2   8   3         58.06         58.51        11.01 o                         
  -1   8   3       2322.43       2217.65        39.13 o                         
   0   8   3        187.09        209.59        35.71 o                         
   1   8   3      21546.60      21968.46       311.75 o                         
   2   8   3         16.76         -6.82        19.82 o                         
   3   8   3       8636.02       7391.92       173.66 o                         
   4   8   3         23.69          9.27        23.37 o                         
   5   8   3       1307.14       1370.37        65.93 o                         
   6   8   3        147.51        132.31        25.96 o                         
   7   8   3       6807.40       6763.07       115.27 o                         
   8   8   3        438.98        490.49        38.34 o                         
   9   8   3         76.88          7.82        43.66 o                         
  10   8   3       1143.72       1201.68        87.81 o                         
  11   8   3       1226.11       1214.35        89.16 o                         
  12   8   3         20.11        -18.58        76.28 o                         
  13   8   3        177.62        201.25       102.25 o                         
  14   8   3         12.60         30.26        68.42 o                         
  15   8   3         55.35         29.21       116.86 o                         
 -15   9   3        184.31        223.97       133.09 o                         
 -14   9   3       1872.89       1911.89       198.01 o                         
 -13   9   3        177.70         61.67       107.12 o                         
 -12   9   3        643.25        789.21        69.96 o                         
 -11   9   3       1512.60       1520.03       105.28 o                         
 -10   9   3        239.24        198.44        77.90 o                         
  -9   9   3       2062.70       2142.60       287.27 o                         
  -8   9   3       1921.68       1924.48        94.24 o                         
  -7   9   3       5219.16       5195.53       220.73 o                         
  -6   9   3          0.14         23.51        33.22 o                         
  -5   9   3        612.22       1032.22        35.71 o                         
  -4   9   3       8861.51       8331.25       206.12 o                         
  -3   9   3       7458.61       6691.15       124.98 o                         
  -2   9   3        298.39        292.06        16.31 o                         
  -1   9   3       2357.03       2667.17        45.19 o                         
   0   9   3        541.28        590.77        42.89 o                         
   1   9   3       2220.75       2617.45        72.48 o                         
   2   9   3        303.92        310.81        27.70 o                         
   3   9   3        129.47        274.54        25.02 o                         
   4   9   3       1094.43       1107.76        56.20 o                         
   5   9   3      47014.67      48995.35       658.55 o                         
   6   9   3        656.44        539.04        38.93 o                         
   7   9   3       2433.72       2498.55        68.78 o                         
   8   9   3        894.59        846.87        52.71 o                         
   9   9   3       3229.97       3044.82       326.22 o                         
  10   9   3       1138.50       1076.49        84.83 o                         
  11   9   3        518.15        509.69        79.53 o                         
  12   9   3          9.43         76.59        92.51 o                         
  13   9   3       1349.78       1128.28       110.36 o                         
  14   9   3          1.97         -7.98        67.75 o                         
  15   9   3        188.85         61.67       133.09 o                         
 -14  10   3         92.12        133.09       116.86 o                         
 -13  10   3         41.20         12.98        90.89 o                         
 -12  10   3        117.01         64.20        49.19 o                         
 -11  10   3         66.12         28.82        46.29 o                         
 -10  10   3        497.16        553.53        58.96 o                         
  -9  10   3      16010.11      15623.04       237.56 o                         
  -8  10   3       1959.46       2111.03        96.67 o                         
  -7  10   3        664.18        668.55        51.83 o                         
  -6  10   3         26.09         -6.83        29.07 o                         
  -5  10   3       1398.08       1573.34        73.22 o                         
  -4  10   3        229.94        198.38        34.32 o                         
  -3  10   3          1.18        454.53        45.91 o                         
  -2  10   3        677.12        592.10        24.83 o                         
  -1  10   3      13209.53      14117.42       150.47 o                         
   0  10   3         59.61         15.10        48.69 o                         
   1  10   3      40793.38      41506.40       462.01 o                         
   2  10   3       1666.86       1791.39        63.41 o                         
   3  10   3      16707.27      17952.76       224.63 o                         
   4  10   3          0.70         11.99        20.13 o                         
   5  10   3        515.53        689.50        52.19 o                         
   6  10   3         98.61        100.61        27.81 o                         
   7  10   3       9914.72      10368.15       163.91 o                         
   8  10   3        384.70        399.69        40.50 o                         
   9  10   3       5089.32       5082.27       220.73 o                         
  10  10   3        161.02        168.06        55.92 o                         
  11  10   3        104.14         76.57       108.74 o                         
  12  10   3        167.68        170.02        68.63 o                         
  13  10   3        121.16        176.70        72.48 o                         
  14  10   3        128.76        132.54       124.97 o                         
  15  10   3        106.02         61.67       126.59 o                         
 -14  11   3        156.63        318.11       136.33 o                         
 -13  11   3        560.64        590.77       136.33 o                         
 -12  11   3          7.88         48.45        61.84 o                         
 -11  11   3       1232.58       1106.39        97.81 o                         
 -10  11   3       1249.56       1375.90        79.23 o                         
  -9  11   3       4632.40       4622.20       130.85 o                         
  -8  11   3        157.06        227.28        47.31 o                         
  -7  11   3       1620.95       1737.39        79.76 o                         
  -6  11   3        498.31        521.17        55.51 o                         
  -5  11   3        828.52        952.91       107.44 o                         
  -4  11   3       2323.97       2083.60        89.43 o                         
  -3  11   3         79.46        149.97        37.82 o                         
  -2  11   3        511.69        452.93        24.82 o                         
  -1  11   3      14096.49      13969.53       152.19 o                         
   0  11   3         51.41         46.19        38.95 o                         
   1  11   3       1925.67       2049.80        97.56 o                         
   2  11   3         34.73         61.01        22.48 o                         
   3  11   3       1981.85       2130.16        59.01 o                         
   4  11   3          1.32         34.26        21.07 o                         
   5  11   3       1425.86       1355.77        48.60 o                         
   6  11   3        280.42        293.30        42.05 o                         
   7  11   3       4399.49       4502.96       102.80 o                         
   8  11   3       2328.26       2309.62        78.49 o                         
   9  11   3        132.78        192.03        60.05 o                         
  10  11   3       1391.51       1654.20       108.14 o                         
  11  11   3         12.86         62.70        79.53 o                         
  12  11   3         98.26        121.11        84.40 o                         
  13  11   3        100.75         15.29        69.39 o                         
  14  11   3        160.68         68.73        77.97 o                         
 -14  12   3          0.70          0.00       120.10 o                         
 -13  12   3        172.96         94.13       116.86 o                         
 -12  12   3        152.53        114.38        67.45 o                         
 -11  12   3       1770.05       1705.60        93.04 o                         
 -10  12   3         15.67        108.68        51.66 o                         
  -9  12   3        968.61        975.83        72.90 o                         
  -8  12   3        260.82        227.36        48.08 o                         
  -7  12   3        212.78        263.80        44.98 o                         
  -6  12   3        175.36        171.84        40.40 o                         
  -5  12   3        156.86        108.33        36.20 o                         
  -4  12   3        477.12        448.37        55.92 o                         
  -3  12   3        298.51        349.28        49.87 o                         
  -2  12   3        115.62         90.13        13.34 o                         
  -1  12   3       4258.77       4195.43        57.98 o                         
   0  12   3        225.27        191.78        61.67 o                         
   1  12   3      23860.17      23637.35       293.47 o                         
   2  12   3        774.68        822.53       142.61 o                         
   3  12   3       1471.50       1448.18        52.98 o                         
   4  12   3        260.86        279.06        29.78 o                         
   5  12   3        667.41        639.56        39.73 o                         
   6  12   3        122.22         63.77        35.08 o                         
   7  12   3         32.28         74.60        36.71 o                         
   8  12   3        122.81        189.06        41.43 o                         
   9  12   3       3415.94       3358.71       141.20 o                         
  10  12   3        216.85        201.48        65.50 o                         
  11  12   3        762.81        639.59        86.57 o                         
  12  12   3          3.49        -27.71        89.26 o                         
  13  12   3         28.40        -29.06        82.77 o                         
  14  12   3        381.51        367.88        91.25 o                         
 -13  13   3        800.97        960.81       162.30 o                         
 -12  13   3          2.07        -65.50        65.50 o                         
 -11  13   3       1033.01        953.67        90.43 o                         
 -10  13   3        940.58        858.95        73.70 o                         
  -9  13   3      12154.24      11731.98       210.18 o                         
  -8  13   3        496.73        603.23        62.45 o                         
  -7  13   3        149.04        200.37        47.31 o                         
  -6  13   3       9865.35       9694.14       173.45 o                         
  -5  13   3       2903.26       2771.63       113.61 o                         
  -4  13   3         27.68         46.06        79.53 o                         
  -3  13   3       2546.66       2731.89       103.96 o                         
  -2  13   3        205.50        160.72        27.92 o                         
  -1  13   3      10847.88      10686.37       112.52 o                         
   0  13   3          0.78        -23.07        24.78 o                         
   1  13   3        455.05        483.30        40.14 o                         
   2  13   3       1141.58       1173.17        55.10 o                         
   3  13   3      12206.27      12193.49       208.47 o                         
   4  13   3        103.31        148.85        28.34 o                         
   5  13   3        116.32        115.05        40.56 o                         
   6  13   3        668.19        666.13        63.17 o                         
   7  13   3       3441.00       3653.80       102.55 o                         
   8  13   3         82.57         23.78        36.82 o                         
   9  13   3        367.62        381.94        73.02 o                         
  10  13   3        248.49        322.77        76.28 o                         
  11  13   3        548.41        381.95       115.23 o                         
  12  13   3        707.50        660.49        93.35 o                         
  13  13   3        128.91        -21.10       129.84 o                         
 -13  14   3        439.39        460.93       146.07 o                         
 -12  14   3        477.66        508.99        91.47 o                         
 -11  14   3        869.80       1066.13       241.83 o                         
 -10  14   3        252.76        193.73        59.10 o                         
  -9  14   3       1132.53       1256.35       154.58 o                         
  -8  14   3       1431.18       1221.84       106.67 o                         
  -7  14   3        222.58        226.57        67.18 o                         
  -6  14   3          9.23        -18.04        49.31 o                         
  -5  14   3         11.39        -58.52        63.30 o                         
  -4  14   3        193.60        193.53       102.25 o                         
  -3  14   3         64.79          1.28        37.82 o                         
  -2  14   3        449.76        477.85       111.99 o                         
  -1  14   3       8213.95       7871.09       128.12 o                         
   0  14   3         24.16         -9.40        21.45 o                         
   1  14   3       8371.45       8620.33       197.92 o                         
   2  14   3        328.92        398.68        43.75 o                         
   3  14   3          8.19          0.52        26.64 o                         
   4  14   3        764.54        805.43        70.71 o                         
   5  14   3        692.60        738.21        66.09 o                         
   6  14   3          2.30        -30.14        38.95 o                         
   7  14   3       4226.44       4148.01       139.16 o                         
   8  14   3         86.38        101.75        44.69 o                         
   9  14   3       4192.81       4540.41       165.55 o                         
  10  14   3        161.14        191.51        70.97 o                         
  11  14   3       2283.36       2244.77       136.29 o                         
  12  14   3        116.66        200.55        77.97 o                         
  13  14   3        104.15        160.35        84.23 o                         
 -12  15   3          1.41        -67.68        67.68 o                         
 -11  15   3        824.76        732.88        99.67 o                         
 -10  15   3        927.06       1133.56        96.72 o                         
  -9  15   3        157.19        317.03        59.33 o                         
  -8  15   3         32.84         58.50        51.76 o                         
  -7  15   3       1414.10       1382.04       102.12 o                         
  -6  15   3       1584.53       1518.09       155.81 o                         
  -5  15   3        633.79        639.14        75.64 o                         
  -4  15   3         62.89         67.87        49.87 o                         
  -3  15   3       2817.30       3095.25       118.76 o                         
  -2  15   3         27.52         33.69        41.31 o                         
  -1  15   3       1052.07       1229.03        81.88 o                         
   0  15   3        326.84        310.19        42.44 o                         
   1  15   3        167.68        160.88        34.40 o                         
   2  15   3         13.98         36.72        29.37 o                         
   3  15   3       2634.17       2543.27       106.71 o                         
   4  15   3        988.32        906.29       110.36 o                         
   5  15   3         83.25         68.67        48.69 o                         
   6  15   3       1542.54       1758.52       168.79 o                         
   7  15   3       3173.43       3291.61       157.65 o                         
   8  15   3       1126.33       1077.71       152.56 o                         
   9  15   3        289.81        250.57        71.04 o                         
  10  15   3          1.35         82.09        63.09 o                         
  11  15   3        473.41        579.66        91.47 o                         
  12  15   3        645.62        804.26       111.99 o                         
 -11  16   3        287.10        267.70        82.53 o                         
 -10  16   3         23.44        -69.98        69.98 o                         
  -9  16   3        188.79        162.98        59.91 o                         
  -8  16   3          1.84        -77.51        90.89 o                         
  -7  16   3       2664.53       2749.98       138.74 o                         
  -6  16   3        509.90        474.98        76.66 o                         
  -5  16   3       1275.37       1407.28       102.98 o                         
  -4  16   3        263.72        326.24        61.84 o                         
  -3  16   3          3.07         73.36        77.90 o                         
  -2  16   3        105.18         66.77        46.74 o                         
  -1  16   3       4260.75       4162.03       110.81 o                         
   0  16   3        169.41        178.85        39.07 o                         
   1  16   3       2128.82       2073.03        81.59 o                         
   2  16   3        175.62        222.75        74.66 o                         
   3  16   3        101.34         92.30        52.19 o                         
   4  16   3        941.36        923.65        81.77 o                         
   5  16   3        199.68        196.49        53.61 o                         
   6  16   3        549.45        566.11       111.99 o                         
   7  16   3         14.84        142.28        61.67 o                         
   8  16   3        183.47         89.21        73.03 o                         
   9  16   3        468.89        354.29        82.63 o                         
  10  16   3        316.63        221.11        89.26 o                         
  11  16   3        868.52        913.34       106.71 o                         
 -11  17   3       1101.19       1033.97       119.09 o                         
 -10  17   3        891.11       1029.12       115.89 o                         
  -9  17   3         10.34        -76.28        76.28 o                         
  -8  17   3        314.26        249.94        78.04 o                         
  -7  17   3        377.73        384.18        81.26 o                         
  -6  17   3        178.05        221.21       170.41 o                         
  -5  17   3         28.82        134.71        61.97 o                         
  -4  17   3        514.91        573.51        76.28 o                         
  -3  17   3       2511.47       2669.54       120.86 o                         
  -2  17   3          1.24        -30.51        44.38 o                         
  -1  17   3          7.01         23.18        36.77 o                         
   0  17   3         55.21         51.51        40.89 o                         
   1  17   3        429.74        419.65        68.40 o                         
   2  17   3         33.66         75.16        69.79 o                         
   3  17   3        198.75        333.10        64.27 o                         
   4  17   3         20.14          7.41        52.19 o                         
   5  17   3       3523.48       3735.89       147.69 o                         
   6  17   3         10.98        104.19        57.69 o                         
   7  17   3        943.03        741.37        82.63 o                         
   8  17   3        338.18        356.05        81.26 o                         
   9  17   3        127.55        135.97        70.97 o                         
  10  17   3         18.53         56.97        75.64 o                         
  11  17   3       1481.81       1137.45       129.84 o                         
 -10  18   3          4.16        -74.57        74.57 o                         
  -9  18   3         14.85        -20.67        74.57 o                         
  -8  18   3          2.42        -17.96        68.74 o                         
  -7  18   3       1575.71       1712.57       301.88 o                         
  -6  18   3        262.06        349.69        79.53 o                         
  -5  18   3       1112.63       1186.38       103.51 o                         
  -4  18   3        200.06        167.58       103.87 o                         
  -3  18   3        236.34        262.20        61.84 o                         
  -2  18   3         77.30        107.39        63.44 o                         
  -1  18   3       4397.06       4604.82       230.47 o                         
   0  18   3          4.80        -12.64        53.90 o                         
   1  18   3       1758.03       2009.32       149.32 o                         
   2  18   3          0.54          7.76        51.46 o                         
   3  18   3        395.12        392.35       133.09 o                         
   4  18   3         27.26         -7.86        61.67 o                         
   5  18   3         86.13        137.99        59.25 o                         
   6  18   3         22.95         88.60        58.23 o                         
   7  18   3        127.94        259.56        66.98 o                         
   8  18   3        318.49        247.44        82.77 o                         
   9  18   3       1577.94       1616.36       167.17 o                         
  10  18   3         57.06        137.03        83.45 o                         
  -9  19   3         46.45        132.12        84.55 o                         
  -8  19   3        533.04        561.70        98.62 o                         
  -7  19   3         41.19        187.25        80.24 o                         
  -6  19   3        252.68        237.38        78.56 o                         
  -5  19   3        510.60        585.97        88.11 o                         
  -4  19   3         64.66        131.89        63.95 o                         
  -3  19   3        149.28         84.40        59.15 o                         
  -2  19   3        193.00        256.39       105.49 o                         
  -1  19   3        948.27       1168.12       102.12 o                         
   0  19   3         60.77         85.03        58.50 o                         
   1  19   3       3428.29       3069.86       141.03 o                         
   2  19   3        193.55        171.35        69.98 o                         
   3  19   3         85.31         87.64        62.84 o                         
   4  19   3        181.10        155.75        66.09 o                         
   5  19   3       2046.58       2066.15       129.55 o                         
   6  19   3        136.57         21.35       120.10 o                         
   7  19   3        110.34         25.97       103.87 o                         
   8  19   3        580.02        624.62        96.07 o                         
   9  19   3        419.32        334.25        87.81 o                         
  -7  20   3       3825.13       4061.05       185.53 o                         
  -6  20   3         36.64         52.04       175.28 o                         
  -5  20   3       2879.02       2573.47       181.78 o                         
  -4  20   3        402.12        527.18       103.88 o                         
  -3  20   3         91.81         45.92        69.98 o                         
  -2  20   3         20.98         72.07       107.12 o                         
  -1  20   3         84.80         76.31        69.98 o                         
   0  20   3         88.35         -6.74        60.53 o                         
   1  20   3         27.38         70.76        68.74 o                         
   2  20   3        338.51        525.23        84.92 o                         
   3  20   3       1847.86       1863.02       126.59 o                         
   4  20   3          8.14        154.65        71.41 o                         
   5  20   3        353.44        325.66        79.94 o                         
   6  20   3         13.72        114.04        68.40 o                         
   7  20   3         70.08        103.87        97.38 o                         
  -6  21   3         60.00        118.75        81.77 o                         
  -5  21   3        308.67        408.99       129.84 o                         
  -4  21   3         58.51         78.74        80.24 o                         
  -3  21   3        256.58        398.75        88.72 o                         
  -2  21   3        276.96        456.31        90.64 o                         
  -1  21   3         40.51        103.09        70.71 o                         
   0  21   3        136.15        248.15        76.87 o                         
   1  21   3         15.84        -80.70       128.22 o                         
   2  21   3        321.01        413.52        83.56 o                         
   3  21   3        154.35        131.13        72.27 o                         
   4  21   3        352.28        388.19        84.09 o                         
   5  21   3         41.86         52.14        71.62 o                         
   6  21   3          0.22        -45.66       108.74 o                         
  -4  22   3        116.65         27.57        83.75 o                         
  -3  22   3       1731.81       1827.02       143.11 o                         
  -2  22   3          8.58         41.84        76.28 o                         
  -1  22   3         41.31         -0.72        67.45 o                         
   0  22   3        143.96        202.17        81.46 o                         
   1  22   3        208.03        284.22        83.75 o                         
   2  22   3         63.02         24.20        77.94 o                         
   3  22   3        895.40        980.68       126.59 o                         
   4  22   3         45.85        129.84       103.87 o                         
  -3 -21   4        140.92         30.27        81.26 o                         
  -2 -21   4          4.37        -57.96        92.51 o                         
  -1 -21   4          0.52          0.45        74.57 o                         
   0 -21   4        972.71       1003.88       128.22 o                         
   1 -21   4          8.56        -77.63        77.63 o                         
   2 -21   4       1459.47       1315.57       127.37 o                         
   3 -21   4        537.20        369.62        97.53 o                         
   4 -21   4        469.87        383.66       100.68 o                         
  -5 -20   4        310.87        237.75        84.09 o                         
  -4 -20   4        644.02        427.01        90.64 o                         
  -3 -20   4          0.32        -64.14        64.14 o                         
  -2 -20   4       2383.46       2443.07       152.62 o                         
  -1 -20   4        652.57        709.54       102.12 o                         
   0 -20   4        536.48        397.61        84.83 o                         
   1 -20   4         11.60        -64.27        64.27 o                         
   2 -20   4          8.46         35.71        75.74 o                         
   3 -20   4         79.92        209.44        99.00 o                         
   4 -20   4        133.71        141.49        77.63 o                         
   5 -20   4         35.76        -33.48        64.66 o                         
   6 -20   4       2530.84       2537.65       165.07 o                         
  -7 -19   4         43.97         19.74        82.77 o                         
  -6 -19   4         88.04         92.75        69.98 o                         
  -5 -19   4          0.23         14.69        65.38 o                         
  -4 -19   4         13.76        -60.79        60.79 o                         
  -3 -19   4          0.43        -57.38        57.38 o                         
  -2 -19   4        765.50        722.96        97.37 o                         
  -1 -19   4        163.22        201.00        89.26 o                         
   0 -19   4        762.72        688.09        95.23 o                         
   1 -19   4         57.14         93.13        66.09 o                         
   2 -19   4       2036.65       2285.18       142.25 o                         
   3 -19   4         28.22         58.10        68.74 o                         
   4 -19   4        540.77        460.93        91.72 o                         
   5 -19   4         66.52         79.53        73.45 o                         
   6 -19   4        434.25        422.74        95.76 o                         
   7 -19   4        751.83        773.16       107.12 o                         
   8 -19   4        346.17        334.41        70.54 o                         
  -8 -18   4        198.04        123.39        90.41 o                         
  -7 -18   4         29.72        -59.68        59.68 o                         
  -6 -18   4        709.63        752.56        97.53 o                         
  -5 -18   4        480.24        648.59        92.43 o                         
  -4 -18   4       2776.44       2846.77       147.71 o                         
  -3 -18   4        101.93        -24.12        58.50 o                         
  -2 -18   4         99.83         42.49        63.09 o                         
  -1 -18   4        303.41        298.95       206.12 o                         
   0 -18   4       7710.63       8017.52       223.71 o                         
   1 -18   4        420.69        480.63        79.45 o                         
   2 -18   4        873.51        913.36        99.67 o                         
   3 -18   4        466.81        487.24       105.49 o                         
   4 -18   4       2110.49       2533.14       147.92 o                         
   5 -18   4         61.73         41.48        66.98 o                         
   6 -18   4       2912.59       2761.38       118.36 o                         
   7 -18   4        623.43        733.69        94.08 o                         
   8 -18   4       1604.45       1649.23       126.63 o                         
   9 -18   4        119.83        101.79        77.90 o                         
  -9 -17   4         14.32          4.96        77.63 o                         
  -8 -17   4       1899.53       1877.89       165.55 o                         
  -7 -17   4        123.34         56.09        69.98 o                         
  -6 -17   4        633.25        668.67        87.13 o                         
  -5 -17   4         50.84         39.47        64.14 o                         
  -4 -17   4       1410.90       1509.64       110.36 o                         
  -3 -17   4         17.06         49.62        63.17 o                         
  -2 -17   4        196.27        124.33        64.14 o                         
  -1 -17   4        511.94        537.37       139.58 o                         
   0 -17   4        210.55        244.71        71.04 o                         
   1 -17   4       1879.38       1966.72       123.88 o                         
   2 -17   4       2228.08       2330.32       152.56 o                         
   3 -17   4        196.86        169.35        77.90 o                         
   4 -17   4       1993.49       2020.65       127.37 o                         
   5 -17   4        249.85        276.54        55.88 o                         
   6 -17   4       1132.98       1074.70        81.56 o                         
   7 -17   4        812.38        873.09        94.02 o                         
   8 -17   4        374.90        439.10       146.07 o                         
   9 -17   4          9.71         51.55        60.08 o                         
  10 -17   4       1042.69       1113.23       103.25 o                         
 -10 -16   4        203.28        211.76        91.04 o                         
  -9 -16   4          9.94         54.08        74.36 o                         
  -8 -16   4         44.45         74.55        66.29 o                         
  -7 -16   4         71.30        181.95        65.38 o                         
  -6 -16   4         18.62        -57.22        57.69 o                         
  -5 -16   4          2.42         94.49        60.83 o                         
  -4 -16   4       9075.71       9021.17       223.78 o                         
  -3 -16   4         56.77        165.06        60.53 o                         
  -2 -16   4         91.72         95.32        59.54 o                         
  -1 -16   4          0.94         83.93        68.17 o                         
   0 -16   4       1420.72       1122.41        91.72 o                         
   1 -16   4        215.93        242.95        67.68 o                         
   2 -16   4        823.93        739.77       170.41 o                         
   3 -16   4          3.33         32.88        40.50 o                         
   4 -16   4       9196.17       9380.11       178.37 o                         
   5 -16   4        233.62        318.80        54.09 o                         
   6 -16   4       5538.52       5373.23       169.66 o                         
   7 -16   4        737.65        712.90        72.15 o                         
   8 -16   4       2871.01       2895.84       120.47 o                         
   9 -16   4          1.40        -52.04        52.04 o                         
  10 -16   4        182.63        245.21        67.73 o                         
  11 -16   4        132.54        200.36        83.19 o                         
 -11 -15   4        161.90        135.63        90.47 o                         
 -10 -15   4        177.19        115.01        75.64 o                         
  -9 -15   4         24.39         31.56        74.36 o                         
  -8 -15   4       3076.59       2535.62       129.30 o                         
  -7 -15   4          0.91         -1.35        55.18 o                         
  -6 -15   4        250.07        116.36        97.38 o                         
  -5 -15   4          1.11        -17.85        50.50 o                         
  -4 -15   4       2036.83       2053.10       112.47 o                         
  -3 -15   4          6.79         56.80        50.50 o                         
  -2 -15   4       4260.69       4360.92       170.41 o                         
  -1 -15   4        135.39        116.86        54.51 o                         
   0 -15   4       1895.05       2156.44       114.76 o                         
   1 -15   4        492.33        537.54        97.38 o                         
   2 -15   4       4113.14       3791.53       114.81 o                         
   3 -15   4         30.32         68.79        47.29 o                         
   4 -15   4       4299.73       4238.46       115.59 o                         
   5 -15   4       1190.15       1050.15        99.00 o                         
   6 -15   4          9.06         32.64        46.18 o                         
   7 -15   4        271.61        268.57        56.70 o                         
   8 -15   4        818.95        927.71        77.84 o                         
   9 -15   4        366.33        490.24        66.82 o                         
  10 -15   4        144.53        136.50        59.89 o                         
  11 -15   4        104.48        154.52        67.79 o                         
  12 -15   4        369.92        401.86        95.07 o                         
 -12 -14   4       1069.36        782.13       147.69 o                         
 -11 -14   4        351.53        291.15        90.47 o                         
 -10 -14   4        828.50        770.76       103.21 o                         
  -9 -14   4        451.60        482.74        75.37 o                         
  -8 -14   4       1063.56        960.39        91.92 o                         
  -7 -14   4       3124.43       3010.27       133.09 o                         
  -6 -14   4        125.61        126.66        79.53 o                         
  -5 -14   4         46.14         45.15        77.90 o                         
  -4 -14   4       3130.74       3233.95       130.59 o                         
  -3 -14   4        426.77        467.66        64.14 o                         
  -2 -14   4      19792.85      20441.12       504.75 o                         
  -1 -14   4          5.90         35.71        48.20 o                         
   0 -14   4        136.44        153.79        51.61 o                         
   1 -14   4        449.04        450.24        45.24 o                         
   2 -14   4       2340.40       2193.40        77.80 o                         
   3 -14   4        312.53        603.78        89.52 o                         
   4 -14   4       5479.04       5672.34       127.42 o                         
   5 -14   4        149.23        101.33        52.64 o                         
   6 -14   4       5025.94       5062.67       131.08 o                         
   7 -14   4        151.77        241.07        53.56 o                         
   8 -14   4         25.55         43.84        48.67 o                         
   9 -14   4         56.99         76.90        52.95 o                         
  10 -14   4          1.37        -26.05        53.14 o                         
  11 -14   4       1050.30       1184.83        90.96 o                         
  12 -14   4         84.27         26.85        75.33 o                         
  13 -14   4         91.08         44.90        81.77 o                         
 -12 -13   4         83.59        126.86       137.95 o                         
 -11 -13   4        306.09        387.93        92.51 o                         
 -10 -13   4        494.26        410.45        82.53 o                         
  -9 -13   4         28.57        -11.65        45.67 o                         
  -8 -13   4        665.23        631.91        77.19 o                         
  -7 -13   4         61.57         65.73        63.30 o                         
  -6 -13   4       2690.85       2728.08       118.19 o                         
  -5 -13   4        627.71        685.60        73.34 o                         
  -4 -13   4        354.89        472.02        65.38 o                         
  -3 -13   4        389.36        564.88       113.61 o                         
  -2 -13   4         45.34         18.62        47.07 o                         
  -1 -13   4        614.90        655.71        66.56 o                         
   0 -13   4        499.09        474.13        39.67 o                         
   1 -13   4        300.08        294.73        30.43 o                         
   2 -13   4       5388.27       5273.53       112.62 o                         
   3 -13   4          8.70         40.97        34.85 o                         
   4 -13   4       8912.38       8599.47       189.84 o                         
   5 -13   4        791.76        958.44        65.20 o                         
   6 -13   4        313.26        303.80        59.22 o                         
   7 -13   4          3.90        -40.99        40.99 o                         
   8 -13   4       5653.65       5535.09       139.30 o                         
   9 -13   4        319.28        311.61        79.57 o                         
  10 -13   4       2006.45       1812.50       119.65 o                         
  11 -13   4          6.27         -0.10        53.87 o                         
  12 -13   4       2955.22       2951.71       162.91 o                         
  13 -13   4          1.58         89.26        82.63 o                         
 -13 -12   4        318.89        319.22        93.35 o                         
 -12 -12   4        881.22        862.43       139.58 o                         
 -11 -12   4        265.95        235.24       115.23 o                         
 -10 -12   4       1364.89       1317.47       189.89 o                         
  -9 -12   4         50.31         22.23        51.14 o                         
  -8 -12   4       1497.78       1525.50        97.04 o                         
  -7 -12   4        732.47        829.54        79.94 o                         
  -6 -12   4       1526.30       1805.51        97.37 o                         
  -5 -12   4        125.77        158.98        48.99 o                         
  -4 -12   4        326.60        500.60        60.53 o                         
  -3 -12   4       1062.81        993.91        82.77 o                         
  -2 -12   4      19521.50      19269.99       386.27 o                         
  -1 -12   4        569.09        586.27        45.61 o                         
   0 -12   4        663.63        646.46        52.01 o                         
   1 -12   4       2240.22       2253.25        57.18 o                         
   2 -12   4        206.18        195.91        26.05 o                         
   3 -12   4        417.44        554.44        36.73 o                         
   4 -12   4         78.67         49.22        75.87 o                         
   5 -12   4       1168.27       1152.72        69.53 o                         
   6 -12   4       7408.28       7503.01       149.77 o                         
   7 -12   4        260.97        264.50        48.49 o                         
   8 -12   4        649.26        639.37        60.98 o                         
   9 -12   4          3.01        -44.67        44.67 o                         
  10 -12   4         72.98         97.15        50.91 o                         
  11 -12   4        275.54        177.40        58.42 o                         
  12 -12   4        493.40        596.24        92.94 o                         
  13 -12   4        385.17        390.97       116.86 o                         
  14 -12   4       1082.25       1160.69       125.08 o                         
 -13 -11   4        359.05        353.52        89.43 o                         
 -12 -11   4        193.39        147.20        78.56 o                         
 -11 -11   4        538.73        513.29        91.47 o                         
 -10 -11   4        159.98        106.31       121.72 o                         
  -9 -11   4        338.57        247.91        48.64 o                         
  -8 -11   4        255.59        239.67        52.15 o                         
  -7 -11   4       2304.26       2232.71       102.98 o                         
  -6 -11   4      13876.11      13841.96       340.83 o                         
  -5 -11   4         67.59         61.13        41.12 o                         
  -4 -11   4      10907.61      11032.01       566.43 o                         
  -3 -11   4          4.99        -34.20        34.20 o                         
  -2 -11   4       1571.42       1564.95        53.88 o                         
  -1 -11   4       3326.70       3239.22        61.90 o                         
   0 -11   4        354.06        296.78        22.91 o                         
   1 -11   4          3.97        -15.17        15.17 o                         
   2 -11   4       8649.38       8033.48       110.48 o                         
   3 -11   4        119.85        124.85        21.06 o                         
   4 -11   4        577.62        592.29        33.23 o                         
   5 -11   4       1685.11       1740.55        73.50 o                         
   6 -11   4          0.54         -7.63        31.55 o                         
   7 -11   4        478.04        642.91        57.92 o                         
   8 -11   4         37.83        -17.58        39.11 o                         
   9 -11   4        376.81        413.58        56.92 o                         
  10 -11   4         13.54         35.29        47.14 o                         
  11 -11   4        840.52        811.46        72.46 o                         
  12 -11   4       2515.30       2554.06       146.68 o                         
  13 -11   4         55.73        -47.68        73.02 o                         
  14 -11   4       1973.93       2285.06       154.82 o                         
 -14 -10   4          8.50        -39.48        76.25 o                         
 -13 -10   4        324.36        294.52        85.50 o                         
 -12 -10   4         31.16        -51.26        87.64 o                         
 -11 -10   4        691.27        713.09        90.47 o                         
 -10 -10   4        545.25        603.86        83.75 o                         
  -9 -10   4       1188.97       1292.48       108.51 o                         
  -8 -10   4        965.33        943.33        63.46 o                         
  -7 -10   4       1877.03       2034.01        97.98 o                         
  -6 -10   4        431.70        441.34        58.23 o                         
  -5 -10   4          0.44         21.10        36.72 o                         
  -4 -10   4         30.95         68.51        30.96 o                         
  -3 -10   4       1182.41       1180.96        70.52 o                         
  -2 -10   4       2671.19       2571.98        46.96 o                         
  -1 -10   4       1213.43       1220.78        34.29 o                         
   0 -10   4      13895.49      13217.96       135.80 o                         
   1 -10   4         85.70        188.53        18.73 o                         
   2 -10   4       3890.95       4045.53        58.70 o                         
   3 -10   4         22.54         36.20        14.23 o                         
   4 -10   4         70.93         88.27        15.56 o                         
   5 -10   4        660.95        667.50        30.07 o                         
   6 -10   4       9152.32       9085.15       221.96 o                         
   7 -10   4        694.96        590.79        52.21 o                         
   8 -10   4       6519.21       6830.85       141.50 o                         
   9 -10   4       1777.24       1953.79       101.06 o                         
  10 -10   4        275.75        392.39        54.58 o                         
  11 -10   4        537.24        519.58        59.44 o                         
  12 -10   4        304.52        237.15        75.64 o                         
  13 -10   4          8.99         94.03        69.30 o                         
  14 -10   4       1717.08       1628.81       130.77 o                         
  15 -10   4        135.82        121.68        89.16 o                         
 -14  -9   4        638.81        796.71       107.80 o                         
 -13  -9   4         12.33        -52.44        64.68 o                         
 -12  -9   4        206.07        118.48        66.56 o                         
 -11  -9   4          8.38          8.33        60.79 o                         
 -10  -9   4        271.39        248.48        68.74 o                         
  -9  -9   4        739.70        661.24        57.60 o                         
  -8  -9   4          7.08        -29.21        32.58 o                         
  -7  -9   4         96.21        103.63        46.01 o                         
  -6  -9   4        142.23        118.48        41.31 o                         
  -5  -9   4         69.66        125.06        31.98 o                         
  -4  -9   4       8213.49       7895.81       164.10 o                         
  -3  -9   4       1660.97       1682.92        60.85 o                         
  -2  -9   4       2669.94       3311.73       140.32 o                         
  -1  -9   4       6123.59       6103.21        75.76 o                         
   0  -9   4       4389.68       3884.61        57.37 o                         
   1  -9   4        831.43        791.67        29.22 o                         
   2  -9   4       5379.32       5069.94        64.19 o                         
   3  -9   4        726.14        735.16        32.43 o                         
   4  -9   4       5103.39       4959.17        65.68 o                         
   5  -9   4         60.65         65.46        15.85 o                         
   6  -9   4       3257.41       3502.46        72.63 o                         
   7  -9   4        659.89        639.41        50.91 o                         
   8  -9   4        450.54        511.86        51.09 o                         
   9  -9   4       1116.10       1174.23        68.53 o                         
  10  -9   4       1433.80       1405.52       111.70 o                         
  11  -9   4       2661.48       2984.37       125.93 o                         
  12  -9   4       1460.50       1593.46       119.35 o                         
  13  -9   4         76.39         70.18        72.06 o                         
  14  -9   4        463.58        458.63        90.47 o                         
  15  -9   4       2325.72       2362.03       160.68 o                         
 -14  -8   4          8.16         38.43       147.69 o                         
 -13  -8   4        274.06        140.90        73.02 o                         
 -12  -8   4         44.80        -46.68        62.84 o                         
 -11  -8   4       1841.37       1607.63       131.46 o                         
 -10  -8   4        453.52        481.17        67.51 o                         
  -9  -8   4        801.97        920.39        60.15 o                         
  -8  -8   4        178.79        260.11        71.26 o                         
  -7  -8   4         29.42        -11.13        29.21 o                         
  -6  -8   4        107.06        200.43        35.21 o                         
  -5  -8   4        294.47        327.31        51.39 o                         
  -4  -8   4      15179.94      15407.38       208.56 o                         
  -3  -8   4       1995.71       1847.33        59.33 o                         
  -2  -8   4      10969.38      11554.67       140.62 o                         
  -1  -8   4        242.97        205.28        16.40 o                         
   0  -8   4      15100.80      15313.61       144.70 o                         
   1  -8   4        935.90        999.97        27.14 o                         
   2  -8   4       1432.53       1770.07        30.65 o                         
   3  -8   4         53.83         50.51        13.56 o                         
   4  -8   4       2411.57       1911.68        30.97 o                         
   5  -8   4       2908.46       2860.10        38.24 o                         
   6  -8   4         11.52        -13.18        13.18 o                         
   7  -8   4         83.77         94.28        16.90 o                         
   8  -8   4       1843.23       1617.18        70.70 o                         
   9  -8   4        946.66        904.34        59.54 o                         
  10  -8   4       2571.92       2809.56        95.49 o                         
  11  -8   4        231.12        138.81        62.84 o                         
  12  -8   4       3962.11       3667.85       153.78 o                         
  13  -8   4       1073.11       1065.53       106.56 o                         
  14  -8   4        977.24        967.84       180.15 o                         
  15  -8   4         86.54         74.84        82.25 o                         
 -15  -7   4          1.95         55.68        80.88 o                         
 -14  -7   4        229.02        224.16        80.24 o                         
 -13  -7   4        121.61        120.90        74.36 o                         
 -12  -7   4       1480.44       1535.49       108.86 o                         
 -11  -7   4         13.66         31.98        53.03 o                         
 -10  -7   4       5133.77       4839.89       114.13 o                         
  -9  -7   4          9.39         -8.15        33.01 o                         
  -8  -7   4        647.43        674.03        50.08 o                         
  -7  -7   4         49.12         55.22        26.43 o                         
  -6  -7   4       1581.45       1631.81        62.22 o                         
  -5  -7   4        498.58        509.15        39.86 o                         
  -4  -7   4        868.18        594.32        42.01 o                         
  -3  -7   4       9464.65       9454.73       121.61 o                         
  -2  -7   4       4326.72       4847.40        76.93 o                         
  -1  -7   4       2222.95       2016.90        29.98 o                         
   0  -7   4          7.92         62.56        13.24 o                         
   1  -7   4          9.63         -6.75        11.32 o                         
   2  -7   4        744.31        654.52        20.79 o                         
   3  -7   4       2198.70       1953.84        31.60 o                         
   4  -7   4       2675.54       1976.74        34.11 o                         
   5  -7   4         31.14         31.48        16.94 o                         
   6  -7   4         59.68         18.39        14.44 o                         
   7  -7   4        377.96        382.42        23.20 o                         
   8  -7   4       1163.26       1106.30        48.10 o                         
   9  -7   4       2554.61       2429.27        72.23 o                         
  10  -7   4       5624.78       5892.14       126.88 o                         
  11  -7   4         73.18        167.47        61.84 o                         
  12  -7   4       3535.18       3418.46       332.71 o                         
  13  -7   4         70.91         55.07        63.95 o                         
  14  -7   4        329.75        221.67        79.16 o                         
  15  -7   4       1796.15       1804.36       133.91 o                         
  16  -7   4        253.71        352.28        95.10 o                         
 -15  -6   4        849.74        952.40       108.14 o                         
 -14  -6   4        250.60        289.88        81.26 o                         
 -13  -6   4        154.24        205.70        79.53 o                         
 -12  -6   4          0.68         51.75        60.79 o                         
 -11  -6   4        153.63        152.56        61.97 o                         
 -10  -6   4        286.96        442.79        52.34 o                         
  -9  -6   4       1029.99       1085.33        65.52 o                         
  -8  -6   4        178.50        252.79        26.87 o                         
  -7  -6   4       2068.60       1996.75        75.26 o                         
  -6  -6   4        346.56        285.12        22.05 o                         
  -5  -6   4        982.84        932.68        62.31 o                         
  -4  -6   4      38100.61      38826.06       436.63 o                         
  -3  -6   4         19.48         61.31        20.84 o                         
  -2  -6   4        981.96        827.38        36.65 o                         
  -1  -6   4       1378.67       1366.55        23.00 o                         
   0  -6   4        576.86        789.69        28.07 o                         
   1  -6   4         55.70         67.27        11.56 o                         
   2  -6   4       5692.79       5648.88        59.14 o                         
   3  -6   4        172.88        203.01        13.70 o                         
   4  -6   4      26377.52      26358.62       207.22 o                         
   5  -6   4       6685.77       6431.06        66.70 o                         
   6  -6   4       1622.34       1492.38        41.15 o                         
   7  -6   4       1956.84       1924.44        67.00 o                         
   8  -6   4        715.74        653.65        38.89 o                         
   9  -6   4          8.75        -22.48        22.48 o                         
  10  -6   4        833.09        948.82        52.82 o                         
  11  -6   4          2.15         -3.25        53.90 o                         
  12  -6   4       3309.92       2918.36       240.20 o                         
  13  -6   4        420.22        402.42        79.16 o                         
  14  -6   4       1887.95       1713.27       126.18 o                         
  15  -6   4          1.04         19.73        74.36 o                         
  16  -6   4        592.45        651.65       133.09 o                         
 -15  -5   4        519.20        668.68       123.35 o                         
 -14  -5   4        128.12        108.77        68.63 o                         
 -13  -5   4        737.91        600.43        83.75 o                         
 -12  -5   4       3617.15       3551.11       142.31 o                         
 -11  -5   4         26.54          4.33       103.87 o                         
 -10  -5   4       1170.27       1360.57        87.87 o                         
  -9  -5   4         31.91         50.26        24.45 o                         
  -8  -5   4        115.21        129.68        22.55 o                         
  -7  -5   4       1878.49       1941.18        54.20 o                         
  -6  -5   4       2542.11       2242.70        70.79 o                         
  -5  -5   4        697.75        683.12        34.20 o                         
  -4  -5   4       5218.30       4387.55        65.59 o                         
  -3  -5   4       4533.19       4432.73        71.00 o                         
  -2  -5   4        950.47       1001.34        47.88 o                         
  -1  -5   4       2516.32       2459.99        37.98 o                         
   0  -5   4      58027.87      60724.62       446.26 o                         
   1  -5   4        106.98         97.45        11.97 o                         
   2  -5   4         15.46         21.59        10.70 o                         
   3  -5   4        444.79        453.38        32.90 o                         
   4  -5   4        357.69        228.38        14.28 o                         
   5  -5   4          2.60         11.17        12.95 o                         
   6  -5   4      54295.68      57020.30       530.77 o                         
   7  -5   4          1.61        -18.49        18.49 o                         
   8  -5   4        364.42        342.71        37.48 o                         
   9  -5   4       6702.06       6120.04        97.49 o                         
  10  -5   4        492.53        456.00        36.68 o                         
  11  -5   4        831.64        835.24        82.63 o                         
  12  -5   4       2521.44       2676.01       154.18 o                         
  13  -5   4       1151.78       1088.76       160.68 o                         
  14  -5   4        260.93        271.52        77.63 o                         
  15  -5   4        548.48        452.74        89.43 o                         
  16  -5   4          6.50        188.93       100.63 o                         
 -15  -4   4         60.74        -46.19        68.63 o                         
 -14  -4   4        286.60        353.27       107.12 o                         
 -13  -4   4        504.09        664.10        84.83 o                         
 -12  -4   4       2498.69       2338.37       123.88 o                         
 -11  -4   4       1771.04       1796.43       329.47 o                         
 -10  -4   4        942.27        882.75        46.15 o                         
  -9  -4   4       2112.42       2383.70        62.51 o                         
  -8  -4   4       2574.14       2781.91        56.38 o                         
  -7  -4   4          5.83         56.90        18.42 o                         
  -6  -4   4       6527.17       7644.77       128.59 o                         
  -5  -4   4         13.11        -15.14        15.42 o                         
  -4  -4   4        258.85        347.56        16.69 o                         
  -3  -4   4         91.86         91.84        20.04 o                         
  -2  -4   4        263.13        213.91        23.99 o                         
  -1  -4   4       5890.78       6068.88        59.87 o                         
   0  -4   4       5945.24       6501.86        57.09 o                         
   1  -4   4        450.67        431.50        15.59 o                         
   2  -4   4        516.91        515.33        17.50 o                         
   3  -4   4          0.61          7.03        10.89 o                         
   4  -4   4      47595.34      51180.12       380.54 o                         
   5  -4   4        292.55        278.19        29.99 o                         
   6  -4   4       1327.87        719.84        44.04 o                         
   7  -4   4       8411.98       8283.56       123.63 o                         
   8  -4   4         48.00         87.99        21.31 o                         
   9  -4   4       1616.76       1550.03        51.21 o                         
  10  -4   4        163.79        206.31        29.52 o                         
  11  -4   4        441.39        362.36        44.63 o                         
  12  -4   4       3399.41       3420.34       135.36 o                         
  13  -4   4         19.52         18.55        55.92 o                         
  14  -4   4       6563.91       5966.28       189.27 o                         
  15  -4   4        573.98        612.06        96.07 o                         
  16  -4   4        111.87        256.65        87.13 o                         
 -16  -3   4        153.22        159.05       113.61 o                         
 -15  -3   4        338.56        340.16        84.55 o                         
 -14  -3   4        223.87        249.07        72.27 o                         
 -13  -3   4          1.18         22.72        61.97 o                         
 -12  -3   4       1600.17       1844.14        85.93 o                         
 -11  -3   4        239.79        243.03        44.90 o                         
 -10  -3   4      13263.43      13363.76       169.06 o                         
  -9  -3   4        350.19        352.75        32.30 o                         
  -8  -3   4        286.67        342.19        30.65 o                         
  -7  -3   4        871.66        844.45        39.88 o                         
  -6  -3   4       2815.03       2272.72        55.98 o                         
  -5  -3   4         53.50          1.43        15.97 o                         
  -4  -3   4        289.01        425.71        21.48 o                         
  -3  -3   4       4313.06       3896.89        41.51 o                         
  -2  -3   4       5990.50       6234.16        61.60 o                         
  -1  -3   4        718.29        631.06        42.10 o                         
   0  -3   4       1622.05       1783.47        23.19 o                         
   1  -3   4        697.71        783.68        18.47 o                         
   2  -3   4      21626.60      20888.59       162.66 o                         
   3  -3   4       1026.14        902.80        53.23 o                         
   4  -3   4        443.99        447.57        19.41 o                         
   5  -3   4         44.95         42.27        16.75 o                         
   6  -3   4      11129.57      10316.47       122.52 o                         
   7  -3   4       1570.84       1242.56        68.13 o                         
   8  -3   4       1165.54       1085.05        41.31 o                         
   9  -3   4       9117.18       8596.62       137.74 o                         
  10  -3   4       8625.56       8484.81       136.81 o                         
  11  -3   4        724.22        680.03        53.77 o                         
  12  -3   4        104.16        112.05        50.89 o                         
  13  -3   4       2759.50       2473.61       130.83 o                         
  14  -3   4        622.17        671.20       144.45 o                         
  15  -3   4        180.86        182.73        77.63 o                         
  16  -3   4          4.20        -55.23        76.66 o                         
 -16  -2   4       2671.82       2629.25       220.73 o                         
 -15  -2   4         88.85        158.57        76.87 o                         
 -14  -2   4        866.13       1029.70        99.67 o                         
 -13  -2   4        981.68       1005.03        73.82 o                         
 -12  -2   4        207.56        134.09        45.37 o                         
 -11  -2   4        314.11        251.29        50.81 o                         
 -10  -2   4       4173.65       3938.58        99.36 o                         
  -9  -2   4         95.09        125.89        24.41 o                         
  -8  -2   4       7086.54       7196.77        94.19 o                         
  -7  -2   4       1025.00        951.35        34.93 o                         
  -6  -2   4      10195.84      10472.69       103.97 o                         
  -5  -2   4        295.12        240.17        18.26 o                         
  -4  -2   4       1723.80       1783.14        32.68 o                         
  -3  -2   4        609.02        572.50        27.58 o                         
  -2  -2   4      87265.12      91574.16       883.39 o                         
  -1  -2   4         35.11         50.20        12.87 o                         
   0  -2   4       1280.23       1436.05        21.98 o                         
   1  -2   4        566.38        535.69        19.69 o                         
   2  -2   4      22003.35      22153.51       170.01 o                         
   3  -2   4       4896.35       4727.27        49.04 o                         
   4  -2   4      48687.09      51881.80       421.45 o                         
   5  -2   4        118.21         93.50        16.44 o                         
   6  -2   4       6941.98       5798.29       109.63 o                         
   7  -2   4       4491.52       4454.35        71.50 o                         
   8  -2   4      18842.84      19748.15       187.88 o                         
   9  -2   4       1406.10       1353.78        41.89 o                         
  10  -2   4        320.65        338.18        34.87 o                         
  11  -2   4       1526.08       1520.38        60.88 o                         
  12  -2   4        233.15        160.70        35.23 o                         
  13  -2   4        108.19        116.69        59.50 o                         
  14  -2   4        285.12        332.70        58.35 o                         
  15  -2   4         28.58        160.92        74.09 o                         
  16  -2   4         89.67        207.34        89.26 o                         
 -16  -1   4         71.64         81.15       103.87 o                         
 -15  -1   4        221.85        164.14        94.13 o                         
 -14  -1   4        936.42        945.79        78.07 o                         
 -13  -1   4         22.38         21.12        44.73 o                         
 -12  -1   4       2582.08       2699.19        96.63 o                         
 -11  -1   4       1318.92       1432.84        81.42 o                         
 -10  -1   4       1788.03       1593.87        71.53 o                         
  -9  -1   4       2127.71       1955.69        59.83 o                         
  -8  -1   4       3582.53       3999.11        77.21 o                         
  -7  -1   4        122.26        138.14        26.15 o                         
  -6  -1   4       5869.58       6165.88        71.53 o                         
  -5  -1   4       2507.67       2203.71        38.67 o                         
  -4  -1   4      15881.19      17287.49       144.09 o                         
  -3  -1   4       3329.07       3117.08        40.59 o                         
  -2  -1   4       4773.59       4920.69        50.56 o                         
  -1  -1   4        941.39        873.19        25.32 o                         
   0  -1   4        516.80        537.56        13.76 o                         
   1  -1   4        261.89        305.27         9.83 o                         
   2  -1   4      28866.40      29770.39       222.82 o                         
   3  -1   4       2975.98       2727.97        31.54 o                         
   4  -1   4        176.66         93.27        12.09 o                         
   5  -1   4        107.35        121.83        14.09 o                         
   6  -1   4       2061.84       2246.13        39.83 o                         
   7  -1   4       8177.77       7571.65        86.54 o                         
   8  -1   4       1678.19       1768.75        40.03 o                         
   9  -1   4        870.32        782.85        31.08 o                         
  10  -1   4       6151.09       6010.50       101.53 o                         
  11  -1   4        457.08        415.52        39.66 o                         
  12  -1   4          7.04         -4.31        30.88 o                         
  13  -1   4        123.84        121.78        38.80 o                         
  14  -1   4          4.47         13.69        39.29 o                         
  15  -1   4        606.53        716.33        92.51 o                         
  16  -1   4          2.83        108.15        78.56 o                         
 -16   0   4         93.06        142.82       110.36 o                         
 -15   0   4          7.99         24.82        61.94 o                         
 -14   0   4       2851.44       2809.71       112.76 o                         
 -13   0   4          6.26        -41.44        41.44 o                         
 -12   0   4        642.17        750.48       116.45 o                         
 -11   0   4       1560.64       1602.78        74.92 o                         
 -10   0   4         39.22         19.59        34.86 o                         
  -9   0   4       2285.74       2532.91       115.26 o                         
  -8   0   4       4334.56       4039.89       100.81 o                         
  -7   0   4       1956.76       1998.24        48.56 o                         
  -6   0   4        361.25        661.90        29.44 o                         
  -5   0   4          1.26         -0.25        13.53 o                         
  -4   0   4      16407.18      15580.13       121.91 o                         
  -3   0   4       1163.29       1101.64        22.89 o                         
  -2   0   4      23039.97      24508.34       187.94 o                         
  -1   0   4         95.14         44.42        10.67 o                         
   0   0   4       1085.03        766.33        13.98 o                         
   1   0   4         58.60         65.24         6.11 o                         
   2   0   4      39148.67      40566.18       277.15 o                         
   3   0   4         77.90         47.97         7.15 o                         
   4   0   4      15878.81      15854.02       115.79 o                         
   5   0   4        135.16        143.58        12.21 o                         
   6   0   4         80.32         64.42        12.13 o                         
   7   0   4        234.59        260.23        14.01 o                         
   8   0   4       7559.46       6462.05        72.27 o                         
   9   0   4       1905.81       1821.66        52.47 o                         
  10   0   4         11.14        -10.72        31.14 o                         
  11   0   4       5456.24       5290.93       133.90 o                         
  12   0   4       4016.96       3787.36       125.64 o                         
  13   0   4        100.25         24.72        42.47 o                         
  14   0   4          3.94         53.18        41.70 o                         
  15   0   4          5.87        -31.16        67.83 o                         
  16   0   4        590.90        598.42        95.23 o                         
 -16   1   4        296.83        376.53       123.35 o                         
 -15   1   4        249.45        384.15       139.58 o                         
 -14   1   4       3275.33       3119.97       113.68 o                         
 -13   1   4        246.27        316.29        54.83 o                         
 -12   1   4       7199.39       7096.89       147.96 o                         
 -11   1   4          1.07         33.60        51.76 o                         
 -10   1   4        323.61        310.53        44.03 o                         
  -9   1   4       1365.45       1411.36        54.22 o                         
  -8   1   4          5.81        -16.22        22.96 o                         
  -7   1   4         60.35         46.34        19.19 o                         
  -6   1   4       2671.99       3003.07        52.44 o                         
  -5   1   4        921.66        913.52        30.17 o                         
  -4   1   4        449.87        454.40        18.93 o                         
  -3   1   4        846.25        799.96        20.74 o                         
  -2   1   4      29839.03      29883.21       207.27 o                         
  -1   1   4        589.51        511.90        16.10 o                         
   0   1   4       1029.80        983.49        17.02 o                         
   1   1   4        363.14        240.14        13.49 o                         
   2   1   4       7320.28       7318.22        64.82 o                         
   3   1   4        145.85         96.94         6.72 o                         
   4   1   4      28530.04      29498.15       263.16 o                         
   5   1   4        187.46        184.92        20.51 o                         
   6   1   4       8427.33       8885.48       125.25 o                         
   7   1   4      11118.42      10427.80       261.29 o                         
   8   1   4        365.90        619.56        41.43 o                         
   9   1   4       2726.53       2741.75        75.26 o                         
  10   1   4        369.68        390.68        42.12 o                         
  11   1   4       1563.11       1539.26        72.10 o                         
  12   1   4         11.30         35.60        37.68 o                         
  13   1   4        221.65        269.42        49.49 o                         
  14   1   4        369.28        405.51        58.57 o                         
  15   1   4       5096.77       5073.31       180.63 o                         
  16   1   4         10.01        -28.75       111.99 o                         
 -16   2   4        795.05        951.25       103.29 o                         
 -15   2   4        796.53        800.23       170.41 o                         
 -14   2   4       1433.72       1479.98        88.04 o                         
 -13   2   4         52.48         42.24        53.57 o                         
 -12   2   4        668.80        737.50        62.22 o                         
 -11   2   4       2944.60       2907.08        91.11 o                         
 -10   2   4       5796.89       5799.93       121.45 o                         
  -9   2   4        103.43         74.81        26.03 o                         
  -8   2   4         12.24         33.37        20.41 o                         
  -7   2   4       2464.39       2551.83        50.61 o                         
  -6   2   4        810.19        735.45        28.87 o                         
  -5   2   4        404.54        356.31        22.65 o                         
  -4   2   4      13850.15      14609.89       123.09 o                         
  -3   2   4       4726.67       4526.10        43.82 o                         
  -2   2   4       2919.11       3004.89        30.72 o                         
  -1   2   4       1176.38       1008.24        25.52 o                         
   0   2   4       5397.33       5129.44        53.48 o                         
   1   2   4          1.24          2.94         9.50 o                         
   2   2   4        113.32        116.43        12.66 o                         
   3   2   4        909.89        732.14        21.86 o                         
   4   2   4      19099.02      18918.86       214.45 o                         
   5   2   4       5081.29       5197.59        86.28 o                         
   6   2   4      24105.63      24916.93       286.35 o                         
   7   2   4        427.77        518.50        35.64 o                         
   8   2   4      12796.52      12025.65       169.28 o                         
   9   2   4        305.62        325.05        35.79 o                         
  10   2   4       1852.51       1811.86        69.76 o                         
  11   2   4        154.20        153.81        37.90 o                         
  12   2   4          3.68          7.11        37.59 o                         
  13   2   4       3318.44       3284.86       108.66 o                         
  14   2   4        103.24         92.66        56.20 o                         
  15   2   4         15.52          7.54       116.86 o                         
  16   2   4        785.68        777.03       120.10 o                         
 -16   3   4        336.03        439.41        88.17 o                         
 -15   3   4        344.83        286.49        78.96 o                         
 -14   3   4        401.70        383.53        73.57 o                         
 -13   3   4        155.84        224.78        52.50 o                         
 -12   3   4       5107.22       5113.68       128.40 o                         
 -11   3   4        261.16        322.09        46.78 o                         
 -10   3   4        596.90        732.99        61.83 o                         
  -9   3   4        128.67         96.12        35.29 o                         
  -8   3   4        471.00        475.12        29.83 o                         
  -7   3   4       1669.18       1613.49        54.88 o                         
  -6   3   4        523.01        545.06        30.49 o                         
  -5   3   4       2819.24       2818.23        61.10 o                         
  -4   3   4       2907.85       3373.70        42.84 o                         
  -3   3   4        230.10        195.54        13.00 o                         
  -2   3   4       2389.02       2381.38        46.18 o                         
  -1   3   4       1077.08        996.46        19.30 o                         
   0   3   4       2280.55       2279.03        39.36 o                         
   1   3   4       1512.93       1350.27        59.69 o                         
   2   3   4       8130.68       8008.02       100.95 o                         
   3   3   4        483.30        451.98        28.08 o                         
   4   3   4      19013.40      18815.85       181.83 o                         
   5   3   4       1191.23        999.19        36.64 o                         
   6   3   4       1246.74       1328.54        44.27 o                         
   7   3   4       3044.01       2919.73        68.33 o                         
   8   3   4          1.38         -2.66        24.33 o                         
   9   3   4       2353.75       2408.32        71.46 o                         
  10   3   4         11.39         47.68        29.91 o                         
  11   3   4        157.96        152.90        39.51 o                         
  12   3   4       4024.04       3901.65       106.47 o                         
  13   3   4        939.54        942.04        67.25 o                         
  14   3   4        405.66        580.30        63.81 o                         
  15   3   4        774.98        851.06        95.67 o                         
  16   3   4         21.81         84.40       113.61 o                         
 -16   4   4        849.13        832.26       103.21 o                         
 -15   4   4        340.92        327.52        81.46 o                         
 -14   4   4        922.17        933.49       172.04 o                         
 -13   4   4       2563.27       2589.25       149.71 o                         
 -12   4   4       5065.77       5092.81       128.44 o                         
 -11   4   4        276.53        367.10        49.81 o                         
 -10   4   4       7619.24       7620.74       142.10 o                         
  -9   4   4       2612.96       2561.09       103.07 o                         
  -8   4   4        399.21        364.08        26.98 o                         
  -7   4   4         49.66         71.44        21.10 o                         
  -6   4   4        961.73       1061.52        36.04 o                         
  -5   4   4        344.09        321.24        20.55 o                         
  -4   4   4       9240.30      10344.09        92.42 o                         
  -3   4   4       1487.65       1284.33        29.19 o                         
  -2   4   4       8458.97       8595.77        79.72 o                         
  -1   4   4       3361.78       3097.46        36.96 o                         
   0   4   4     297631.72     318899.06      2816.97 o                         
   1   4   4       3334.32       3090.18        90.89 o                         
   2   4   4      19122.35      20213.23       226.05 o                         
   3   4   4        891.60        634.86        50.31 o                         
   4   4   4       1208.74        735.66        73.17 o                         
   5   4   4        119.50        113.87        15.53 o                         
   6   4   4      14268.40      13135.20       139.73 o                         
   7   4   4       3298.32       3096.38        49.32 o                         
   8   4   4        251.64        209.33        30.78 o                         
   9   4   4       1488.21       1460.45        59.82 o                         
  10   4   4       1356.44       1540.06       111.28 o                         
  11   4   4        863.44        973.25        71.79 o                         
  12   4   4       1462.26       1539.68       116.55 o                         
  13   4   4       5466.81       5210.44       127.53 o                         
  14   4   4         10.41         39.31        47.51 o                         
  15   4   4        326.30        247.74        95.67 o                         
  16   4   4        579.69        701.13       146.07 o                         
 -16   5   4          2.86        159.05       120.10 o                         
 -15   5   4        411.99        467.42       126.59 o                         
 -14   5   4        890.26        760.18        92.94 o                         
 -13   5   4        513.92        622.32        66.14 o                         
 -12   5   4      11257.78      11081.06       196.84 o                         
 -11   5   4        357.35        321.53        51.46 o                         
 -10   5   4       4854.25       4671.32       112.55 o                         
  -9   5   4       1110.25       1144.01        49.97 o                         
  -8   5   4          4.07        -16.02        18.27 o                         
  -7   5   4        419.42        438.34        25.93 o                         
  -6   5   4        538.22        515.79        25.24 o                         
  -5   5   4       1526.81       1361.84        38.46 o                         
  -4   5   4       1199.57       1445.60        46.53 o                         
  -3   5   4         69.79         79.38        16.70 o                         
  -2   5   4       1759.27       1916.12        31.06 o                         
  -1   5   4       1736.75       1586.89        29.10 o                         
   0   5   4       7160.54       7863.36        99.77 o                         
   1   5   4        185.06        162.30        29.21 o                         
   2   5   4      19843.39      21514.41       415.49 o                         
   3   5   4        319.31        354.51        24.44 o                         
   4   5   4       7377.79       7973.54       108.81 o                         
   5   5   4       2407.98       2378.27        64.79 o                         
   6   5   4       5102.24       4689.69       106.17 o                         
   7   5   4        576.17        539.63        25.27 o                         
   8   5   4        941.87       1049.81        35.14 o                         
   9   5   4       4724.10       4582.09        98.13 o                         
  10   5   4        445.90        424.50        44.04 o                         
  11   5   4       2405.58       2324.75       115.68 o                         
  12   5   4       4034.53       4089.75       114.72 o                         
  13   5   4        124.60        139.40        47.51 o                         
  14   5   4       4328.41       4550.01       135.62 o                         
  15   5   4        129.74         16.23       116.86 o                         
  16   5   4        104.97        -12.98       116.86 o                         
 -15   6   4          7.18        155.81       110.36 o                         
 -14   6   4        942.06       1223.74       162.30 o                         
 -13   6   4       3550.48       3692.13       220.73 o                         
 -12   6   4       1072.26       1040.09        91.47 o                         
 -11   6   4        642.84        713.25        76.25 o                         
 -10   6   4        191.77        228.36        55.36 o                         
  -9   6   4       2351.17       2385.64       194.76 o                         
  -8   6   4         21.33         29.17        20.34 o                         
  -7   6   4       1459.23       1389.26        41.72 o                         
  -6   6   4         95.37         94.23        17.95 o                         
  -5   6   4       4471.68       4490.75        64.12 o                         
  -4   6   4       6933.58       6565.57        68.08 o                         
  -3   6   4          0.67         14.54         8.46 o                         
  -2   6   4       9645.72      10078.85       102.94 o                         
  -1   6   4          5.59         12.39        12.17 o                         
   0   6   4       4773.58       4478.81        67.12 o                         
   1   6   4       2060.84       2041.73        55.09 o                         
   2   6   4       7704.92       8737.69       143.44 o                         
   3   6   4         55.97        133.91        35.71 o                         
   4   6   4         98.72         58.19        18.52 o                         
   5   6   4       5383.76       5440.47        87.52 o                         
   6   6   4      21683.76      20584.77       244.18 o                         
   7   6   4       1151.45       1074.38        46.68 o                         
   8   6   4        584.26        603.27        33.37 o                         
   9   6   4        323.92        357.17        47.46 o                         
  10   6   4       1176.27       1123.34        61.92 o                         
  11   6   4         37.70         13.68        34.24 o                         
  12   6   4       2376.81       2285.00       150.76 o                         
  13   6   4       1110.62       1080.00        75.83 o                         
  14   6   4        259.83        298.27       152.56 o                         
  15   6   4       1705.94       1859.95       201.25 o                         
  16   6   4        200.65        217.48       139.58 o                         
 -15   7   4        524.29        581.03       146.07 o                         
 -14   7   4       3030.44       2749.35       220.73 o                         
 -13   7   4        640.19        658.94       133.09 o                         
 -12   7   4       1943.11       2074.15       119.70 o                         
 -11   7   4        353.80        321.14        65.50 o                         
 -10   7   4         94.44        169.26        54.53 o                         
  -9   7   4         84.95        138.42        47.55 o                         
  -8   7   4        471.63        463.82        52.64 o                         
  -7   7   4         25.02         13.32        16.76 o                         
  -6   7   4       2866.95       3166.01        55.75 o                         
  -5   7   4       1119.17       1100.10        32.41 o                         
  -4   7   4      12753.13      14062.66       144.12 o                         
  -3   7   4       2795.28       2608.47        35.25 o                         
  -2   7   4         28.64         17.85        11.64 o                         
  -1   7   4        153.97         75.88        14.65 o                         
   0   7   4         45.75         30.36        19.48 o                         
   1   7   4        151.27        119.70        56.80 o                         
   2   7   4        416.08        294.18        55.18 o                         
   3   7   4         43.26         21.64        24.02 o                         
   4   7   4      12236.12      12880.13       167.61 o                         
   5   7   4        530.96        536.27        56.80 o                         
   6   7   4       5909.80       6276.49       101.98 o                         
   7   7   4         18.96          7.49        19.07 o                         
   8   7   4        272.97        328.22        29.51 o                         
   9   7   4       1737.53       1644.78       167.17 o                         
  10   7   4          5.36          1.38        44.38 o                         
  11   7   4       6020.52       5706.26       160.34 o                         
  12   7   4       4839.92       4672.83       152.79 o                         
  13   7   4       2026.42       1964.65       117.71 o                         
  14   7   4       4013.28       4154.47       271.04 o                         
  15   7   4        427.67        499.88       133.09 o                         
  16   7   4         21.50         84.40       126.59 o
[truncated: 1,567,513 more chars]
